# Supplementary material for: Machine learning based combination of multi-omics data for subgroup identification in non-small cell lung cancer
Source: Sci Rep. 2023 Mar 21;13:4636. doi: 10.1038/s41598-023-31426-w (PMC10030850; doi:10.1038/s41598-023-31426-w)
Supplement: Supplementary file 2 — Supplementary Information 2. [file 41598_2023_31426_MOESM2_ESM.xlsx]

## Sheet: mRNA
Supplememtary Table S16: Expression (FPKM) of differentially expressed mRNA used to train classification models
	Clusters	ENSG00000110680	ENSG00000104760	ENSG00000164266	ENSG00000096088	ENSG00000171560	ENSG00000122133	ENSG00000106927	ENSG00000144191	ENSG00000021826	ENSG00000170091	ENSG00000175426	ENSG00000159409	ENSG00000100604	ENSG00000088992	ENSG00000139352	ENSG00000113924	ENSG00000145920	ENSG00000169894	ENSG00000132874	ENSG00000171557	ENSG00000150201	ENSG00000131050	ENSG00000173826	ENSG00000131910	ENSG00000169562	ENSG00000125851	ENSG00000183607	ENSG00000183036	ENSG00000134216	ENSG00000188517	ENSG00000135744	ENSG00000153253	ENSG00000138308	ENSG00000198488	ENSG00000108176	ENSG00000203685	ENSG00000198183	ENSG00000171951	ENSG00000173404	ENSG00000102854	ENSG00000146166	ENSG00000101076	ENSG00000079112	ENSG00000069764	ENSG00000104537	ENSG00000171759	ENSG00000160180	ENSG00000111404
TCGA-05-4384	C1	0.110006	0.292526	14.5319	399.517	178.202	62.4272	1.79211	17.986	5.01794	0.00741549	0.0882201	0.0131838	0.00943311	53.8132	0.0236744	23.6799	0.251437	0.434781	2.73194	653.629	9.19951	21.1885	0.0764371	1.06313	2.27808	21.5803	22.4285	0.582055	5.62235	0.470612	6.28401	0.0179024	1.73805	54.8124	2.29015	0.991534	4904.08	0.333618	0.0206868	590.148	10.8945	0.10006	0.412556	10.252	0.0768826	0.648624	6.18801	1.13343
TCGA-05-4396	C2	0.0496375	34.6229	514.559	3501.9	1699.01	3.07538	0.362273	1.91409	349.931	0.0267685	9.78595	0.0237956	0.0113506	255.626	0.4273	29.7446	0.367024	20.8706	1.05453	6193.05	17.328	54.3386	0.0585292	3.50268	32.9567	72.8864	129.89	2.64231	0.33446	7.43036	12.2795	0.028722	0.936424	5.36322	91.2194	0.203367	5771.01	2.07191	0	535.139	37.3077	5.50946	0.983809	12.5884	0.249779	0.201253	57.6074	7.09191
TCGA-05-4405	C2	0.0153684	0.65388	57.2097	14.8581	0.727488	2.24924	0.817197	0.672305	0.175356	0.0331514	0.129411	0.0221022	0.569313	15.5199	0.158757	0.0657805	0.0921366	13.8562	0.0362772	4.78749	0.237271	0.0277622	0	0.933589	9.23318	0.267989	0.138492	0.798377	1.56741	0.0393253	4.55371	0.100043	2.98626	6.17713	4.14774	0.0671624	33.7023	1.16671	0.0462409	29.6464	0.438074	0.0402592	0.0670677	1.11357	0.0257782	0.00911861	8.25997	0.295581
TCGA-05-4410	C2	0.24641	0.0453855	1.87272	7.97177	0.0946774	2.60171	2.71595	0.059886	0.172138	0.0284752	0.105863	0.101251	0.0241485	2.10025	0.166666	2.34796	0.0316561	4.24136	0.0484712	0.291312	0	1.49436	0.0177888	0.1296	2.69806	0.0846666	0.0679753	0.812753	0.970321	0	1.84738	0.076383	0.697289	9.69877	2.73712	0.173066	156.366	0.289276	0.0926761	26.425	1.71738	0.010246	3.22601	1.30889	0.10825	0.00522158	22.1584	0.773751
TCGA-05-4417	C2	449.804	82.7914	86.9545	927.105	64.4174	1294.72	2.69764	10.0411	63.0203	0.0146874	1.80739	0.0783373	0.00934181	22.7493	42.9048	7.58701	0.0122461	21.2509	3.29481	533.82	4.02963	3.19794	0.0275263	13.0603	11.8117	0.135106	5.46959	4.76858	0.156403	2.26495	19.6435	0.307305	1.82399	18.9473	37.5584	4.2439	2775.32	1.81181	0.194623	159.786	7.07661	0.0634185	0.579417	7.66003	0.182732	1.00998	137.349	0.205785
TCGA-05-4427	C2	0.0480607	0.0387281	70.9866	4.52022	0.588148	12.0632	0.225492	6.34827	0.164025	0.0194386	0.0433606	0.0287996	0.0247276	1.40719	0.0827453	0.12857	0	1.29707	0.00945398	4.13354	0.123668	0	0.0303589	6.10454	0.0915196	0.0144494	0.479502	164.922	0.640311	0.0153725	0.546856	0.0391072	1.26935	9.57107	14.96	0.219879	0.544006	0.347932	0.00903792	0.522592	19.983	0.0104917	0.222846	0.847694	0.0134358	0.0142581	0.591048	0.0330126
TCGA-05-5420	C3	12.9309	99.4199	1125.39	4.18529	188.241	6.83822	1.45606	0.00838036	113.489	0.00929782	40.1874	0	0	77.9693	0.0296838	15.485	0.0878598	0.716107	0.00678299	317.647	8.11865	1.40154	0.714442	0.571285	28.941	0.0259178	2.95201	2.12306	0.823765	0.0110294	62.9049	0.0635991	11.8394	0.111772	8.995	0.00941836	0.339401	0.364328	0.0518759	16.081	4.71295	2.63464	36.5387	2.92593	0.424153	56.4583	7.0677	0.0236857
TCGA-05-5423	C3	0.0690158	0.61398	95.6612	124.948	0.660821	2.26258	0.287831	1.36869	0.0731235	0.00744378	0.0608827	0.258065	0.0189382	4.39224	0.071294	2.04814	0.00827529	3.73427	0.00543042	12.2959	0.568283	1.64569	0.0348767	3.17616	42.8703	0.0331994	2.2212	13.7039	6.63939	0.0220751	6.05156	0.0179707	65.074	3.89256	12.0484	0.0716326	14.2654	0.172847	0.083063	40.5576	5.15026	0.00401766	0.278597	7.42224	0.0308704	0.00818992	34.6543	0.493029
TCGA-05-5425	C1	0.156255	2.0611	255.674	160.666	49.2352	5.62922	2.14297	0.35054	235.644	0	0.298817	0.0403344	0.0164911	72.5102	0.020694	20.7246	0.014412	15.0534	0.0283724	147.399	3.86605	0.260554	0.0425182	1.63733	19.3521	0.0289096	5.10627	0.208137	0.381016	0.219139	4.95702	0.0417298	0.38548	0.175324	1.70036	0.0229809	5.96262	0.244583	0.00904127	231.633	4.60338	4.18424	46.3167	2.17732	0.168009	0.00356584	3.00013	0
TCGA-05-5429	C2	0.289178	0.00981156	403.055	0.239911	0.0982446	0.13365	1.15841	0.170151	0.0744266	0.0164156	0.0244115	0	0.010441	162.36	0.0524077	24.994	0	9.60192	0.0119756	0.305886	0	0.302434	0.0230738	33.3405	122.915	0.00457586	0	0.0585677	0.00699222	0	1.71058	0.0330253	0	2.14604	0.946748	0.124713	257.516	0.655144	0.0114486	215.903	0.00556207	12.887	39.5364	10.0704	9.79468	0	833.546	0.39727
TCGA-05-5715	C2	0	49.3134	166.993	4.33982	166.303	0.232466	2.89814	0.0772055	0.155345	0.00856578	0.0382143	0	0.0108964	68.2153	0	3.54662	0	7.94643	0.0312447	890.476	0.0817426	2.26676	0.0321069	6.28644	50.9655	0.0716316	0.347616	1.19188	3.65589	0.050805	0.383594	1.38552	0.988846	17.8528	1.24302	0.0216921	85.2049	0.248625	0.0119479	10.721	4.69017	1.86317	39.2159	3.45274	2.44224	0.164927	569.111	0.0218209
TCGA-18-4721	C5	0.0218997	0	0.377858	1.10465	0.0589011	0.801282	0.0228332	0	0.388206	0.0118101	0.597131	0.0104984	1.96806	0.677503	0.339339	0.0312454	0.256022	0.0450702	0.0775417	0.349519	0	0	0	0	0.083405	0.0921779	0.112771	0.716314	0.050305	0.0560379	1.03742	0.118799	0.0413143	0.10648	1.27437	0.0897238	0.0431106	0.908398	0.0658926	1.27002	0.0240096	0.0191229	0.155302	0.167034	0.0367335	0.0194908	1.43638	0.27077
TCGA-18-5592	C5	0	0.0144085	0.407066	0.0626336	0.0440838	0.338018	0.10875	0.00724264	0.0880448	0	0.60943	0.00357156	1.52306	0.271644	0.00641349	0.0372038	0.0714653	0.00696946	0.0175864	0.0396353	0.0383413	0.0672926	0.00376493	0	0	0	0	0.157681	0	0.00476601	0.179925	0.0193994	0	0.0181121	0.201821	0.0366287	0.865304	0.355683	0	0.132018	0.0245041	0.0281909	0.109731	0.11365	0.029159	0.0198923	0.447934	0.0102351
TCGA-18-5595	C5	0.0413278	0.011418	0.246179	1.84267	1.24811	0.069126	0.658652	0.00286972	0.0805979	0	0.243839	0.00283029	1.66057	0.352252	0	0.0589645	1.53086	0.0220919	0.00464546	4.94519	0.0151918	0.0319957	0.00895059	0.163023	0.146154	0.0390506	0.478832	0.511179	0.154604	0.00944209	0.394842	0.0256218	0.11138	0.105255	0.148086	0.0177384	0.708957	0.443586	0.00444102	0.789389	0.0258911	0.0120292	0.00966186	0.180124	0.0297091	0.00700607	1.78559	0.0486649
TCGA-21-5782	C4	0.806028	0.705183	0.965781	2.23857	2.89051	2.58402	1.10051	0.401112	0.915001	0.51747	0.754136	0.3128	0.381794	1.69631	0.62778	0.944644	0.304896	0.886862	0.702164	4.82124	0.691345	0.762693	0.552792	0.388604	0.602988	5.67173	0.716469	2.21548	0.590716	0.589286	1.74692	0.516366	0.506864	0.248827	1.00123	0.445552	132.036	1.02134	0.10105	5.14735	0.350668	0.558593	0.649065	0.292751	1.1052	0.62058	54.3701	0.580021
TCGA-21-5784	C3	0.140169	0.116937	2.43034	31.0714	1.57008	0.217212	0.335271	0.0120232	0.317519	0.0044465	0.135553	0	0.10747	1.51226	0.0638806	0.552904	0.00741479	0.368689	0.317895	12.828	0.0636489	0.297893	0.0208334	0.31874	1.01271	0.0570154	3.04638	2.01476	0.602287	0.00527457	1.24835	0.0733538	0.171103	0.0133632	0.636979	0.0450414	82.9736	0.690478	0.0124043	50.5324	0.0090396	0.0935972	0.319343	0.786105	0.594697	0.0122305	59.3826	0.135927
TCGA-21-5786	C5	0	0.219336	0.28777	0.210321	0.136368	0.0781109	0.159982	0.00324273	0.263707	0.0107932	0.115029	0.0095945	0.215101	0.884527	0.379037	0.00475919	0.00399962	1.17827	0.0209971	0.418013	0.0171665	0.048206	0.00337133	0.0614042	0.0635197	0.0260747	0	0.115524	0.00306491	0.0362758	0.830359	0.0188189	0.0125857	0.00540619	0.756352	0.123909	33.2394	0.402039	0.020073	0.865126	0.00975213	0.02136	0.247468	0.0636051	0.294676	0.0277085	0.38895	0.00916505
TCGA-21-5787	C1	9.17396	0.12491	0.525055	6.14773	252.634	1.07979	0.396276	0.0362238	217.99	0.00401896	15.1834	0.00714521	0.00511244	17.3574	0.0256615	9.35154	0.0312753	0.0209145	0.0234554	115.417	4.48725	0.2154	0.0150642	0.164624	0.447027	0.00672173	0.124721	0.186405	0.0205425	0.00715112	1.67518	0.0161709	0.0140592	0.157018	2.40013	0.0101776	18.3675	0.583259	0.0112116	336.738	10.9293	0.0455526	0.0365879	0.170525	0.0416679	0.0132654	3.91039	0.0307143
TCGA-21-A5DI	C4	0	0	0.649722	0.0612721	0.007841	0	0.0151979	0	0.0801908	0.00786087	0.181192	0	0	0.193265	0.0125481	0.176776	0	0.0981786	0	0.0430819	0.0375078	0	0	0.026833	0	0	0	0	0	0.00932481	0.649896	0	0	0	0.380242	0.0398139	0	0.285206	0	6.35173	0	0.00848557	0.238546	0.0833844	0.195601	0	0.690491	0.0600755
TCGA-22-4605	C4	0.313859	0.252913	2.12101	32.7267	6.19184	1.88333	0.0572666	0.0533947	0.171066	0.0169258	0.311481	0.0263305	1.45873	1.5865	0.16211	0.486981	0.152884	0.0381686	0.0524781	24.8233	0.0201902	0.19844	0.0753381	0.346657	0.762024	0.0684122	1.74751	1.11718	0.320825	0.0301169	5.7504	0.0629958	0.355262	0.133527	0.787237	0.11573	111.012	2.1739	0.0885328	2.98301	0.0344097	0.10049	0.102726	1.19694	0.434323	0.0628505	13.4093	0.194029
TCGA-22-4609	C4	0.0737028	0.133036	1.5472	21.2837	8.42477	0.571698	0.122951	0.0214947	1.21039	0.0119239	0.768386	0.00706643	0.00505608	1.47393	0.0507571	0.294436	0.00441864	0.111693	0.014498	46.15	0.0948244	0.665702	0.0819394	0.990422	0.968405	1.60208	4.92436	1.70169	0.125282	0.016502	0.53398	0.2159	0.236372	0.447942	1.02785	0.126824	1.1607	0.559523	0.0388079	4.01894	0.0188541	0.0579219	0.0844304	0.548095	0.0164834	0.0109326	4.13584	0.384758
TCGA-22-5471	C5	0.0370055	0.0143134	0.319248	0.0155551	0.254796	0.0649913	0.223781	0.00719486	0.33176	0.00798254	0.198836	0.003548	0.121853	1.21025	0.26759	0.0316786	0.0865238	0.160625	0.0378525	0.271242	0.0380884	0	0.0299208	0.0136242	0.112748	0.115707	0	0.0142401	0	0.0189383	1.07243	0.0401488	0.0418871	0	0.252468	0.0303226	20.7906	0.741428	0.0723733	0.286139	0	0.0409303	0.129194	0.141125	0.227595	0.0417178	2.83168	0.142346
TCGA-22-5472	C3	0	0.0650411	0.513318	33.1532	5.231	0.0113586	0.113286	0.030179	0.409565	0.00418536	0.158712	0	0.00532413	1.25195	0.006681	0.376483	0.0255909	0.087122	0.0213733	35.6275	0.259614	0.0981393	0.0588296	0.885776	2.01732	0.116667	5.73494	0.582371	1.10887	0.0198592	0.86506	0.035365	0.468523	1.1635	0.381545	0.033917	22.153	0.242963	0.00583791	72.0628	0.0198537	0.0225898	0.656214	0.873128	0.0260359	0.00230244	19.0606	0.202578
TCGA-22-5473	C5	0.0644881	0.033258	0.556341	4.03221	0.187322	0.0377526	0.0874081	0.00626911	0.101176	0	0.173252	0.00309148	0.455666	0.641265	0.0222056	0.064406	0.114053	0.041022	0.00761125	0.846256	0.215719	0.314536	0.00325886	0.0949694	0.141222	0.0969418	0.107925	0.967812	0.0918427	0.0165015	0.982359	0.0195904	0.0608292	0.324003	0.323505	0.00880701	6.11889	0.635935	0.0291051	0.898597	0	0.0525573	0.0668389	0.528757	0.0432677	0.00956579	5.95685	0.00885931
TCGA-22-5474	C5	0.0671206	0.019668	0.131603	0.0128245	0.0459522	0.0625127	0.0954296	0.0118637	0.0658937	0.00987186	0.168824	0	2.02181	1.05847	0.189099	3.61293	13.0415	0.400709	0.08162	0.0504964	0.423929	0.0661364	0.0770885	0.0336975	1.30138	0.0220143	0.00785529	0.0704419	0	0.185413	1.57563	0.100626	0	0.0346129	0.648933	0.0933318	4.60053	4.05924	0.284573	1.2336	0.00445983	0.00888031	0.269615	0.360689	0.0341166	0.463419	6.98155	0.0754442
TCGA-22-5477	C5	0	0.0216599	0.265707	3.03652	0.159651	0.0245872	0.0934175	0.0108877	0.378811	0.00905974	0.350289	0.00536904	0.026891	0.371233	0.0144619	0.0759017	0.265223	0.0691484	0.0264372	1.70473	0.100866	0.0708116	0.0565974	0.0721592	0.0746452	3.90934	0.634397	0.0861958	0.131206	0.0465701	0.332894	0.130017	0.0422574	0.0408413	0.2753	0.0152953	32.8285	15.1159	0.0126369	1.37117	1.04574	0.0228193	0.134409	0.36305	0	0.863881	3.55049	0.284644
TCGA-22-5478	C4	0.101264	0.31488	0.316896	15.549	1.49636	0.0784612	0.273267	0.0057907	1.16029	0.00642466	0.403659	0.0114223	0.0572088	0.809517	0.0717888	0.106234	0.00892791	0.105874	0.39136	1.62321	0.030655	0.591826	0.358211	0.131583	0.538794	0.0376085	0.291399	0.126071	0.366702	0.0152423	9.23992	0.205512	0.101137	0.120676	3.11368	0.351429	902.389	1.4219	0.259879	3.40166	0.00217686	0.0156042	0.146222	0.272599	4.4895	0.0212059	24.4184	1.18657
TCGA-22-5479	C4	0.0358523	0	0.0773247	0	0.00964278	0.24924	0.0186903	0.0653498	0.063919	0	0.488785	0.00429678	0.0368925	0.514962	0.0154316	0.0895165	0.0994107	0.0335386	0.0141049	0	0.0922535	0.210488	0.0181177	0	0.247485	0.0889266	0	0.0689816	0.0247065	0.0114676	1.26546	0.0233385	0	0.0653697	0.836317	0.0563071	648.637	0.350743	0.0337105	2.84441	0.0622351	0.00521773	0.0195575	0.324727	0.0350798	0	49.9044	0.11082
TCGA-22-5480	C5	0.0173756	0.0336037	0.258161	4.35183	0.280399	0.483171	0.126814	0.00563047	0.158135	0.00312344	0.0836073	0.0055531	0.00794655	0.959899	0.00498588	0.0578449	0.00347235	0.159292	0.0273435	2.30753	0.0298068	0.0523137	0.00292688	0.223899	0.209554	0.00522398	0.305704	0.256309	0.0478955	0.0351987	0.473422	0.0289056	0.021853	0.0140805	0.383525	0.276844	14.2976	0.299175	1.65119	15.9452	0.00634987	0.0354024	0.148495	0.287144	0.0161917	0.0103096	1.13965	0.0477409
TCGA-22-5482	C4	0	0.0117759	1.68971	0.063987	0.0655074	0.106938	0.0444398	0	0.0843643	0.00328367	0.908261	0	0.154553	0.208556	0.015725	0.0738435	0.07666	0.0250626	0.0838432	0.0503898	0.0470038	0.0109995	0.00307703	0.0112088	0.0231899	0.00366131	0.0078387	0.0468621	0	0.00973799	0.18664	0.00528495	0.011487	0.00493426	0.372654	0.0465674	0.179797	1.27715	0.0137406	0.877884	0.011126	0.0354462	0.0465017	0.197379	0.12256	0.00361282	0.599056	0.15057
TCGA-22-5483	C5	0.0635134	0.0283459	0.400412	0.225903	0.843612	1.75184	0.422794	0.0047495	2.03573	0.0474252	0.186109	0.107737	1.60206	10.2455	0.105144	8.37518	152.548	0.0968917	0.0153768	6.94266	0.515433	0.0353028	0.0296272	0.0179873	90.0346	0.00440661	0.00628957	8.92082	0.00448906	0.0750097	18.075	2.3662	0.0184338	0.00791825	0.91173	0.0186822	74.3443	6.13705	18.0591	0.409255	1.68368	0.63566	0.0239861	0.344692	0.0191216	2.15673	65.2462	0.0201356
TCGA-22-5485	C4	0.0836561	0.0731896	0.446769	10.5179	1.22464	0.358559	0.211825	0.00580892	0.0791384	0.0128897	0.424097	0.0114582	0.250051	0.858278	0.0051439	0.0682037	0.813204	0.0223593	0.0423152	11.6737	0.0615029	0.32383	0.0362357	0.230995	0.62014	0.062878	1.39234	1.01174	0.0521586	0.00955638	1.13226	2.4363	0.191638	0.600438	0.221821	0.0424347	0.623435	28.8875	0.00449478	0.962583	0.0109185	0.0243496	0.348778	0.421579	0.0133639	0.111681	13.2274	0.016418
TCGA-22-5489	C5	0.0316693	0.146993	0.264104	7.15522	0.0272567	0.092699	0.297173	0.00923602	1.57317	0.0204943	0.256514	0.0242909	0.134697	2.29539	0.0817866	0.054221	0.0151891	0.0924317	0.0872149	0.0711362	0.032596	0.0457672	0.0352084	0.128255	0.241225	0.297066	0.464774	1.98642	0.3841	0.048622	1.17076	0.0673441	0.167286	0.0359288	0.37493	0.50343	1.03488	1.21945	7.20374	7.67281	0.0879582	0.0424024	0.190032	0.217394	0.038955	0.0582506	3.49655	0.200132
TCGA-22-5491	C4	0.0359198	0.00771861	0.172156	0	0.0772875	0.00876173	0.0499346	0.0145495	0.457424	0.0161424	0.144031	0.00573983	0.0246413	0.74744	0.329827	0.187912	0.0430694	0.0324817	0.0329735	0.0778529	0.0616182	0.0973311	0.0121012	0.0220408	0.256501	0.962937	0	0	0.00275034	0.0191486	0.828544	0.0207844	0	0.436619	0.336358	0.0130813	415.809	0.599729	0.0855609	2.68582	0.0087512	0.0209102	0.0685801	0.159815	0.0468612	0.0745938	77.1354	0.0904682
TCGA-22-5492	C4	0.00630802	0.207391	0.607684	8.14688	1.15368	0.0184642	0.0986536	0.0183967	0.132384	0.00680358	0.263056	0.00604797	0.0129821	1.80513	0.228069	0.310499	0.00945447	0.081433	0.0223352	14.0051	0.032463	0.0569756	0.044628	0.40642	0.762765	0.30913	1.05569	0.521889	1.27221	0.0100883	0.703106	0.075282	0.273705	0.419164	0.455676	0.0189524	0.73264	0.296215	0.166073	4.46602	0.00230525	0.0367213	0.461098	0.553297	0.0176346	0.0449133	1.95376	0.554617
TCGA-22-A5C4	C5	0.0453393	0.0340995	1.01045	3.11283	1.28854	0.088475	0.141816	0.150592	1.26099	0.0244506	0.0454503	0.0253576	0.0414709	0.559388	0.0390299	0.0970318	0.00226515	0.0805854	0.0208102	6.4902	0.0388883	1.95203	0.0572797	0.180834	0.539608	0.858769	0.953341	7.37136	0.183993	0.0435061	0.512381	0.216438	0.0570224	0.024494	0.644426	1.46335	10.9037	0.419898	0.0966297	5.99513	0.938917	0.0329921	0.173128	0.0720445	0.0338	0.00448357	6.01636	29.5758
TCGA-33-4566	C2	0	0.348984	0.12454	0.728175	0.0465923	5.16576	0.0677313	0.0210506	0.052945	0	0.781456	0	0.0297098	3.27774	0	0	0.00649103	0.259285	0.0170382	0.499198	1.22582	0.039117	0	0	0.0412347	0	0.306641	0.208317	0	0	0.181021	0.014096	0	0.105285	3.0633	0.0177435	0.298389	0.169473	0	59.684	1.85965	0.0504225	0.0118123	0.0412902	0.0363215	0	0.355067	0
TCGA-33-4582	C4	0.626674	0	0.663936	2.02764	0.643149	0.012068	0.0257916	0.00400797	0.18817	0.00444675	1.63665	0	0.062223	0.364421	0.0354913	0.0647052	0	0.0339398	0.00324402	2.03251	0	0.0446865	0.0208346	0.015179	0.0314038	0.299968	0.063691	4.18841	0.0643992	0.0210995	0.298703	0.0143138	0	0.0400919	1.93587	0.0157654	0.194785	2.67172	0.012405	0.0664152	1.62421	0.00240007	0.0449805	0.235845	0.0507135	0.225054	24.8631	0.0113279
TCGA-33-4586	C5	0.00709338	0.0228639	0.336571	3.72709	0.667739	0.913573	0.118332	0.00689572	0.128632	0.00382532	0.8988	0.00680096	0.0340629	0.674011	0.0122126	0.0910845	0.246653	0.0464494	0.133952	3.48436	0.146019	0.0512554	0.0107538	0.0783463	0.0270152	0	0.447454	1.14643	0.0456231	0.00226886	0.487564	0.0523321	0.0535274	0.0172445	0.455475	0.0154996	1.46618	0.560709	0.00533571	0.702744	0.0959136	0.0536811	0.104475	0.121732	0.0356943	0.0189394	0.76249	0.0389793
TCGA-33-4589	C3	0	2.03143	0.911466	0.00965447	15.2805	1.88242	8.21859	0	0.490442	0	0.213664	0.00440421	0.00630248	0.192864	0	0.26871	0	0.0137509	0.0036144	10.7255	0	0	0	0.236768	0.384883	0	0	0	0	0	3.2342	0.0279091	0.0866591	0	0.239655	0	0.162768	0.028761	0.00691067	0.0517987	0	0.0481337	0.0451045	0	0.128418	0.283456	0.887128	0.0883486
TCGA-33-6738	C5	0.0237444	0.122455	0.250364	1.83814	5.45812	0.162172	0.11553	0.0346241	1.44817	0.00426829	0.133294	0.0113828	1.08049	0.769551	0.0817606	8.33382	0.768704	0.536052	0.0217968	2.58722	0.10183	20.3456	0.311976	0.160268	0.113038	0.85189	0.275107	0.350255	0.0254531	0.0101264	3.48469	0.0103045	0.0597258	0.0641382	0.325578	0.0259418	684.131	0.315916	0.0357215	13.3874	0.335523	0.0598974	0.0777155	0.980981	0.0088506	0.138536	2.32164	2.54434
TCGA-33-A4WN	C5	0	0.00552524	0.640824	0.729553	0.032273	0.238334	0.0714898	0.00833204	0.0471513	0.231105	0.151217	0.053414	0.311624	0.397732	0.140185	0.146742	0.25949	0.0224498	0.0202317	0.11146	0.198488	0.0154829	0.0216562	0	0.546757	0.0103073	0.0662027	0.082454	0.0472509	0.00274144	1.56037	0.156221	0	0.0902913	0.326768	0.0280922	0	0.878737	0.0451297	7.28311	0.0532475	0.0399154	0.0748068	0.147087	0.038337	0.193246	6.18371	0.0235492
TCGA-33-A5GW	C5	0.00896405	0.0751231	0.747553	4.26726	0.207342	0.170551	0.0280384	0.00435712	0.600903	0.0145024	0.0611048	0.00429725	0.664137	0.554635	0.177482	3.22295	0.123605	0.204608	0.00352662	2.24137	0.0230659	0.307669	0.0362393	0.0495039	0.554768	0.0242554	0.173099	0.206967	0.041182	0.0057344	0.349703	0.0311214	0.0676436	0.0363204	0.188866	0.012242	0.370569	0.350781	0.276456	3.44398	0.00655177	0.0678379	0.00977979	0.358947	0.00501195	0.00531869	73.6889	0.0492588
TCGA-33-AASB	C2	0.0253699	1.73361	2.99118	2.77268	180.289	234.984	4.48791	0.0205525	137.461	0.0045605	0.122074	0.00810802	5.08197	248.932	0.0727983	21.6335	37.7837	0.528449	0	187.291	19.1273	9.15064	0.0213675	0.140105	0.241554	0.00508498	0.293941	1.22033	0.303037	0.0162294	1.06828	0.00733996	0.0319073	0.239852	1.74782	0.0323374	0.0166473	3.7527	0.0954175	28.9825	2.54036	0.179687	0.0645835	0.322504	0	0.835436	11.9715	0.0116177
TCGA-33-AASD	C5	0	0.156533	0.4936	0.211174	0.387343	0.0980345	1.09997	0.00406984	0.0443567	0	0.245091	0.00802783	0.769691	0.101763	0.0288313	0.17322	0.170673	0.0187984	0.0592937	0.183127	0.0646352	0	0.0126937	0.154133	0.0398608	0.00503469	0.129349	0	0	0.0160689	1.40769	0.0436042	0.0315918	0	0.151212	0.137218	0	0.144167	0	0.134881	0.00305989	0.290017	0.0319724	0.590732	0.0234075	0.022356	0.106785	0.0115028
TCGA-33-AASI	C5	0.308555	0.157757	0.734321	0.436059	0.486484	0.0311438	0.920749	0	0.0780444	0.0114757	1.52309	0.0204024	0.0656911	0.775879	0.0091592	0.189755	0	0.368269	0	1.77359	1.04036	0.845695	0.0215071	0.117517	0.0709131	0.00959659	0.0410917	0.552732	0	0	1.18594	0.0346307	0.0200723	0.327639	2.67941	0.0406856	0.020945	0.23316	0.00800338	80.8394	0.0116649	0.0309692	0.139297	0.0811525	0.0237956	0.0220955	3.04343	0.321571
TCGA-33-AASJ	C5	0	0	0.161556	0.998274	0.0054946	0.149495	0	0.00992993	0.0145688	0.00550852	0.102396	0	0.15416	0.169288	0.0263794	0.0291473	0.0183716	0.024844	0.0120558	0.0301898	0	0	0.0258093	0.0376066	0.00972556	0.0491362	0	0.137574	0.0140781	0.016336	0.189757	0.00886576	0.0192701	0.0165549	0.071738	0.0251097	0.0201079	0.143898	0.0076835	0.781597	0	0.00297314	0.0111441	0.116864	0.0228446	0.00909102	1.58186	0.0140327
TCGA-34-5231	C4	0.0194584	0.0846716	0.272786	0.817927	0.353262	0.0284784	0.116655	0.09931	1.99822	0.00524677	0.0585183	0.00233203	0.206904	1.3007	2.86017	0.0728761	0.00145822	0.0518777	0.0172244	1.28823	0.137691	0.026363	0.0344161	0.0447746	0.111161	0.0234007	0.0876748	11.213	0.00446973	0.0140038	0.438294	0.0686114	0.0367088	0.00788415	1.11279	0.0491618	38.0559	0.506363	1.44538	45.6314	0.00711103	0.0934516	0.0291901	0.139138	0.0299187	0.914972	5.08731	0.0868783
TCGA-34-5232	C5	0.114287	0.0140334	2.20667	4.18635	0.190286	0	0.0737649	0.0158718	0.267239	0.00586979	0.109112	0.00782683	0.0373343	1.58744	0.0281095	0.194118	0.013051	0.100803	0.0342573	0.804243	0.0280075	0.0983115	0.0082506	0.270493	0.227995	0.724841	0.455397	1.12041	0.322531	0.0104444	0.323523	0.147613	0.0410677	0.0485118	0.453197	0.0698641	22.9479	0.255559	0.212873	3.14732	0.00994427	0.0554423	1.58531	0.259433	0.0273857	0.116247	14.992	0.104671
TCGA-34-5234	C3	0.240327	0.574143	2.43918	10.0872	1.97336	1.25175	0.221092	0.0137429	0.216033	0.0114356	0.181395	0.00338852	0.0436411	2.56161	0.0243392	1.55812	0.00635652	0.0648004	0.0111234	30.217	0.0181882	0.383064	0.00714397	0.468425	1.45369	0.0255015	3.16666	2.62481	0.204582	0.0113044	2.22572	0.0613506	8.76095	0.555613	3.4466	0.0907402	4.73095	2.08005	0.0850711	3.02882	0.00258314	0.0493775	0.254486	0.714343	0.138323	0.00629094	183.59	4.6999
TCGA-34-5236	C4	0.0664644	0.00285643	0.216614	0.0977831	0.0738881	0.363156	0.152455	0.0193837	0.216677	0.0143372	0.419307	0	0.194539	0.381863	0.0190718	0.0948282	0.00664113	0.502376	0.181295	0.041907	0.433259	0	0.00671746	0	0.0168753	0.015986	0.0171127	0.0852539	0	0.0155899	1.6257	0.0346127	0	0.00718133	0.777977	0.0774562	34.4192	1.53279	0.0299971	0.189153	0.00485785	0.0425605	0.0217538	0.228123	0.0322065	0.0118307	1.09791	0.0608721
TCGA-34-5239	C4	0.0641031	0.0286091	0.538839	0.119182	0.111404	0.281454	0.113106	0.0191744	0.970548	0.0212735	0.326243	0.00709158	0.0439753	4.12971	0.0254689	0.0281413	0.00886872	0.622727	0.0543185	0.104932	0.0380647	0	0.0099674	0.0181543	0.00469493	0.00889504	0.00634796	0.094875	0.0067961	0.0315442	1.63054	0.0577783	0	0	0.662935	0.0390582	12.8131	1.4472	13.3789	36.1899	0.00901011	0.0287052	0.454588	0.141037	0.0661682	0.00731436	2.00341	0.189677
TCGA-34-5241	C4	0.032401	0.0783277	2.29443	1.52369	0.627445	0.308233	0.0760097	0.015749	0.174948	0.0087366	0.298819	0.00776631	0	2.1211	0	0.127127	0	0.133364	0.0159339	7.97705	0.0833727	0.0292654	0.0040934	0.149112	0.31621	0.0998488	1.58504	1.9014	0.334922	0.0103636	1.12859	0.0597602	0.183376	0.0525128	2.03174	0.0464618	2.29618	1.65463	0.0121862	1.92468	0.00592042	0.0613008	0.238609	0.339804	0.126812	0	6.55254	0.200304
TCGA-34-5927	C4	0.276507	0.107693	0.521814	2.2822	0.0681715	0.236064	0.114116	0.0588004	3.25829	0.00931967	0.0508171	0.0745616	0.142265	0.547367	24.7054	1.19585	0.0552573	1.28038	0.414735	0.606114	0.192697	0.0520309	0.227063	0.159063	0.213906	0.697961	0.0667431	0.432261	0	0.348242	0.321043	0.201246	0.0217349	0.00466812	0.624194	0.756813	0.0226799	0.3201	5.5421	8.0223	0.0189466	0.0251508	0.0439935	1.50485	0.00966249	1.03393	4.13514	0.506483
TCGA-34-5928	C4	0.030023	0.00829475	1.15321	0.1893	0.0853636	0.332689	0.0357746	0.0145932	0.411606	0.00693891	0.901176	0.00411218	0.14123	0.625525	0.0221529	0.018358	0.00385702	0.733433	0.00506211	0.801147	0.0110363	0.0697308	0.00866966	0	0.0285856	0.00128949	0.0386503	0.222811	0.0256155	0.0205779	0.235047	0.0279198	0.0080913	0.00695125	2.53886	0.216723	0.00844309	2.01405	0.0258098	0.262548	0.00783701	0.0312098	0.0514724	0.0327132	0.136689	0.0190861	0.578251	0.00589218
TCGA-34-5929	C4	0.0265907	0.157133	0.369587	3.15293	0.669885	0.246473	0.304966	0.314505	2.96723	0.00716992	0.0728593	0.0148718	1.4502	1.07235	41.2256	0.135946	0.0438396	0.0621868	0.0104613	7.13338	0.034211	0.0080058	0.275467	0.326326	0.0843922	0.0439697	0.039937	0.110851	0.193422	0.0141753	1.0497	0.0115397	0.075246	0.0143653	0.271231	0.0435772	0	0.624329	25.8723	91.8846	0.719095	0.0399885	0.0701087	0.219715	0.0247789	0.780972	4.65082	0.03653
TCGA-34-7107	C4	0	0.00456771	0.580707	0.416972	0.255366	0.17629	0.0369378	0.00688808	0.0822909	0.0152843	0.338097	0	0.413163	0.46972	0	0.0202186	0.0148677	0.0888189	0.0446012	1.21881	0.0546965	0	0.0143225	0	0.107941	0.123555	0.0273648	0.518051	0.0520829	0.0181308	1.86254	0.210634	0	0.0229673	0.319901	0.0774124	0	1.2089	0.0053298	1.39823	0.00517878	0.0556841	0.0425168	0.108086	0.0158466	0.00210205	0.86492	0.408829
TCGA-34-8454	C4	0.0375404	0.42956	3.5355	4.89179	5.18977	0.0549423	3.35631	0.0273707	0.252417	0.0101224	0.161819	0	0.0128765	1.72133	0.0969491	0.127207	0.00562657	0.26514	0.0147691	4.47695	0	0.305168	0.0047427	0.483739	0.536148	0.084649	0.350378	0.63201	0.198335	0.0150094	3.1121	0.0651666	0.106231	0.0304212	0.348395	0.138424	41.5688	0.969562	0.0352978	3.53773	0.0411572	0.0819512	0.158707	0.0357913	0.146927	0.164272	2.71873	0.219184
TCGA-34-8455	C4	0	0.0460754	0.264257	16.7921	0.708516	0.0747174	0.0212914	0.00496296	0.14979	0.0165189	0.249745	0.00978951	0	1.06044	0.00878957	0.101974	0.00306069	0.101246	0.0200849	4.8103	0.0525461	0.166002	0.046438	0.244344	0.155546	0.00613954	0.722946	0.373263	0.281449	0.00979761	1.27085	0.0110777	0.192623	0.231675	0.276592	0.0250995	0.120598	1.05483	0	1.56256	0.00746276	0.0861862	0.0389887	0.584081	0.00570884	0	4.11117	0.070135
TCGA-34-8456	C4	0.129089	0.0166436	0.57539	2.65885	0.0138879	0.188929	0.0538368	0.0250984	1.01527	0.0417692	0.522798	0.0742605	1.44347	1.01266	14.1685	0.0276268	0.414046	0.0652097	0.0761792	0.0534143	0.132867	0	0.0652344	0.0712895	0.0491637	2.68958	0.0332368	0.471911	0.0118611	0.033032	2.93767	0.428566	0	0.0104609	0.388546	0.0987249	0.101647	14.2352	1.41769	0.530273	1.28317	0.00375738	0.112669	0.566142	0.0144352	0.199143	2.79876	0.195076
TCGA-34-A5IX	C5	0	0.0351022	5.87191	2.42617	0.140593	1.11569	0.0113545	0.0105868	0.0687868	0.0058729	0.213972	0	0.0298833	0.505363	0	0.194221	0	0.0285249	0.0171377	0.418428	0	0.0393455	0.0110066	0.0200471	0	0	0.308432	1.08958	0	0.0243832	0.303463	0.0189044	0.0205448	0	0.174819	0.0118981	0	0.102278	0.00819176	1.6052	0	0.0316981	0.392083	0.166125	0.0730672	0.00646159	0.3373	0
TCGA-35-5375	C5	0	0	6.6133	0.184326	0	0.142618	0.0406401	0.0663117	0.0992753	0.0315306	0.085963	0.0280288	37.2484	0.796734	0.0335544	68.7374	19.6763	0.204194	0.0153349	0.426253	0	2.39404	2.32431	0.071753	0.204119	26.4144	0.125448	0.112495	0.0179073	0.0124675	3.58433	0.00845789	0	0.0315866	1.13411	0.0638787	19.3746	1.37278	0	0.141279	2.94152	0.0283636	0.308312	0.111487	0.108968	0	34.5137	0.749678
TCGA-37-5819	C1	1339.71	143.931	212.325	0.0743241	16.9005	1.01212	389.47	0.0534767	60.434	0.500077	12.2893	22.6074	5.24006	60.9093	733.982	110.176	7.40859	0.366099	25.8867	11.1904	3.86225	0.0851762	2.31127	36.1944	14.2912	0	2.05369	149.009	0.563207	1.18139	27.0735	12.0319	2.4017	0.0382093	100.677	3.55021	4.9813	6.73468	213.29	0.620305	2.24293	8.04466	2.66212	1.04893	102.02	4.22211	789.213	0.107959
TCGA-37-A5EL	C5	0	0.00502546	0.0448353	0.0245764	0	0.524826	0.121919	0.00378919	0.0222373	0	0.940891	0.0149485	0.176479	0.284236	0	2.85846	0	5.57441	0.0797403	0.00460807	0.481424	0	0.315157	0	0.415654	0	0	0	0	0.00498694	0.0434458	0.106568	0.0147066	0	3.02686	0.00425852	0.015346	16.0217	0	14.5735	0.00284889	0.728367	0.127575	0.520266	0.0523039	0	0	0
TCGA-37-A5EM	C4	0	0.00649909	2.85564	0	0	0.309851	0	0.0049003	0.119141	0	0.359782	0.00483296	0.00691603	0.534667	0.0347144	0	0	0.069789	0.0555277	0	0.0518827	0	0.00509464	0.0185584	0	0	0	0	0	0.00967391	1.62938	0.00656271	0	0	0.920448	0.15971	0	0.71012	0.0834177	0.422249	0	0.00293442	0.0824924	0.134565	0.0901882	0.00598174	0.440826	0
TCGA-37-A5EN	C4	0.0658527	0	0.236714	0.121104	0	0.0481893	0.0171649	0.0240066	0.0905695	0.0710261	0.125427	0.00789224	0.112939	0.964062	13.2652	0.375822	0.202335	0.0893244	0.00647692	0	0.381261	0.0297399	0.0332782	0	0.15675	7.7957	0	0.063352	0	0.0105317	1.02455	0.0571569	0	0.0533643	0.346868	0.14839	97.4525	0.78597	0.148605	0.928219	0.427166	0	0.13471	0.219745	0.0736387	0.439569	7.73859	0.180935
TCGA-38-6178	C2	0	0.107306	71.0564	26.7826	0.666572	0.135343	1.07988	0.188787	0.165811	0.00997405	0.363392	0.0797969	0.0380634	6.13047	0.0159214	1.21385	0.0221764	2.22844	0.0291053	2.58011	0.0951816	0	0.0186928	0.544742	17.1694	0.244664	0.452386	17.8995	0.13595	0.0414104	12.2316	0.0401322	0.314023	0.64447	16.6263	0.0606201	0.800987	1.43303	0	147.137	4.54204	0.0376834	0.514544	0.881667	0.0517047	0.0274346	7.31216	0.0762252
TCGA-38-A44F	C3	0.387512	0.195164	464.374	28.4292	0.996647	9.092	0.164137	0.329624	0.155446	0.0261222	0.106827	0.00580525	0.124611	79.5965	0.208491	7.47256	0.0326702	1.03087	0.0285852	4.00143	0.218122	1.72818	0.361055	13.8433	19.4511	0.349516	6.267	3.26196	1.4576	0.0232402	2.93577	0.0840853	0.137072	1.9332	10.4852	0.162072	234.238	1.29843	0.0819815	127.043	0.33191	4.41652	1.6911	7.75856	2.18696	0	376.813	1.63035
TCGA-39-5011	C3	0	1.14913	0.321815	0.546007	11.73	1.20499	70.8246	0.0893639	0.0325742	0	0.0641049	0.01916	0.0438691	1.48376	0.0275246	9.40894	0.0239614	0.0239286	0.0094344	77.7509	0.0205686	0.346558	0.0121184	0.191291	0.129384	0.00480651	0.154358	11.2581	0.117515	0.00767033	9.41465	0.0190795	1.23656	3.36188	7.43446	0.0698662	545.57	0.143889	0.030064	3.36728	7.71785	0.0116333	0.196222	0.899286	0.0625705	0	15.1607	0
TCGA-39-5019	C4	0.25926	0.0385691	1.41224	7.37702	0.474702	0.467002	0.0467846	0.0145405	0.154412	0.0188211	0.331866	0.00717034	0.0957679	1.00258	0.210306	0.0995883	0.0343743	0.204284	0.0961131	2.08363	0.102633	0.432314	0.0201562	0.0458898	0.46996	0.729999	0.33376	0.920915	0.235924	0.00956836	2.59801	0.0551744	0.150492	0.189892	0.670298	0.11439	88.5288	1.73252	0.0637558	1.68262	0.0145763	0.0536943	0.10063	0.37077	0.0808412	0.0162703	15.315	0.321922
TCGA-39-5021	C4	0.06935	0.0372556	0.814331	0.825944	0.149218	0.727395	0.012051	0.0112362	0.096557	0.0124664	0.227098	0	0.919777	0.727922	0.0397995	0.0412271	0.478133	0.105962	1.44148	0.444097	0.118965	0.0835182	0	0.148938	0.13206	0.121625	0.133917	0.467015	0.0743406	0.022182	2.00763	0.0902886	0	0.0374655	0.626209	0.119966	51.2855	26.9662	0.139108	13.9459	0.0380156	0.0336426	0.0189152	0.727305	0.0323123	0.0205739	3.26404	0.381089
TCGA-39-5022	C3	0.0354148	0.0494655	0.585588	7.79058	0.149227	0.362819	1.70468	0.014345	11.3542	0.0159154	4.94655	0.0141478	0.75719	3.12381	0.0965406	33.1212	2.82207	0.342337	0.0952077	0.561731	0.410075	0.415838	0.0149138	0.0325963	0.280994	0.340718	0.136774	6.39379	0.0596567	0.95152	2.91122	0.0691612	0	0.043048	1.13701	0.124137	153.351	2.14345	0.0754781	27.5788	0.0172563	0.0601307	0.103034	0.213843	0.0693036	0.0787983	6.16193	0.178392
TCGA-39-5024	C4	0.0257708	0.0265811	0.333488	6.7379	0.454691	0.0150867	0.0806079	0.0125263	0.201634	0.00555907	0.0868019	0.00988335	0.017679	0.632115	0.0266215	1.12144	0.00772506	0.266149	0.0263606	2.83341	0.0928371	1.93663	0.0130231	0.0569276	1.08944	0.00619839	0.106164	0.228088	0.0307825	0.0362689	1.18729	0.0301965	0.0194469	0.6098	1.02389	0.0577191	55.4896	0.379182	0.019385	2.96411	0.00188357	0.0615087	0.157449	0.599508	0.0374631	0.0122326	53.3753	0.134534
TCGA-39-5027	C4	0.63741	0.0407207	0.330268	4.74313	0.756794	0.109256	0.131719	0.0279121	0.125194	0.00309678	0.204931	0.00275285	6.01934	0.387027	0.380636	0.172054	0.514685	0.474872	0.0112959	2.8581	0.206866	0.0933609	0.029019	0.105708	0.164025	2.3946	0.620975	0.795509	0.018467	0.0238778	0.442711	0.031151	0.205832	1.68919	1.2675	0.0109792	46.6187	0.764025	0	3.69095	0.0314784	1.05134	7.07633	0.361341	0.346755	0.0289611	75.3281	0
TCGA-39-5028	C3	0.761353	0.00500825	0.390965	3.69832	0.722972	1.4099	0.0405003	0.0755242	0.590437	0	0.199371	0.0111729	0.0799431	0.781118	0.247449	0.687227	0.00931525	0.0639545	0.0244515	1.12052	0.0599719	0.280683	0.0196298	0.0143012	0.451216	0.0490502	0.600081	0.239164	0.0428296	0.0223644	1.58034	0.0606873	0	0.270711	1.36405	0.0212197	1221.12	0.650588	0.00584385	14.3546	0.709782	0.101758	0.152566	0.592553	0.230218	0.0184383	75.0462	0.256148
TCGA-39-5029	C4	0.0998499	0.00495143	0.441748	4.19715	1.3717	0.112412	0.0240245	0.0112001	0.0500794	0.0538471	0.113954	0.00736412	0.0316144	1.06928	0.178522	0.109585	0.00460478	0.0574808	0.0211523	5.5481	0	0.0971245	0.00776284	0.183807	0.511913	0.0323291	0.622936	0.192116	0.105859	0.0270241	3.21757	0.018333	0.0144899	0.211622	0.624195	0.0734261	399.56	0.312586	0.0462203	6.92266	0.00842074	0.0111781	0.431556	0.439373	0.103067	0.00911455	42.247	0.0633105
TCGA-39-5030	C3	0	0.096331	0.332052	2.15561	0	0.198817	0.084982	0.00660303	0.215897	0.0146518	0.11439	0	0.0465958	2.43152	0.175413	0.0581456	0.00407213	0.0889557	0.0374111	0.0401501	0.0349553	0.0245399	0.0137298	0.125035	0.0258685	0.00816843	0.314788	0.575025	0.0499276	0.00869023	1.12301	0.0736924	0.0768831	0.0220168	0.626955	0.159549	12.2211	0.531594	2.58527	5.00037	0	0.0553567	0.148208	0.259033	0.0227862	0.0201506	1.5345	0.130637
TCGA-39-5031	C4	0.0685076	0.0772863	4.3095	10.9518	3.69896	0.112797	0.107142	0.020812	0.136097	0.0138543	0.278135	0	0.088119	1.80716	0.324358	0.146615	0	0.0688931	0.0774874	30.6248	0.0440702	0.340328	0.0173099	0.646318	1.12518	2.4227	1.0914	2.37262	1.1055	0.0383469	0.994272	0.0576031	0.549275	0.117971	1.02241	0.292373	3.86038	0.904784	0.025766	4.8351	0.0532013	0.027418	0.0934274	0.375564	0.0574556	0.0482695	11.0149	0.211759
TCGA-39-5034	C1	26.4059	99.8491	87.0911	4.15458	0.0463755	0.432607	15.0241	0.676472	0.313682	0	1.84207	15.0557	0.008449	32.5637	136.759	28.95	2.04531	0.534591	6.57037	0.203846	0.158457	0.333728	0.056015	18.659	18.9618	0.00370285	0.206119	91.8967	0.169746	2.13121	0.457596	10.4466	1.57996	0.18963	61.92	8.51424	0.0727349	1.26273	1.23216	0.267842	3.24065	0.0250939	1.35713	0.82196	0.227244	0.35442	388.195	0
TCGA-39-5035	C3	0.021775	0.00701866	0.219162	0.720801	0.00585657	0.493966	0.0227032	0.0370444	0.181906	0.00587142	0.039291	0.046974	0.00746892	1.07062	0.0187448	0.12427	0	0.0244438	0.0171334	0.102972	0.112061	0	0.0275096	0.280589	0.0518313	0.00654665	0.462531	0.481806	0.0200074	0.0452716	1.67874	0.219708	0	0.00882277	0.939415	0.282508	0.428651	0.860621	1.08104	3.56912	0.0318305	0.015845	0.0296957	0.166083	0.0182622	0	8.62872	0.134614
TCGA-39-5037	C4	0.0323001	0.0364391	1.21911	4.64171	0.703678	0.0354546	0.269415	0.129525	0.118463	0	0.116565	0.0232264	0.559494	0.27658	0.285004	0.0518447	0.0266263	0.0634529	0.00953059	4.25295	0.0207783	0.0291743	0.0163226	0.133783	0.0845728	1.28185	0.332654	0.512713	0.359848	0	0.217515	0.408258	0.137104	0.019631	0.534711	0.0286725	1.89163	2.42682	0.0182223	0.494306	0.150501	0.0211534	0.0396444	0.446529	0.103842	0.162901	2.13324	0.255148
TCGA-39-5040	C5	0.0263964	0	0.0474422	2.36476	0.0283982	0.0869231	0.0068804	0.0192456	0.0994997	0.00711754	0.0185228	0.0474529	0.900883	0.430182	0.00568079	0.0282459	0.0039563	0.419781	0.0129811	0.72555	1.57919	0	0.0300133	0.0971827	0.0188495	0.0198402	0.144422	14.0556	0.063666	0.0105538	0.288091	0.0486855	0.136943	0.0106953	0.0463462	7.26568	0.0129907	0.139448	0.0148917	3.04564	0.159167	0.00192079	0.0107995	0.176165	0.0405864	0.0195774	0.216415	0.0453289
TCGA-43-5668	C1	0	0.00771987	0.077483	0.616633	0.0322084	0.0175263	0.0249714	0.0756699	0.20008	0	0.122447	0.0200927	0.0451832	0.906338	0.262874	5.64682	0.00717941	0.0728159	0.0188451	0.0495509	1.92588	0.0432654	0.0363096	0.0330666	0.0114019	0.00540053	0.100207	0.149766	0.261325	0.00383035	4.71069	0.0337803	5.69308	0.0727817	0.0901107	0.0834071	1.82697	0.684179	0.0630552	2711.76	0.48796	0.00871403	0.0163313	0.936215	0.0234345	0.259345	0.589083	0.0164515
TCGA-43-5670	C5	0.0222442	0.00477993	0.319835	0.327259	0	0.0434073	0.00773079	0.0108122	0.0302155	0.0159945	0.16947	0.0142181	1.37846	0.196617	0.210636	0.0317369	0	0.495247	0.00291709	0.0175317	0.076317	0	0.0974216	0.0682463	0.0494183	0.00891695	0.0095454	0.0713316	0	0.033203	0.351247	0.00482672	0	0	0.319886	0.0911352	32.2723	0.678959	0.00557743	26.636	0.672004	0.045322	0.0242685	0.0706924	0.194848	0.0505934	0.513343	0
TCGA-43-6143	C4	0.0725595	0.0167056	0.439671	0.0653573	0.0334551	0.0986091	0.534971	0.12596	0.542793	0.0279499	0.0332513	0.0571453	0.284437	0.337858	0.584468	0.19226	0.110306	0.0339385	0.114185	0.21139	0.0533448	0	0.0104764	0.0190814	0.0740204	0.0249314	0.0200164	0.209412	0.0285727	0.0845455	1.14575	0.025866	0.019555	0.00839988	0.228797	0.218005	0	0.223096	0.0155943	0.29639	0.00189405	0.0181027	0.0904715	0.355776	0.0231824	0.176821	0.660987	0.00712011
TCGA-43-6770	C4	0.019468	0.0376502	0.356895	2.82834	0.96082	0.199446	0.0304467	0.0141941	0.325266	0.0183727	0.515213	0.00699952	0.106842	0.811994	0.0209485	0.0659679	0.0102125	0.0427973	0.135948	11.666	0.0125235	0.0527519	0.009838	0.0716744	0.324379	0.905758	0.0313278	0.159194	0.102854	0.0124539	0.25316	0.322104	0.0642719	0.524553	0.488305	0.0332337	1.303	1.91979	0.03661	0.482175	0.0195649	0.0141663	0.156642	0.185609	0.0272122	0.0101072	6.18935	0.140411
TCGA-43-6771	C2	0.00459414	0	0.0726619	0.00482782	0.0667242	0.37653	0.0239498	0.075924	0.668355	0.00495506	0.175005	0	0.00945486	0.538053	0	0.00327735	0.00275428	0.00687626	0.00180742	0.0325878	0	0.0414955	0.00232162	0	0.0174968	0	0	0	0.00211061	0.00587785	0.115216	0.00199374	0	0.00744579	0.170544	0.0250965	0.117569	0.115058	0.013823	2.16471	0.00167892	0.0227325	0.0125305	0.0350406	0.00256866	0	0.0753313	0.0126228
TCGA-43-7656	C4	0.00889149	0.00573193	0.28126	0.0186875	0.00478289	0.377381	0.055623	0	0.0978303	0.00479501	0.0926981	0.00426247	0.0243986	5.64882	0.229625	0.0761157	0.00266532	0.0665416	0.0314827	0.036791	0	0	0.00449326	0.0163677	0	0.00534645	0	0.0171077	0.0122546	0.019908	0.611157	0.0636684	0.0503221	0.00720529	0.32115	0.0777147	29.9832	0.48016	0.715644	3.91743	0.380177	0.00258803	0.213414	0.0847719	0.0347997	0.0844103	2.17074	0.232086
TCGA-43-7658	C4	0.552889	0.28933	0.205756	1.24405	0.0419871	0.142796	0.454383	0.0474249	0.0278319	0.210467	0.0156492	3.20864	11.3251	0.905534	17.3582	0.180968	0.602493	0.10831	0.0614165	0.134572	0.234322	0.0235004	0.230093	1.07764	0.817499	0.31094	0.1591	0.475575	0.0687306	0.241341	0.761265	0.447418	0.0858973	0.0843366	0.528609	0.17411	0.0256091	1.34905	5.18637	1.03211	0.00237708	0.0189328	0.102899	0.607747	0	0.198759	12.5856	0.87572
TCGA-43-8115	C4	0.0616311	0.158923	0.460801	0.440408	0.00663048	0.2706	0	0.0239655	0.308915	0.0332364	0.247128	0.0177271	0.312868	0.789902	0.0530546	0.00879322	0.151491	0.0668784	0.0872885	0.0218585	0.190304	0.0668001	0.0249159	0.0453809	0.492916	0.174176	0	0.284595	0	0.0354835	0.572461	0.0695406	0	0	0.55651	0.0841682	0.242647	1.26376	0.19471	0.972959	0.450458	0	0.154651	0.094015	0.0137836	0	24.6582	0.0677345
TCGA-43-8118	C4	0.0703847	0.162049	0.795156	55.4207	1.46577	0.897671	0.0629013	0.00488738	0.122924	0.0108449	0.520106	0	0.317298	0.733228	0.450097	0.0932485	0.00904223	0.0601989	0.0118674	15.3404	0.025873	0.563077	0.0355684	0.259132	0.162751	0.0181381	1.34621	1.0447	0.0184775	0.0128645	0.438959	0.0632723	0.303503	0.545923	0.191675	0.0274637	0.969889	2.14048	0	20.336	0.0734911	0.0146334	0.15358	0.536841	0.0056219	0.0626426	5.47747	0
TCGA-43-A474	C4	0.00885988	0.0456924	0.67517	0.0558632	0.00953176	0.20747	0.471114	0.00430649	1.7276	0	0.387237	0	0.139793	1.29216	0	0.0252817	0.177941	0.026522	0.0104569	0.0261859	0	0.0160049	0.00447728	0	0.0168714	0.00266372	0	0.0170468	0	0	1.05338	0.0307598	0	0.0143593	0.417788	0.00967979	0.0523233	1.17186	0.013329	11.1039	0.440343	0.00515766	0.00966614	0.2872	0	0	7.39302	0
TCGA-43-A475	C5	0.0269032	0	0.0773648	4.12765	0.17366	0	0.0187	0.00435891	1.06709	0	0.417121	0.00429901	1.09504	1.62495	0.0771978	0.159934	18.1935	0.0369116	0.0388087	1.21391	0	0	0.0453178	0.214605	0.0256152	0.450256	0.253982	0.552139	0.0741579	0.0659726	0.208242	0.068106	0	0	0.50385	0.0955268	0.0706135	0.498314	0.0404736	1.24237	0.0196634	0.023492	0.190784	0.307795	0.00501401	0	3.49643	0.123198
TCGA-43-A56V	C4	0.0522955	0	0.511309	0.296759	0.112523	0.168381	0.0218099	0	0.0916363	0.0282019	0.22647	0.00501396	0.0430502	0.797368	0.00900363	0.619285	0.00627045	0.0978414	0.0082296	1.24886	0.430606	0.0944693	0.00528543	0.0385069	0.328626	1.20121	0.107717	1.65015	0.0672706	0.0100362	0.709192	0.0453899	0.0197313	0.364451	1.08084	0.034281	0.123535	0.761272	0.00786743	7.47234	0.00382225	0.0243545	0.342327	0.658136	0.0818701	0.00310288	93.0486	0.20116
TCGA-44-2656	C2	0.0115561	0.525202	39.6868	94.352	1.82757	130.077	0.168682	0.0505533	0.114198	0.012464	0.0857246	0.0221594	0.0118914	1.4811	0.0198959	20.387	0	0.556733	0.0204587	32.8636	0.0297356	0.0313133	0.0729974	1.09555	2.42063	0.220621	1.94142	7.13728	1.30867	0.00924071	3.45632	0.0488969	8.72035	72.0838	14.7537	0.112052	10.2824	0.497435	0	63.7542	0.63136	0.0285907	0.337257	0.253406	0.0129224	0	1.71592	0.0714404
TCGA-44-2665	C3	0.0920285	8.89357	1.41945	0.0791259	2.6282	443.883	0.252962	0.219593	0.380136	1.36255	0.053675	0	0.0229572	0.647058	0.0504139	4.24343	0	1.56996	0.0197486	53.3259	0.107638	0.0151132	0.00422781	0	0.00796569	0	0.0323109	36.3632	0.0307484	0.0668996	17.5469	0.693471	0.189397	0.427117	19.2387	0.0297065	3.12917	3.76495	0.0440521	0.613211	0.00611483	0.017046	0.141477	0.0957168	0.0654878	0.0297839	2.56075	0.0114934
TCGA-44-2668	C3	0.0112665	0.0798931	0.396886	3.33285	0.0454535	5.62279	0.0117468	0.0355959	0.154953	0.00911373	0.137788	0	0.0115934	0.908717	0.014548	1.34624	0.00337726	0.225545	0.00886492	0.169824	0.0434858	0.0508811	0.0170804	0.0829591	0.0107272	0	0.0652682	0.325161	0.015528	0.0180183	1.78951	0.0440046	0.0106273	0.0228248	0.514319	0.0338502	3.10502	0.348297	0.0254244	1.56537	0.440554	0.00983799	0.0583861	0.0429663	0.0188979	0.00501363	1.32397	0.0386946
TCGA-44-3918	C2	0.0235783	1.06906	0.74584	3.30368	7.76211	443.819	0.38514	0.576852	0.464402	0.0127153	0.110302	0.0414449	0.0161749	1.71938	0.0473601	14	0.00706785	3.3835	0.0216443	294.219	0.161789	3.15189	0.00397172	0.303826	0.299327	0.0519847	0.849904	2.49512	0.364684	0.0326805	86.0189	0.0528675	0.69687	16.0562	4.75488	0.150269	5.05924	0.399823	0.0295597	22.4476	2.61946	0.00228763	0.0986087	0.97412	0.087887	0.0186532	27.765	0.129567
TCGA-44-4112	C2	0.0419049	0.605117	2.25344	2.24586	0.432795	3.44674	0.0262147	0.676237	0.093921	0.0180788	0.268849	0.00803548	0.00574943	12.4732	0.0288588	0.914756	0.00502458	9.43169	0.0692419	4.76089	0.150959	0.317937	0.0127058	0.0925679	2.27423	0.181422	0.0539466	46.9251	0.612203	0.018765	3.9702	0.0418272	5.59707	0.903283	0.454067	0.176264	10.394	0.931421	0.0126085	137.831	0.569683	0.0439099	0.265167	11.3145	0.0140579	0.0596729	56.8483	0.218761
TCGA-44-5643	C4	0.0638062	0	0.0366972	6.98679	0.027458	0	0.0532208	0.00620282	0.330219	0	0.194446	0	0.00875433	0.83188	0.0329562	0.0364143	0.0306025	0.052526	0.00502051	0.331906	0.328367	0.0230526	0.0128976	0.140948	0.0486012	0	0.262852	0.0491066	0.0293134	0.0448993	0.900851	0.0415355	0	0.155118	0.371298	0.0069711	0.0753634	0.619223	0.0479956	9.4871	0	0.0631447	0.779663	0.486665	0.0214051	0.0870746	15.2287	0.0175313
TCGA-44-5644	C1	295.239	87.3772	726.948	0.186312	298.745	56.3502	16.8061	24.187	6.95092	48.3235	222.611	52.0934	0	87.9052	193.194	20.0572	18.632	30.669	0.88351	227.435	0.684309	18.4424	24.4742	4.78674	11.8868	17.3148	0	164.848	0.0271504	3.20404	159.932	17.5619	1.83959	6.70469	266.3	6.79166	247.944	253.013	97.3323	0.178502	7.45105	10.0113	55.3286	3.52153	25.8394	1.7927	182.531	0
TCGA-44-5645	C3	0	0.0582523	11.1922	151.744	0.00694391	0	3.63397	0.332553	0.102579	0.0208845	0.0414096	0.0309418	0.00885561	2.83829	0.122238	0.16576	0.0154783	2.01908	0.0152358	0.0228918	0	1.00273	0.00652342	3.23178	7.23933	0.0271674	0.565023	1.93731	0.201637	0.0330318	0.359713	0.0476182	0.389647	0.135991	1.32105	0.123406	0.0762353	0.414224	0.116522	46.5079	4.86376	0.120236	1.35203	2.31379	0.180439	0.0574448	18.2272	0.159607
TCGA-44-6145	C3	0.0280676	0.135704	89.2286	4.43904	173.326	44.8781	4.50666	0.122785	0.946473	0.0151363	0.241973	0	0.0385093	149.94	0.0241618	21.8548	1.08535	0.301948	0.0386481	161.29	0.288889	2.15487	0.0212757	0.180837	1.59007	0.0210963	0.758793	1.4851	0.0580258	0.175063	0.938544	0.0578581	0.0529502	0.864303	6.40646	0.0421645	194.406	0.604089	0.0211127	449.259	7.85191	0.453412	0.099521	2.7295	0.266782	1.80274	10.074	0.038559
TCGA-44-6146	C3	0	0.0936918	176.868	3085.47	2.89263	0.292473	1.93203	0.0132456	0.136959	0	0.0145693	0	0.0186942	126.376	0.015639	20.6452	0.130699	10.2512	0.0142945	19.3405	0.490841	0.32818	0.0413128	39.0107	29.7601	0.0163858	29.4332	0.12234	0.651003	0.0116217	0.447175	0.0256233	0.411272	120.101	6.29745	0.121571	0.143051	0.127965	0.0204982	213.586	0.0132782	16.8974	0.842365	18.8275	0.380908	0.0026948	328.11	0.162225
TCGA-44-6147	C2	2.58289	0.232509	5.26954	69.0915	0.212788	18.9009	0.594398	0.593797	0.616355	0.0627433	1.13832	1.34418	6.16169	6.14463	0.560872	0.705488	0.617306	1.80018	0.0686592	0.62584	0.0898131	0.168139	0.293974	0.706774	9.75939	0.451236	0.494271	9.22287	1.45387	0.122806	16.783	0.249933	3.81913	0.980534	1.84434	0.228804	4.51195	3.59676	0.10502	6.65349	2.17694	0.159164	0.723524	1.70825	0.0650512	0.00690325	97.317	0.287704
TCGA-44-6774	C3	30.2237	36.8527	3.08335	9.53409	0.788738	28.4878	0.554184	2.52121	0.358512	0.158147	1.13915	0.0175729	0.100588	16.1197	19.3753	0.431479	0.13186	3.91266	1.38447	5.0704	0.377297	0.0662192	0.0277866	0.742274	0.0698042	0.0220419	0.070786	11.8138	0.126305	0.492449	9.19322	0.413615	3.28484	12.1049	17.6718	1.50185	1.15458	3.39968	0.124082	48.8351	1.00472	0.0533485	1.48974	0.209694	0.102478	0.0489374	340.376	0.0251795
TCGA-44-6775	C3	0.0914336	2.23246	9.69566	2.31803	0.153699	7.02542	0.154913	0.299989	0.195614	0.0123271	0.0687432	0.0328741	0.0470432	8.32178	0.0295162	0.391359	0.0205561	0.369931	0.0314752	0.00675592	0.0882273	1.61041	0.0288783	0.126235	9.96794	0.0137447	0.294269	8.8841	0.446311	0.0365569	16.1576	0.0396799	0.582159	0.620537	11.0541	0.0717996	58.6997	1.61904	0.0945686	16.8187	1.77095	0.778442	0.0810503	2.33188	0.115025	0.0542508	8.10017	0.0314026
TCGA-44-6777	C3	0.010279	0.0861432	121.872	2.80848	6.81205	0.120351	0.0428687	0.0249814	0.316252	0.0221731	0.317369	0.00985526	0.056412	6.43947	0.0176972	3.65907	0.012325	1.05965	0.0323516	127.032	0.343844	0.63133	0.0623332	0.227063	13.0557	4.03913	0.264655	2.49195	0.661124	0.065756	68.6097	0.10483	8.92014	17.7755	9.60135	0.145993	10.1578	3.19378	0.0618558	54.08	0.0413208	0.00299189	0.370076	0.0784005	0.0689661	0.00914837	3.57696	0.437757
TCGA-44-6778	C1	10.8572	0.554293	0.523855	69.7124	11.9392	0.255947	1.77777	0.467521	4.89354	10.1462	17.6303	12.2889	12.8568	3.05936	158.273	0.602987	13.3459	0.269932	0.728148	17.8751	0.674994	0	0.537614	3.86311	0.846419	0.214693	5.15932	0.16824	0.903854	0.731838	0.906948	3.58283	1.56711	0.0118097	5.13215	2.92568	0.0573769	51.4969	49.6152	11.9494	0.681704	0.0339349	0.166946	0.527986	0.309633	0.726342	21.7457	0.0800832
TCGA-44-6779	C2	0	0.170198	6.09909	0.0739851	0.426055	5.46111	0	0.00855527	0.0645528	0.0379675	0.254076	0.0084377	0.0482978	0.758434	0.0151517	1.30584	0.0685892	0.154773	0	0.135254	0	1.71695	0	0	0.0502751	0	0	0	0	0.0281489	2.95912	0.0152768	0	1.12679	4.20287	0.0528821	0.346484	0.509685	0.039719	150.132	6.05918	0	0.0192028	0.704798	0.0196821	0	0.577217	0
TCGA-44-7659	C2	0.207837	0.989412	306.399	16.8343	1.93499	0.0935938	0.0833448	0.419633	0.05212	0	0.0576959	0.0536493	0.120643	3.39154	0.0275254	1.42563	0.0670938	0.457646	0.0188693	45.7776	0.0411383	0.173284	0.0565541	1.79524	18.5862	7.49354	0.411631	15.6572	121.506	0.0409095	5.15295	0.0242836	9.95305	3.60165	0.882213	2.60695	208.534	0.525523	0.0240518	469.474	0.0292129	0.0465345	0.0523271	11.4929	0.00893887	0.00474297	52.9544	0.109817
TCGA-44-7660	C4	0.0594892	0.0328713	0.329924	0.187545	0.0822864	0.335824	1.89619	0.045439	0.0623372	0.0137492	0.0102231	0.0122222	7.40995	0.328642	0.0731583	1.90365	4.56003	0.184441	0.0167172	0.15573	0.240546	0.568026	0.0128839	0.0625769	0.121374	0.0102202	0	0.196218	0.0039043	0.11145	0.386797	0.0848269	0.0480977	0.0413208	0.818545	0.0487459	372.569	0.279352	0.0575336	208.597	0.0434804	0.0321572	0.0602669	0.453739	0.0142549	0.108413	61.9185	0.0467004
TCGA-44-7661	C3	0	0.0345384	1.55032	38.053	1.51664	11.0365	0.0558605	0.00976569	0.817368	0.018058	0.290023	0.0032105	0.0413484	8.16903	0.046121	0.062108	0.00602257	0.181682	0.0316171	9.13673	0.120629	0.108882	0.0169216	0.653395	0.286941	0.0805391	3.121	0.399452	0.99686	0.0492683	2.0217	0.258667	0.303221	11.0277	0.940686	0.0567056	0.250487	0.92773	0.136015	5.46429	0.247191	0.0233917	0.105945	0.293712	0.00374446	0.00198681	3.45304	0.0460019
TCGA-44-7662	C3	0.0512743	0.0619765	0.737241	0.107765	0.0172383	2.81409	0.00668249	0.0436147	0.215476	0.017282	0.256999	0.00614506	0	0.623171	0.0331043	0.0823001	0	1.06603	0.0176507	0.0833492	0	0.0115781	0.00647777	0.129782	0.0122049	0.0115617	0.0247531	4.78473	0.0323896	0.00410009	10.3587	0.0458943	0.108821	3.93691	5.54947	0.0350121	0.189255	0.511649	0.0144634	154.556	1.43346	0	0.0349627	0.28109	0.0609202	0.00190143	0.82908	0
TCGA-44-7667	C1	234.754	141.448	0.131197	0.175794	0.00409025	5.92043	5.1849	6.00967	2.52538	0.0410061	60.1902	0.725393	0.412089	61.9852	149.197	0	8.87346	5.6891	12.3339	0.00898945	0.723939	81.7567	0.0307405	3.10743	0.00723983	0.788704	0.0685221	10.2558	0.00349331	8.35196	1.20069	0.361338	2.03697	17.3887	10.3983	11.6139	121.784	1.38065	12.5032	1.56788	0.666914	0	0.0373312	0.0579965	0.0170058	1.91519	298.822	2.35037
TCGA-44-7669	C1	423.213	29.637	0.902562	19.6246	5.96665	0.125277	1.16021	0.0381393	136.977	1.01555	133.323	1.33363	0.0587213	2.8294	517.44	5.49066	141.202	0.0413718	0.058933	26.6315	0.0917742	0.0773147	0.674082	11.7785	2.66235	0.0471811	2.76407	2.97825	0.376865	2.15611	5.12166	7.66634	0.403709	0.0751458	22.3791	1.91716	32.9146	94.2365	29.876	4.56763	1.50413	0.0539825	0.136191	0.48966	0.426748	5.67351	133.093	0.0293986
TCGA-44-7670	C1	0.631251	2.42821	116.527	11.955	2.25379	2.50764	5.91619	0.131499	0.195049	0.00748178	0.300405	0.146319	0.490148	38.728	0.209003	10.9462	2.77598	2.62552	0.0654977	8.68881	0.196345	0.288214	0.0981533	14.7871	3.19008	0.156417	0.330416	0.320323	0.876388	0.102064	3.33762	0.347703	0.274816	0.0505918	22.0345	0.244415	769.963	0.418036	0.0313076	7.12935	4.45407	4.1149	15.454	0.449725	0.259859	0.516541	80.3544	0.0381189
TCGA-44-7671	C1	0.806076	14.6118	22.4075	4917.71	231.406	19.3813	4.80249	0.317177	59.8905	0.0310501	0.413004	0.0184011	0.250156	58.6111	0.0385502	26.6798	14.3674	0.515871	7.835	387.522	4.06601	2.66958	0.00969869	0.0942126	6.12161	377.69	75.6291	0.012309	7.70328	2.32454	2.29966	0.0471976	2.14827	25.5374	10.398	0.513726	759.371	0.936288	0.024061	202.371	3.46714	0.0167588	0.411797	22.5554	0.00357691	1.61512	46.4359	0.237295
TCGA-44-7672	C3	0.0572109	15.7377	418.445	13.2953	17.0096	257.533	0.068171	2.5385	0.233138	0.00440753	0.160583	0.0195901	0.68963	16.9045	0.0844278	3.31167	0.0955476	2.66983	0.0450157	51.9686	0.0420608	0.118113	0.0536921	0.240721	2.15553	0.297322	0.515556	1.7455	0.525669	0.0156851	0.865431	0.0585235	14.2005	46.4143	25.5675	0.0491114	175.611	0.985063	0.0430346	14.8314	1.79208	1.79607	7.96712	0.498699	0.182786	0.00727399	149.411	0.011228
TCGA-44-8117	C2	0.0300405	0.716531	2.53977	0.9218	1.05035	0.316553	0.031321	1.1769	0.296249	0.00972015	0.197549	0.00864062	0.0247297	1.05548	0.0155161	0.608617	0.00360198	3.33064	0.0141822	14.5752	0.108219	0.0976801	0.0273254	0.298617	0.108689	0.0307077	0.35579	1.50279	6.59688	0.0192173	19.722	0.0404142	21.7281	0.886106	0.434011	0.0164103	1.54937	0.282131	0.0090387	2.41478	6.3037	0.00349754	0.0163871	0.274951	0.0167962	0.00534724	1.83897	0.0412693
TCGA-44-8119	C1	1361.07	31.7583	1.17792	6.99758	22.5	148.559	0.257341	1.47794	2.00519	0.00849607	20.9858	0.12084	0.0396282	13.5251	204.254	0.0449554	0.00314838	7.7894	0.0537168	377.689	0.121616	10.6724	0.0185766	10.9625	0.315005	0.0552601	0.750419	138.507	0.0024126	0.980955	43.9299	3.03679	0.267491	0.621315	4.43634	0.588091	6109.03	1.55359	0.0671537	5.83714	1.02674	0.00458562	0.0601585	0.100136	0.0645963	0.724446	686.603	0.0360722
TCGA-44-A479	C3	350.127	81.8061	347.376	1.15078	352.716	47.3181	5.99426	1.53982	2.49424	0	0.428652	5.79341	0.0089433	14.4472	91.1944	5.41264	0	16.2833	3.96975	593.481	0.0335455	3.67383	0.322813	19.2707	2.23427	0.156779	0.11748	69.1797	0.431225	2.79798	14.8095	18.4467	1.47564	0.295803	41.8682	4.72161	1485.55	1.41823	0.10787	6.56277	3.05864	2.65241	2.35392	0.720897	0.0874686	1.5393	193.981	0.0716388
TCGA-44-A47A	C2	0	0.939504	66.2989	19.3338	2.10428	0.128297	0.0799737	0.372833	0.187545	0.0295464	0.052726	0.099807	0	14.819	0.0660301	1.21945	0.0032847	8.89137	0.0344878	23.1626	0.422939	0.0593838	0.0387619	7.01962	42.6194	0.00988332	0.225704	0.990912	0.951449	0.0420587	2.65649	0.00951078	11.4523	1.1366	13.0388	0.422006	0.194137	0.368767	0.0576976	18.7815	0.0120134	0.430576	7.26261	0.731301	0.00612666	0.0390097	4.57178	0.286019
TCGA-44-A47G	C2	0.0822705	0.0378828	2.02786	30.2964	0.537379	0.051603	0.539172	0.576984	1.14706	0.0316906	0.273336	0.028171	0.0725636	16.4268	0.0809393	3.99929	0.0317076	0.734431	0.0739811	5.62036	0	0.0849244	0.0296963	0.454338	1.82401	0.240279	1.64919	1.5377	0.890909	0.0413517	6.53912	0.0306029	1.10861	1.10479	0.672128	0.0513623	39.8637	0.524304	0.0618847	219.829	0.485344	0.0992063	0.288506	1.61356	0.0197138	0.0104602	5.03203	0.113022
TCGA-44-A4SS	C3	0.046854	0.166125	78.8043	1.74792	16.0295	0.394296	16.0232	0.0227742	0.183773	0.0126337	0.0469688	0.0112306	0.0241067	35.3188	0.191586	16.846	0.705761	0.929204	0.0184332	13.4118	0.331547	0	0.0118387	0.388126	6.68048	0	0.135715	1.62269	0.0269067	0.0374663	1.67554	0.0279586	0	0	1.99787	0.076785	0.0922344	0.715062	0	16.7088	4.5846	5.60851	1.70606	0.714734	1.00858	0.597704	1.57924	0.0321838
TCGA-44-A4SU	C1	0.130743	2.83973	3.23917	0.58128	7.48193	1.31001	2.50613	0.430185	0.135246	0.0271182	0.0604909	0.115711	0.0344966	24.1686	3.515	0.47352	0.0301475	9.78072	0	15.6411	0.103515	1.10824	0.0508233	0.981219	9.95872	0.0846633	0.0647359	2.43817	5.8448	0.0289516	27.6045	0.678691	0.0758925	4.26241	10.7362	0.227999	23.9556	0.425043	0.0529557	0.58324	3.36664	0.00585465	0.0713207	0.767085	0.0112463	0.0358037	99.1843	0.221063
TCGA-46-6025	C5	0	0.00608085	0.169534	0.232945	0.0634254	0.704069	0.0639264	0.00229247	0.0701513	0.00763034	0.111579	0.00452194	6.75243	0.349139	0.0162402	0.137946	0.0381721	0.013236	0.00556652	0.29273	0.0242719	0.0255597	0.0166837	0	0.0359246	0.00283595	0.018215	0.245013	0	0.00754279	0.227802	0.0214913	0.0177951	0.0458634	0.189278	0.00128821	0.241394	2.61339	0.0070954	3.20999	0.00172359	0.0151006	0.00514557	0.512614	0.100206	0.013992	0.842099	0
TCGA-46-6026	C4	0.360437	0.299247	2.88964	0.447638	0.0969426	0.0319707	0.0854093	0.0690168	3.7232	0.0029451	0.168616	0.0235621	0.0861674	0.549088	0.0282072	0.171418	0.0212815	0.310611	0.103129	0.561699	1.78466	0.0493267	0.0110391	0.0703716	0.457575	0.74378	0.140609	0.0210151	0.00250893	0.23931	0.512334	0.0189601	0.0309079	0.0044255	0.334231	0.480308	26.9194	0.299189	1.87733	71.3601	1.38107	0.214592	0.1281	0.52067	0.0396946	1.39171	12.0293	0.165055
TCGA-49-4487	C3	1.97608	11.0712	3.87447	165.712	118.685	0.0788751	0.262221	0.890651	79.1868	0.0193756	5.11437	0.198073	0.0985896	23.4609	0.123716	2.69122	0	0.208383	0.070675	154.983	5.68568	0.681486	0.0272345	0.694456	0.273669	4.11015	0.855681	71.1334	0.363134	9.6935	2.40282	0.0701648	1.32172	0.0582302	0.756993	0.515204	1.34382	0.75922	0.0540518	125.536	2.57349	0.0209154	0.0587974	2.12379	0.0502209	0.0586239	3.53479	0.0493585
TCGA-49-4488	C2	0.0317107	0.0306636	0.273569	12.6797	0.0426444	0.788974	0.413281	0.400752	0.093687	0.0256515	0.0699345	0.00760086	0.0326308	1.4365	0	0.13573	0.00950563	1.02342	0.0249512	0.477987	0.24479	0.0859259	0.0320496	0.204309	0.181156	0.257413	0.204115	0.0305065	5.52868	0.0101429	16.2589	0.0137617	20.639	19.8381	35.6173	0.125589	1.65424	0.248181	0.0238531	1.63465	5.84645	0	0.268123	1.23956	0.01773	0	54.1057	0.0871278
TCGA-49-4512	C3	0.0857554	0.175061	162.944	268.565	0.961027	102.707	0.149018	0.118101	0.652324	0.0077077	0.103159	1.0346	0.058829	11.0225	0.258376	0.265095	0.0214217	10.7951	0.00562296	1.10675	0.220662	0.258188	0.0144453	0.447273	31.1222	0.0257824	0.0551989	0.439994	0.393971	0.00914312	1.19481	0	0.781935	0.208478	0.53057	0.152249	1.77254	0.447438	0.032253	1.22027	0.057455	0.00416011	0.0701695	2.48004	0.0239737	0	20.6757	0.0981749
TCGA-49-4514	C1	0.386153	13.7625	199.821	168.636	117.524	25.3108	13.1137	0.455833	65.6134	0	0.0497698	0	0.0189217	228.046	0.379904	23.2085	9.02049	13.6623	0.108514	249.104	45.636	3.08922	0	1.11704	12.1986	0.0124389	2.21927	2.14933	1.1848	0.242615	8.39052	0.0718204	1.01468	0.279394	40.0433	0.237312	308.788	0.18349	0.114112	458.165	0.826551	2.09138	5.46177	31.0569	0.370122	2.61849	72.5398	0.0378923
TCGA-49-6742	C1	0.71757	8.60598	2705.44	19.4487	685.54	3.61006	1.77687	0.00726639	62.8935	0.0080619	2.48168	0.0501658	1.13835	282.412	0.27025	26.9172	5.47158	14.1832	0.0235254	198.623	1.73102	0.0810159	0.604365	1.04573	28.0688	0.224726	4.23394	1.98467	2.24581	0	2.43001	0.038926	1.09989	1.17509	3.76468	0.0734977	0.294285	0.994499	0.0337352	243.541	8.08008	16.0911	45.1537	8.1241	1.12003	1.85383	185.617	0.0410746
TCGA-49-6743	C3	0	2.2368	1.41326	3.58404	294.141	0.294639	0.185205	0.0402928	0.323328	0.0127726	0.427365	0.00567702	0.0162478	9.13281	0	12.9592	0.00354983	1.08565	0.0885201	1170.87	0.274247	3.55114	0	0.305194	0.372085	0.163777	0.533581	1.29875	0.0870476	0.00378781	2.87092	0.0565317	0.111703	0.278297	0.843574	0.042049	2608.33	0.611702	0.00890784	29.483	15.3634	1.87511	0.0322998	2.66455	0.0198636	0.909922	0.906174	0.0325375
TCGA-49-6744	C3	0.010957	1.00301	336.955	32.2056	3.94306	1.09046	0.479811	0.244989	0.241113	0.0472712	0.219677	0.0105053	0.0375831	4.24927	0.0660258	0.851995	0.00985344	1.35504	0.0646604	13.6726	0.169165	0.395866	0.0498335	1.63377	12.6024	0.0955325	0.691173	3.58391	0.91615	0.042056	3.48069	0.0546834	0.537438	0.0976701	13.8734	0.188543	11.173	0.686032	0.0494518	171.406	3.74394	0.695254	0.310807	7.417	0.0980201	0.0780143	13.1555	0.0602105
TCGA-49-6745	C2	0.0215488	0.0625119	0.557708	52.4003	1.27506	8.48367	0.0449348	0.0314225	0.164649	0.0581043	0.125289	0	0.0147827	1.42853	0.0556504	0.545721	0.012919	0.153203	0.0508663	5.71289	0.360416	0.0973174	0.0598926	0.634684	0.58474	0.0453506	4.23051	0.456072	0.613789	0.0172313	25.2198	0.0374067	6.40276	61.8427	1.44854	0.0794578	26.0671	0.70833	0.0243139	1.81376	0.0196874	0.0188166	0.076407	0.43144	0.0180725	0.00319643	2.29672	0.325639
TCGA-49-6761	C2	0	0.00936316	0.814462	16.4842	0.164071	156.962	0.0757173	4.75124	0.062147	0.0783269	0.0757116	0	0	24.6652	0.0125032	2.95297	0	5.72014	0.0114283	1.19338	2.57876	0	0.0220193	0.0534737	0.165948	0.00873348	0.355262	1.67673	0.040036	0	0.998331	0.0220612	6.68573	5.92027	0.874336	0.166619	0.0285918	0.181877	0.032776	164.167	0.907648	0.0253654	0.190153	0.221561	0.0162416	0.00430891	1.82589	0.399068
TCGA-49-6767	C2	0.0133777	0.017248	0.019235	0.140582	0.0071961	4.95347	0.13948	0	0.0408863	0	0.0321852	0.0128262	0	1.04944	0.0230322	0.20041	0.00401011	2.15498	0	0.0237232	0	0	0.155488	0.221635	0	0	0.0172219	3.75795	0.0798966	0.00855788	0.757981	0.0029028	0.0252374	0.043363	0.228172	0.0146157	4.52956	0.188459	0.0301885	35.2884	3.49064	0	0.189737	0.255088	0.0149594	0.00793748	0.901805	0.0918908
TCGA-49-AAQV	C3	0.078471	14.1091	43.3467	18.5915	640.543	45.0928	0.95204	0.433433	0.248552	0.0153883	0.0629306	0.218868	0.0831946	2.17541	0.515845	4.21372	0.09409	4.01603	0.0308719	1072.44	0.844385	10.7475	0.0612847	0.695995	19.5887	0.0407503	0.137755	1.35884	0.121261	0.0182541	84.179	0.188848	1.74953	7.13938	20.3481	0.0896299	1893.56	0.759308	0.112687	1.40774	2.08039	0.0228404	0.202356	0.530504	0.0917376	0.105817	25.7342	0.186205
TCGA-49-AAR0	C1	4.49114	15.8527	12.9727	153.165	7.49025	3.02241	7.75553	0.540876	0.310475	0.0378435	16.1997	1.54747	37.1985	9.53668	67.9167	6.23611	91.7836	1.41232	0.30763	55.1278	12.7688	5.07064	1.62112	5.53623	2.50077	40.7007	3.54903	9.6056	5.95498	0.769563	95.23	1.74675	1.22929	0.12998	14.9461	6.84811	887.655	114.644	27.5842	369.717	1.8904	0.0817018	0.174995	9.06076	0.072866	0.6305	95.2128	0.192809
TCGA-49-AAR2	C1	3.81702	2.14954	4501.74	18500.3	58.0925	9.79224	34.571	0.106628	208.231	0.0118301	0.0439813	1.41444	0.0902935	353.53	0.122747	26.1655	15.4992	3.10897	25.8523	48.7889	82.949	1.66437	0.0443426	17.4653	9.15881	0.0329766	2.86642	8.27271	0.236835	0.00350832	1.26332	0.0357003	0.0206923	0	91.0194	5.78803	8.87428	0.283284	0.0247517	26.4683	13.0353	0.312872	0.358998	23.6337	0.00613265	1.35691	3.21736	56.4912
TCGA-49-AAR3	C3	0	0.0729918	0.895407	0.21814	0.0913597	17.6484	0.590264	0.0733808	0.123041	0.0407072	0.416181	0	0.0258915	2.35608	0.016245	2.61166	0.0056568	0.466046	0.00742423	0.0557745	0	0.170448	0.0190727	0.104215	0.0359353	0	0	0.399398	0.0866961	0	1.94566	0.0614219	0	0.550524	0.719467	0.103087	2.48896	0.41354	0.014195	47.3015	1.11721	0.0329566	0.12353	0.467786	0.0316534	0	5.98239	0.181474
TCGA-49-AAR4	C3	0.142055	0.183152	3.51313	0.0298561	0.817627	0.0415808	0.044433	1.11167	0.193926	0.0229822	0.153795	0.0408596	0.0974509	2.29152	0.501375	1.52008	0.017033	0.321588	0.0279435	4.09775	0.109659	0.487569	0.0502505	0.156899	0.0405762	0	0	33.8644	0.757037	0.0181748	11.5586	0.166451	0.53598	16.3464	7.89581	0.0892406	58.6688	0.378005	0.042742	154.991	8.38923	0.0206738	0.247971	0.704266	0.0714828	0.0842863	42.4193	0.156123
TCGA-49-AAR9	C1	0	0	0.649962	0.258171	0.052861	0.417086	0.0512294	0.00477657	0.0480547	0.021198	0.204902	0.0471093	0.262915	0.705747	0.00845947	9.96168	0	0.169148	0	0	0	0.372791	0.04966	0.108539	0.0654956	0.00295448	0.0126508	0	0	0	0.66633	0	0.0185388	0.0796337	0.788753	0.0026841	0	1.07674	0.00739195	224.181	1.30362	1.14127	0.0643276	0.41224	0.0109889	0.0116614	0.250655	0
TCGA-49-AARE	C2	0.0972626	0.450305	0.661099	4.46936	0.080857	0.142349	0.0553138	0.0386805	0.0774688	0.0333784	0.0567278	0.0847754	0.206235	1.84642	0.00761161	17.6931	0.124574	4.43515	0.0173931	0.459944	2.34346	1.85284	0.0804289	0.0325535	0.0926062	0.0265836	0.204892	37.0704	0.00406215	0.00565637	1.73294	0.0844193	0.0333615	2.50067	1.07342	0.0144905	52.9317	0.387529	0.0332554	14.5713	3.14406	0.0463256	0.270108	5.73244	0.0247187	0.167882	35.5215	0.145766
TCGA-49-AARN	C2	0.0343734	0.0997152	148.32	4.73196	1.6826	1.91167	1.09308	1.27815	0.105056	0.0834161	0.399709	0.329564	8.43002	39.1179	0.0591802	4.20538	0.43276	7.5404	0.0135231	4.80533	0.796034	0.900362	0.130278	0.601119	9.36016	0.599393	0.0663763	2.14943	0.592185	0.0494754	10.4723	0.0261052	0.194539	8.73248	38.2459	0.0328601	14.3113	2.30013	0.400768	68.7861	0.0314042	3.21661	9.30037	7.4392	1.59516	0.12237	173.88	0.188887
TCGA-49-AARO	C3	0.332984	0.874538	1.32994	2.41057	0.092876	60.3759	0.0771507	0.503541	0.834263	0.0266032	0.0989037	0.0177365	0.203049	5.70939	0.0424662	0.703831	0.0443625	0.969098	0.0145558	0.634232	0	0.334178	0.068555	0.227025	0.669313	0.0148314	0.23815	0.308475	0.277625	0.0276129	11.4782	0.0722536	0.23266	4.08752	4.46682	0.0943184	124.714	0.482606	0.0742145	38.0649	1.00505	0.0466658	0.376742	1.15229	0.0827455	0	54.1285	0.220254
TCGA-49-AARR	C3	2.60119	0.36038	1.14828	27.2031	14.0291	0.250459	0.392537	0.637722	0.24408	0.0369151	1.00643	0.0820381	0.516549	4.32362	0.491056	1.57077	0.201774	0.136608	0.098745	109.183	0.616486	0.597671	0.155664	1.59612	5.60508	0.222953	3.0843	2.76583	0.822888	0.156914	13.8927	0.084169	0.258275	3.4392	7.09677	0.37082	729.3	2.33046	0.0257453	15.3735	0.254327	0.435015	0.298727	4.06806	0.0255153	0.0101538	94.8456	1.19116
TCGA-4B-A93V	C1	10755.5	418.012	0.956424	121.689	0.0204465	620.248	14.8417	3.04386	63.7064	0	34.8	0.0136663	0.00651887	19.1296	24.737	13.6053	0.168062	30.327	3.31979	0.0954906	1.93168	16.342	0.0432187	1.6793	2.32525	0.194273	6.77721	34.0804	0.77708	0.179328	1.52699	0.270115	0.0358538	0.269518	39.8329	11.9471	223.017	2.52119	0.0214438	103.955	7.88998	0.0470204	0.222898	4.29436	0.0265654	0.149413	250.9	0.496074
TCGA-50-5044	C2	0	0.128934	1.00651	146.844	1.04896	13.587	0.0695102	0	0.27847	0.116847	0.40099	0.00798999	0	1.41797	0	0.214018	0	0.0717209	0	3.57631	0.214435	0.572057	0.0252678	0.306813	0.396729	0.0100219	2.78934	1.79583	0.13017	0.0266553	5.60421	0.274858	0.4402	0.148569	0.484941	0.0136571	81.6968	0.586995	0.0125371	33.8432	0.0121819	1.9405	0.118195	1.77973	0.00931885	0	38.6864	0.0686912
TCGA-50-5045	C3	0.344729	0.21139	16.369	5.44278	1.45635	58.636	0.236693	0.057216	0.250122	0.131494	0.0505717	0.0080614	0.155735	27.2193	0.0434278	0.251919	0.012602	0.459341	0.0198472	20.3574	0.129811	0.546793	0.0297426	0.526243	1.61711	0.245203	1.41796	12.5375	0.938649	0.045719	25.7489	0.0857486	4.90134	1.38314	1.91492	0.0436341	4.55169	0.697529	0.107518	24.5697	0.110617	0.0758666	0.912731	0.416845	0.0470107	0.00997757	161.291	1.4092
TCGA-50-5049	C3	0.0245989	0.111004	0.84886	44.8369	0.0793929	0.360016	0.192356	0.0298917	0.125303	0.0132657	0.384682	0.0117924	0.0337501	8.77875	0.190581	0.0614188	0.00737377	4.20879	0.0241941	0.850629	0.158242	0.0444367	0.00621543	0.701876	0.117106	0.0110935	5.63681	15.0744	0.32773	0.0314723	0.948221	0.0720583	0.116016	0.219273	1.59186	0.0671883	142.27	1.09737	0.0647622	34.7325	1.14617	0.0107399	0.0402561	0.586317	0.0275073	0.0401373	18.868	0.304143
TCGA-50-5051	C1	4148.71	37.7522	261.455	48.9435	10.1241	370.252	49.2693	9.99972	84.0712	0.00780751	0.586329	2.01966	0.00993179	119.874	95.4413	24.9938	1.61441	4.21198	27.26	21.8996	11.2877	9.36283	0.0512132	3.06485	21.6004	0.252457	20.744	72.4806	2.10843	8.48354	46.5017	2.44407	1.03787	0.96203	42.9081	16.1496	643.984	8.27148	0.413828	12.6172	2.88349	0.126419	1.11356	2.76061	0.0080947	1.07376	319.848	14.7777
TCGA-50-5066	C3	0.0160067	0.123825	2.55467	7.9058	0.61994	0.163986	6.00804	0.0389016	0.143502	0.00863209	0.121949	0.0153468	0.0109807	2.05152	0.0964545	0.239794	0.00479817	0.0928371	0.0125947	25.9157	0.370689	0.0867459	0.00808887	0.412518	0.39625	0.00481241	0.638796	4.09609	0.522111	0.00511983	2.70595	0.114617	0.754925	0.765298	2.56952	0.034976	0	0.325715	0.0240808	14.04	0.450419	0.0559085	0.078585	0.427304	0.107395	0	6.82411	0.307858
TCGA-50-5068	C3	0.179903	1.01215	2.28102	37.5015	0	1.43617	0.08526	0.564418	0.046653	0.0176397	0.0327898	0.00784031	0	9.95666	0.0703947	2.19343	0.00980508	3.46685	0.0064343	0.367366	0.0420836	1.12268	0	0.752663	0.140147	1.35712	0.421091	3.4929	0.0901636	0.0156936	1.45836	0.110013	0.863908	0.477118	1.46039	0.0223355	63.1672	0.2176	0.0492091	4.05729	0.00597684	0	0.749414	1.24742	0.0274328	0.0339637	43.5635	2.08954
TCGA-50-5072	C1	10.0854	2.57111	24.036	37.1595	420.269	5.5858	2.09908	0.259718	201.143	0.18524	3.97518	0.114352	1.04729	318.355	7.77021	61.3624	10.8057	1.1425	0.0525534	287.245	1.57132	1.77534	0.265196	1.35245	4.69681	4.05342	3.79556	4.92005	0.403282	0.439476	6.8154	0.0455487	0.108002	0.502584	6.04058	0.4248	256.838	6.7059	0.229671	114.364	2.43736	4.54634	36.0649	1.72842	0.629511	1.47478	23.2075	0.144189
TCGA-50-5930	C3	0.0524925	51.1991	82.3817	7.75033	3775.8	0.768254	0.10946	0.102059	80.6657	0.0424623	0.652502	0.0251642	0.0360103	102.917	0.0451877	15.0724	0.0157352	1.14906	0.0619546	5069.83	5.673	3.41371	0.0132634	0.0966298	1.4494	0.0473456	0.97986	0.454492	0.687298	1.83851	0.950777	0.0854268	0	2.06308	4.63459	0.0143376	2207.42	1.49952	0	311.118	26.7127	2.81896	3.02096	4.4041	0.0293495	0.599555	61.5903	0.0721137
TCGA-50-5931	C4	0.0837096	0.0449697	0.581744	0.307886	2.71674	0.163351	0.0436389	0.0474699	0.164876	0	0.262933	0.0267529	0.0574255	0.940306	0.108091	0.457826	0.0167286	0.182718	0.0219553	3.71937	0	0	0.0352517	0.0770476	0.079702	18.737	0.0359214	9.87844	0.00640954	1.2138	0.946005	0.0877925	0	0.0113058	1.00783	0.106699	33.5066	23.6398	3.6311	18.0359	0.520055	0.0162435	0.0913274	0.532061	0.0156012	0.153143	27.0963	0.229999
TCGA-50-5932	C1	0.105189	2.33946	1606.28	122.496	1.29669	328.862	1.91014	0.153387	0.0839445	0	0.0175745	0.00420219	0	54.2948	0.0452756	1.66337	0.00525526	2.24518	0.358656	6.58574	3.18035	0.0475048	0.0398675	0.274317	4.98262	0.429574	15.8662	0.0674631	11.2316	0.1486	33.3337	0.00570619	0.760694	3.7577	15.7601	3.33757	66.7973	0.15779	0.0197811	814.38	10.9621	0.0790945	0.640752	23.8017	0	0.0702141	9.63021	0.0602116
TCGA-50-5933	C2	0	0.0374599	1.18642	0.0610643	0.0500122	1.22464	0.0727027	0.0169468	1.74519	0.0188021	0.0279605	0	0.00797261	1.00157	0.0300134	1.40112	0	0.176122	0.0365776	0.281659	0.119618	0	0.0352377	0	0.509005	0.00349407	0.0149613	3.01871	0.0373742	0.0148691	3.9941	0.0832185	2.32401	0.828762	1.24763	0.041266	0.0457558	0.472973	0.0262259	98.8586	0.815448	0.0135309	0.538871	0.0886417	0.0064979	0.00344779	1.48217	0.0159658
TCGA-50-5936	C3	0.168056	28.9154	289.143	17.2719	383.288	1.50035	0.105132	0.0245059	133.41	0.0271888	0.721042	0.0161128	0.219047	149.548	0.245938	13.9788	57.6308	0.899246	0.0132233	548.535	5.62165	0.455378	0	0.185618	7.6005	0.0202104	0.627409	1.68141	0.548171	0.0161261	4.21468	0.0510526	0.0634084	5.10696	3.79374	0.0504923	2.77894	0.776013	0.075848	638.89	10.3178	0.469592	13.7421	1.2818	0.620156	13.8303	4.96019	0.0230874
TCGA-50-5939	C3	0	0.245115	4.11122	18.7477	22.5065	1.33555	0.206146	0.0961042	17.797	0	1.34778	0.00729104	0.281706	12.0822	0.0261852	1.77937	1.27654	0.193495	0.0299177	52.7728	0.352218	0.467066	0.0153716	0.699933	0.738528	0.347518	1.86005	0.29263	0.153719	0.0535118	1.01714	0.118807	0	1.17086	1.17496	0.0373873	27.0356	1.02368	0.0572021	133.012	2.16211	0.168221	0.124449	1.10203	0.025511	0	1.57945	0.125364
TCGA-50-5941	C3	0	0.0712325	3.45558	29.044	1.22592	1.21289	0.475231	0.0335682	0.149157	0	0.0498456	0.00662138	0.00947528	15.3981	0.0237802	1.11342	0.012421	0.121456	0.108679	10.2465	0	0.0748531	0.0139598	0.686498	0.933715	0.543994	1.86702	0.930136	0.907405	0.0088358	2.19384	0.0479532	0.625368	2.4848	0.526595	0.0490438	30.208	0.497259	0.0311689	63.2569	0.777334	0.0201014	0.233571	0.553081	0.0231679	0.0122929	15.9292	0.03795
TCGA-50-5942	C3	0.0249048	0.682335	0.626658	11.3061	5.90794	0.0728987	1.89554	0.0242107	0.26387	0.0134306	0.0149795	0.023878	0.0683396	101.551	0.0107195	0.435278	0.0373273	5.86167	0.019596	153.943	0.0640838	0.382409	0.0188782	12.7909	44.7928	1.06324	0.833594	0.071877	51.5443	0.10754	1.17977	0.0243181	2.30219	4.52072	5.42217	0.129245	4.60846	0.974574	0	7.53236	0.0227534	0.10511	0.319261	4.72512	0	0.00369422	16.0852	1.35145
TCGA-50-5944	C3	0.0125172	0.032277	6.42518	33.8055	0.228929	0.0549586	0.52203	0.0182526	0.257592	0.00675028	0.035134	0.0120012	0	4.96497	0.0646519	0.392896	0.00750432	0.473061	0.0344715	0.399549	0.0322087	0.293952	0	0.668219	1.9903	2.02089	2.70717	0.770679	1.63891	0.0440407	1.20917	0.0135804	0.991788	0.142008	0.238612	0.164107	0.640658	3.02711	0.0376622	7.50099	0.0686156	0.0218601	0.0887659	0.477358	0.0349929	0.0148538	3.39799	0.395508
TCGA-50-5946	C1	0.0424018	0.0318902	8.58617	0.0519849	0.212881	0.062057	0.331569	0.158011	0.0921547	0	0.0311708	0.166003	0.02424	0.812047	0.304177	0.453726	0	4.93967	0.0222422	1.16131	0.0909219	0.0127661	0.0392836	1.02772	0.497919	0.0361196	0.0090977	0.176763	3.28561	0.00226041	2.25151	0.0245351	2.19978	0.314972	4.2329	0.443955	0.292145	0.138272	0	200.339	0.888415	0.0143988	0.0269852	0.336884	0.0632201	0.226426	80.1624	0.0485426
TCGA-50-6590	C2	0.225138	0.0564419	0.287745	0.289165	0.0605529	9.83012	0.15649	0.0182387	1.90117	0.0202355	0.22569	0	0.0257412	1.54778	0.0430686	0.0446134	0	0.414199	0.0246038	0.0369672	0.193105	0.0677836	0.0442447	0.0920982	0.0476356	0	0	0.385047	0	0.00800131	4.42638	0.0597084	0.0235961	0.0101357	0.288626	0.0444119	0	0.773333	0.150534	12.1396	0.169123	0.0109218	0.0204689	0.0953992	0	0	1.27613	0.0687317
TCGA-50-6591	C1	0	0.399057	0.132562	0.0276814	0.00708478	0.0771043	0.137322	0.0128037	0.112711	0.0142055	15.1254	0.0441973	0	6.38838	0.0680277	0.244288	0	1.0867	0.0103632	0	0	0.499639	0	0.0969806	0.0752413	0.0118794	0	0	0.0968131	21.485	1.0888	0.00857369	0	0.277499	4.38713	0.107922	0.233346	1.99975	0.0198143	0.0636504	1.05891	0.00766719	0.114955	0.150685	3.601	0.00781469	0.647894	0.434253
TCGA-50-6592	C3	0.00920458	10.9359	299.898	0.241819	150.599	1.8321	0.34549	0	0.185671	0.0148915	0.284196	0.00882512	0.0820875	15.9262	0.0237711	21.7345	4.0615	1.94427	0.014485	23.7714	0.118424	0.0166276	0.372118	0.0677763	1.46357	0.00276736	0.082947	0.123971	0	0.0235531	0.760923	0.341535	0.104188	0.067131	5.59639	0.221241	0.833504	0.389009	0.0484664	44.5571	0.00336379	10.0308	42.3028	3.70334	0.15954	0.172034	0.46956	0.101161
TCGA-50-6593	C3	0.164803	0.106241	10.209	6.84084	0.155138	1.68838	0.859141	0.921211	0.137115	0.00740626	0.137672	0.00658371	0.20727	4.68876	0.106402	1.82228	0.0329343	0.120765	0.00540305	1.87528	0	0.0248091	0.0347009	0.227531	11.8731	0.317933	0.353601	1.21551	3.07267	0.0263566	41.8795	0.0298002	11.2703	20.8337	2.83846	0.0750227	68.9128	1.0211	0.0413222	196.844	0.0602269	0.0399741	0.0674252	2.43542	0.0153574	0	16.6393	0.245272
TCGA-50-6594	C2	0.063006	0.0913883	0.158537	0.0165527	0.110149	15.192	0	0.0153126	0.0641884	0	0.0821085	0	0	0.0696141	0.162715	0.0674205	0	4.35272	0.0371816	0.0558653	0.0405311	0	0.143278	0.144979	0.0149974	0	0	39.4593	0.0289458	0.0201528	1.1851	0.0170894	8.14208	20.9974	7.39603	0.0215115	0.0310076	0.0986222	0.0236969	0.241054	16.5207	1.35251	0.283551	0.240281	0.0264208	0.593467	0.487865	0
TCGA-50-6595	C3	0.151713	0.115585	1.80461	0.15943	0.0519332	8.86142	0	0.0067039	0.444011	0.044627	0.59728	0	0.0378461	0.853365	0.0356185	0	0.00826867	0.0851538	0.0271304	0.350565	0.0709786	0.0747445	0	0.101556	0	0.0124398	0.0710216	0.0796103	0.0316814	0	2.10098	0.086789	0.0520384	0.581181	2.26937	0.0113014	61.4144	0.939103	0.0518729	18.874	0.0756045	0	0.0300945	0.315588	0.00771142	0.00409169	3.36717	0.132632
TCGA-50-6597	C2	0.0515965	0.0110873	948.214	84.2774	0.222037	0.176199	11.1895	0.142116	0.511631	0.0371	0.0482747	0.296817	0.0471942	12.1617	0	2.99369	0.0309332	1.27746	0.0135327	0.162663	8.36425	0.0932066	0	43.501	29.2957	0.0413666	0.287833	1.85312	0.489885	0	79.4925	0.00373194	2.01165	0	18.1874	0.0281857	0.372424	0.323052	0.155246	1.14978	5.48704	0.705851	0.919435	8.59227	0.288485	0.0969446	10.1525	0.354414
TCGA-50-6673	C2	0.143064	6.44051	169.123	1.25284	32.2898	15.756	0.57179	0.115898	1.62996	0.00642932	0.143415	0	0.0163572	74.1081	0.215523	8.7005	0.0107213	5.37782	0.0515938	137.252	0.184064	0.0646097	0.192791	4.43318	28.3555	0.0681028	0.506481	0.114693	1.6048	0.0266933	32.8671	0.0232824	4.79063	1.09171	3.58841	0.332146	67.3563	1.49291	0.0358715	3.35131	2.8799	3.72692	10.8543	3.95555	1.3065	0.940812	6.42941	0.278432
TCGA-50-7109	C1	318.912	1.9541	1.3772	5136.18	0.394002	16.4591	0.458208	13.025	388.102	0	2.4219	10.9769	0.0618428	29.0967	89.0987	0.731525	0.0506681	14.2224	0.412294	5.30214	0.753891	27.7454	0.313198	6.32678	1.05145	0.0880853	12.5193	73.1528	0.139777	2.95194	1.43396	0.293417	0.0850338	0.200895	6.2747	10.7078	446.472	10.442	3.8313	257.984	20.0427	0.00655985	0.0368821	5.28581	0.0504037	0.0802327	60.2363	72.3411
TCGA-50-8457	C3	0.0381342	0.0676041	146.138	4.02742	0.184617	0.279056	0.924413	1.24653	0.192307	0.0565538	0.0382276	0.141678	0.0457807	17.0642	0.254413	0.421662	0.00285778	4.14167	0.0750134	0.29304	0.0735939	0.103331	0.033724	0.684436	20.2148	0.561787	0.0122731	21.9016	19.5822	0.0945301	1.79762	0.0744719	7.4459	1.12021	0.860851	1.80975	10.4346	0.328299	0.0286849	291.395	0.675898	0.0554982	0.140415	7.0715	0.0159911	0.0226264	9.17101	1.25732
TCGA-50-8459	C3	0.0514506	0.0663356	33.4379	7.86143	0.24355	56.0989	0.160931	0.180061	0.404653	0.0332956	0.0990272	0.0147989	0.0635321	44.818	0.0177163	2.76011	0.021592	3.26516	0.00809665	0.0364956	0.0794343	0.371772	0.0260002	2.82241	5.99606	0.034031	0.132471	0.910741	0.0520016	0.0263308	4.74077	0.0826148	0.0194126	1.4009	3.67537	0.0730756	365.024	1.76371	0	24.1518	0.015042	2.65967	2.6214	1.78554	0.615612	0	141.714	0.254456
TCGA-50-8460	C3	0.03353	0.0288203	1.06063	199.808	0.288582	0.0163576	0.617613	0.0054326	0.120696	0.0964376	0.0403345	0.0696533	0.0613383	14.9915	0.0673493	1.04448	0.0268026	12.3959	0.0615594	0.971177	0.0862778	0.10095	0.0451844	8.4149	15.2387	1.22986	1.05035	34.1276	0.102694	0.0393241	2.46041	0.0218268	0.0843402	0.117742	0.313979	0.0854768	0.264021	0.411123	0.092479	6.63465	0.00816896	0.00975951	0.46946	4.90171	0.00624906	0.00663151	2.38247	0.675592
TCGA-51-6867	C5	0.0829377	0.00891101	0.467066	1.60513	0.0780738	0.0606917	0.0504426	0.00671888	0.133783	0.00745445	1.4134	0.0198796	2.28058	0.64909	0.0297484	0.256385	0.263117	0.118964	0.0108764	0.35952	0.0355686	0.049941	0.010478	0.0254457	0.0789671	0.0581822	0.10677	0.199471	0.057154	1.83928	0.661233	0.0599883	0	0.0392054	0.2427	0.0509698	0.0136056	7.19424	0.00519888	0.295043	0.0151547	0.0120703	0.0565533	0.171325	0.0193216	0.123025	2.30436	0.0854542
TCGA-52-7810	C4	0	0.11178	0.238927	1.75382	0.0621816	0.285495	0.00753278	0.00351174	0.091269	0.0155848	0.124571	0	0.0495629	0.534831	0.192802	0.0463861	0	0.0716409	0.00284238	0.273323	0.241678	0.0261026	0	0	0.0137579	0.0456149	0.0186018	0.0278018	0.00663835	0.0023109	0.181191	0.00940618	0	0.0175641	0.572644	0.00394671	0.113779	0.491936	0	5.47008	0.00264029	0.0210291	0.027588	0.0551054	0.133304	0.017147	0.842433	0.00992538
TCGA-52-7811	C4	0.028343	0.0411106	2.7508	16.9921	1.57798	0.860737	0.125592	0.0103324	0.160255	0.0038212	0.130697	0	0.879819	2.56005	0.0243988	0.121315	0.0254883	0.0636333	0.0139383	13.5915	0.0546981	0.128	0	0.57392	0.242874	0.0489975	1.91559	3.17656	0.358081	0.00226641	0.763466	0.0153752	0.160409	0.149292	0.590057	0.0270951	39.5443	0.499103	0.0159899	14.4221	0.0466104	0.0783725	0.170072	0.445868	0.174317	0.0126127	2.56902	0.00973431
TCGA-52-7812	C2	0.0180733	0.058255	1.31232	1.23452	0.529845	0.925789	0.0753747	0.00878482	0.090221	0	0.0398586	0.00433205	0.0433945	1.33791	0.00777911	6.86554	0.00270883	0.34152	0.00355518	7.56913	0.0232527	0.0163242	0.0273996	0.116444	0.232308	0.0108675	0.407168	4.83357	0.464973	0.00289042	1.81304	0.0333343	0.835344	3.36854	3.91671	0.0148094	0.0355781	0.134376	0.00679744	4.18517	0.227867	0.0815386	0	0.258467	0.00505254	0.0107235	1.21834	0
TCGA-53-7624	C5	0.0199697	0.00643677	2.79954	0.723999	2.25583	0	0.0624629	0	0.598128	0.0107693	1.04097	0.00478662	2.52754	6.21106	0.0343815	1.13967	0.044896	0.745373	0.0157129	1.29257	54.3142	0	0.0151373	0	0.057041	0.0300195	0	0.0768455	0.00917435	0.00958115	0.0278234	0.0541649	0	0.0404566	0.23041	0.0327267	0.0196557	0.539205	0.0450642	60.5908	0.634916	0.0871883	0.108935	1.08524	0.00558271	0.275484	0.090958	0.0137171
TCGA-53-7626	C3	0.0128517	0.0828487	0.766863	37.2748	2.67538	0.00940453	0.127295	0.0281105	0.200321	0.00693065	0.110795	0.00308046	0.0132245	2.19383	0.0110633	0.169609	0.00770485	14.3318	0.0278085	23.1777	0.0992081	0.406279	0.051956	0.62693	0.556756	0.855844	2.68024	6.31782	1.06866	0.0349408	1.76075	0.666489	0.19396	2.58278	1.10244	0.0930216	5.03453	0.673902	0.106339	300.232	0.0117415	0.00748143	0.23836	1.00473	0.0107784	0.011438	4.00391	0.450215
TCGA-53-7813	C1	251.027	25.8576	537.715	4464.51	20.2446	99.9636	2.47718	13.994	0.370193	0	0.896648	1.41654	0.0136966	104.827	88.514	4.01651	0	130.318	12.3478	28.2183	0.513745	2.23614	0.0100895	4.92493	6.48231	0.0480212	0.488353	137.371	0.146759	6.36056	0.593442	2.94595	0	0.113255	52.1018	12.9516	773.172	0.359395	0.0150183	131.529	12.1266	0.0116227	0.370302	3.46442	0	0.106617	42.6322	6.36341
TCGA-53-A4EZ	C1	35.624	130.537	14.7989	18.1475	4.04713	13.7087	44.0568	9.69069	0.0360096	0.00453846	0.0269964	5.93866	2.32086	45.6738	180.493	32.5996	3.35773	3.4687	3.3341	23.167	2.79351	0.0304054	0.157356	61.9835	15.3927	0	0.0108341	46.9903	0.143054	0.0107673	0.687897	16.4022	0.444544	0.0409187	31.03	2.62965	0.0828342	0.414951	0.284869	0.860868	3.2293	0.33804	0.257086	0.320946	0.0658756	2.73138	239.468	0.092492
TCGA-55-5899	C1	275.255	137.782	66.6144	1.42373	995.887	20.1201	89.0752	5.39094	0.411368	0.372477	392.029	2.15858	196.745	38.3181	345.701	18.2213	259.886	0.516897	0.287408	350.081	0.751919	1.6796	15.069	28.3631	37.0421	0.0039934	0	23.6907	0.152555	0.0042485	1579.72	28.8936	2.15498	0	82.2639	2.93138	0.130737	1824.01	124.591	0.0748891	4.77156	5.96931	0.644863	0.987766	12.937	34.2312	387.97	0
TCGA-55-6543	C3	0	0.184574	3.68793	1.99332	0.949753	0.0872993	0.124383	0.0637856	0.106953	0	0.0717542	0.011438	0.0245519	3.95431	0	0.246803	0	0.0892796	0.023467	12.9683	0.0306973	6.6807	0.00602865	0.28549	0.397554	0.290523	2.13475	1.17063	0.432976	0	0.653781	0.0103545	0.0675177	32.1732	9.99427	0.0130338	6.31731	0.700257	0.00897372	3.15171	0.0130792	0.253485	0.156185	0.682437	0.00667017	0	40.9273	0
TCGA-55-6712	C2	0.07833	0.0100991	2.79312	1.39934	0.117978	0.733695	0	0.0456883	0.137256	0	0.232425	0.0150202	0.0429881	0.709672	0.0674297	0.145285	0.0093921	0.650683	0.0431431	0.907514	0.0403111	0.169799	0.00791671	0.0288385	0.14916	0.438028	0.403355	1.62768	0.0935631	0.0601303	6.12614	0.030594	2.15746	41.4367	0.628708	0.0812999	33.9232	0.465912	0.0235682	496.816	0.692737	0.0136796	0.239283	1.16501	0.0350365	0.0092952	2.31192	0.107609
TCGA-55-6970	C3	0.14939	134.276	12.4174	12.1554	918.689	7.81898	0.882629	0.0622402	343.696	0.00767268	0.348005	0.00682055	0.034161	59.8061	0.251079	17.0869	2.77431	0.231585	0.0251884	307.634	17.2982	0.128508	0.0395441	0.811911	10.2615	0.158269	3.74563	0.711742	0.0882408	0.0568849	3.97122	0.104966	0.68444	1.10683	5.03179	0.443013	26.4113	0.423135	0.0802662	252.943	0.0181981	0.0414121	2.7397	3.60821	0.00795492	0.0274358	0.829491	0.0488644
TCGA-55-6971	C3	152.122	6.07175	7.19116	510.077	18.253	1049.98	0.589968	9.91919	0.271498	0.0196872	46.2644	0.332513	0.0250437	116.407	20.6313	1.61465	0.0218863	3.66776	1.60857	65.2343	0.187873	4.68223	0.0553447	0.772823	1.99862	10.7397	4.39419	16.3308	0.226415	3.3921	0.864679	0.281211	0.275481	16.1968	5.10944	0.199424	6483.11	0.757141	0.0961115	152.034	0.887186	0.0425034	0.338542	3.37612	0.0102057	0.20036	210.143	3.46049
TCGA-55-6978	C2	0.0300977	0.111565	0.48685	0.537686	0.86212	0.583655	0.0627612	0.0109721	0.93214	0	0.214217	0.0144284	0.0258091	5.07129	0.019432	0.52067	0.00451105	0.0520874	0.0148012	2.82433	0	0.0135925	0.0114072	0.110809	0.0573135	0.00452443	0.309971	4.58932	0.0103704	0.0144404	3.97678	0.0816354	0.440045	0.341458	3.57834	0.0534349	4.45846	0.883337	0.00565994	0.78181	0.0109991	0.0416123	0.0369412	0.157824	0.0210352	0	1.43943	0.0723588
TCGA-55-6979	C3	0.0158379	3.22635	17.9218	8.48818	0.357818	14.974	0.16513	0.323328	0.164578	0.00854107	0.152416	0.03037	0.0108649	8.94199	0.0272679	0.146879	0.00949516	1.54974	0.0623093	2.78987	0.12226	5.43598	0.0160072	0.379014	0.392072	0.00952333	2.28357	1.58459	0.567539	0.0253292	3.91315	0.134029	0.328665	4.17117	6.26073	0.0778662	91.5689	0.508211	0.0238268	13.9048	1.93895	0.0921983	0.129594	0.573798	0.0619867	0	3.89548	0.0652739
TCGA-55-6981	C3	0.0187145	1.82172	4.62824	7.41422	0.130869	2.57462	0.0195122	0.418438	0.0686364	0	0.0450247	0.0358859	0.0256766	10.7108	0	0.560719	0.00560986	7.68897	0	0.099561	0	1.4875	0.0283717	0.172251	0.320733	0.011253	1.2287	0.756159	0.249332	0	1.85998	0.0406081	0.0706106	24.9016	2.85399	0.0511159	0.736806	0.263641	0.0281544	4.08494	0.294084	0.0272359	0.0612526	0.463904	0.0313907	0	22.1284	0.0257097
TCGA-55-6982	C2	0.15323	0.899996	16.0588	1.95018	0.100742	6.03008	0.230766	0.0579288	0.197734	0.0459077	0.0750958	0.0163236	0.116797	6.82846	0.0439688	5.99993	0.0255179	5.92478	0.0133963	0.0402559	0.0438093	0.123023	0.00860374	0.156706	1.44273	0.0102374	0.0657538	0.982739	0.234652	0	6.51545	0.011083	4.30396	0.275935	2.73308	0.0744045	7.57452	0.57297	0.0384203	151.339	1.35016	0.0148668	5.20097	0.389573	0.352213	0.11112	3.59822	0.163726
TCGA-55-7573	C3	0.341421	0.476879	148.929	389.404	1.20142	0.499686	0.13349	0.242015	0.133334	0.00767173	0.125494	0.0272788	0.175663	23.9541	1.71447	0.862614	0.106609	1.31215	0.0447738	2.32931	0.109816	0.102793	0.0359447	3.58768	13.5448	0.0556011	9.74293	14.5615	3.01942	0.0864543	3.03916	0.0956921	0.161025	1.48712	1.32737	0.322504	41.5024	0.668025	0.203316	240.004	0.103976	0.0248442	0.457854	3.98753	0.0477236	0.0759665	88.3039	0.273607
TCGA-55-7574	C3	0.75669	1.56319	13.6	300.035	12.4146	414.162	0.125514	48.1486	0.283828	0.0185486	0.455126	3.10809	0.141572	18.1841	0.0296087	0.625683	0.0412411	0.788297	0.16238	56.0432	0.221259	3.19985	0.00869064	1.29797	2.27601	0.134431	1.61617	16.4452	1.74607	0.099013	3.8018	0.160461	2.10883	0.61319	0.690171	0.432147	407.604	1.17097	0.0388084	156.068	7.84341	0.0400452	0.243913	3.54158	0.0576925	0.00510195	2.00528	0.0472515
TCGA-55-7728	C3	0.0421336	0.0452692	614.274	34.1078	0.933017	2.18909	3.33133	0.00341329	0.0615248	0	0.0591315	0.0168319	0.043356	73.9953	0.0120901	7.02835	0.03789	70.6362	0.0221015	2.77283	0.234902	1.92818	0.0532298	33.1443	20.9675	0.0401136	2.48604	2.83735	1.96471	0.0112306	2.30249	0.0106662	0.22521	9.53736	15.4718	0.170705	0.663536	0.670501	0.306368	63.3312	0.0076988	6.71645	1.1377	17.0992	3.23132	0	586.54	0.270119
TCGA-55-7815	C2	398.05	143.313	232.079	81.0969	6157.49	219.862	0.168373	1.49139	0.834938	0.642273	905.372	0.0290309	0	24.2883	33.4335	10.8002	0.012102	39.6704	0.0714744	5258.42	0.207768	0.61991	0.153014	4.12468	7.16896	0	5.11939	93.0586	1.08503	0.0129133	66.7685	4.88824	7.76866	4.74382	91.1577	1.47763	6657.16	0.331768	0	0.0325179	21.5629	0	7.11347	1.42417	0.0225728	2.22176	10.8861	0
TCGA-55-7910	C1	2599.89	25.5341	1.58272	554.777	5.32906	2.22857	1.01379	3.43319	34.2556	0.00989364	120.137	0.0175897	0.0251711	135.911	61.2137	0.772169	0	56.4152	2.20139	36.6545	5.52324	6.06484	0	5.84254	0.0349354	0.0827359	1.39345	46.4883	0.488847	19.8752	0.783874	0.0796172	0	0.28247	42.0222	9.30032	705.759	0.416392	0.0138	2.82237	16.4797	0.0106799	0.0800622	0.174912	0.0102576	0.99601	510.967	0
TCGA-55-7911	C2	0	16.3352	278.697	13.5603	0.474464	8.41481	0.147596	0.169375	2.36297	0.0117449	0.0698627	0.0261011	0	1.44378	0.0374961	7.10792	0	0.735476	0.119954	9.32697	0	0.432765	0.0660345	1.16264	0.622083	0.0229172	1.41587	53.9926	1.52083	0.00696606	1.91166	0.0307172	3.53341	4.66805	26.5594	0.0267685	0.471598	0.153404	0.00819109	1.64015	0.00397949	0	0.0831623	0.519099	0.0426191	0.0419969	1.36893	0.0448791
TCGA-55-8505	C3	0.188841	121.745	34.3567	3.24129	551.286	23.0315	0.603798	0.618048	18.5844	0.00678922	0.494714	0.0120704	0.38864	198.701	0.422662	60.8192	46.7122	45.9066	0.0198116	233.142	1.39296	9.00589	0.120877	0.301275	18.3277	0.0681301	0	0.629789	0.0809723	0.00402679	13.7986	0.0355127	0	3.35643	7.17438	0.0550179	0.768268	1.06412	0.0378795	278.458	6.42727	14.3277	18.7964	3.72087	1.94275	6.15881	183.655	0.0518856
TCGA-55-8506	C2	0.0247037	0.262768	2.06015	1.93404	0.073087	2.20546	0.0643918	0.00600382	0.0855688	0	0.148585	0.0118426	0.0338939	0.805192	0.0531649	4.37932	0.0111078	9.89317	0.00971889	0.627913	0.317832	2.52137	0.0187258	0.341065	0.0352815	0.620168	0.0318025	1.35464	0.0453968	0.00395081	75.7106	0.0080406	9.74026	46.6839	0.161104	0.0303636	179.081	0.135339	0.0278735	642.046	0.0090279	0.0179762	0.0471656	0.565263	0.0207184	0.0036644	1513.17	0.0169688
TCGA-55-8507	C1	16.6559	7.65068	32.1613	48.8774	11.0638	78.6446	2.80255	4.43872	0.105136	0.00647131	5.23996	1.61648	0.164641	26.265	93.4969	0.642033	0.0683448	33.0793	2.47851	124.714	0.216143	8.77928	0.212242	5.78752	3.95319	0.169565	2.56439	23.6887	0.314236	4.44084	2.67507	0.906133	0.679143	8.956	3.23863	15.29	939.58	1.98163	6.73372	226.816	4.4248	0.0104784	0.183287	1.14408	0.020128	0.291919	127.154	0.659413
TCGA-55-8620	C1	296.135	0.215575	0.076931	2.76914	2.71981	0.313227	8.84198	0.0130034	0.408816	145.532	2.10788	24.7133	237.039	5.46825	487.074	15.468	191	0.112617	0.0315746	4.1906	0.447447	0.241634	23.3407	39.9635	29.3815	9.98951	0.378838	2.16186	0.0553066	0.00427844	120.716	21.6843	0.0252345	0.021679	39.5094	1.12528	14.3244	481.625	186.081	1.57298	4.74652	13.183	5.98331	0.586634	0.0897461	1.81747	308.455	0
TCGA-55-A494	C2	0.0586124	62.0865	70.4821	51.7695	162.456	1099.97	2.55647	3.99328	0.0358274	0.00526809	0.0822584	2.73956	0.0536115	49.5304	0.0840933	0.669003	0	16.0049	4.42352	940.888	0.0754094	4.25287	0.0937947	14.6198	10.3149	0	0.138334	0.582662	0.426349	0.00312459	0.362948	0.165336	1.23474	7.64702	2.46004	0.709739	97.4972	1.03978	0.00734813	0.110155	2.89524	0.150699	16.5674	0.819593	0	0.0260826	1561.46	0.0134202
TCGA-56-5897	C4	0.0217821	0.0374451	0.0939575	0.412021	0.11717	0.11689	0.075702	0.00352919	0.303276	0	0.366836	0.00348069	0.368587	0.850355	0.0250013	1.16023	0.115353	0.0611294	0.0371344	0.124465	0	0.0131161	0.0110074	0.0133657	0.0345655	0.00654879	0	0.0977898	0	0.018579	0.775574	0.0645949	0.0136975	0.0588377	0.509927	0.0912253	50.2972	0.926252	0.0218463	2.10533	0.00796022	0.0570608	0.0950574	0.249206	0.109609	0.00215402	3.14836	0.109722
TCGA-56-5898	C4	0	0.045004	0.552075	27.1715	2.82584	0.408688	0.100082	0.0127248	0.120906	0.00470598	0.871279	0.00418333	1.2332	1.2052	0.0826325	0.118279	0.0235425	0.145306	0.0446306	30.5782	0.0224544	0.173402	0.0308688	0.803191	1.88606	0.322702	3.3702	0.486911	1.08644	0.0167471	1.57247	0.0208288	1.11945	0.707151	0.367718	0.0595873	0.0343567	0.587349	0.0328204	34.9818	0.00637808	0.00253998	0.228493	0.715502	0.0487908	0.0103554	18.1564	0.047953
TCGA-56-6545	C4	0	0.0263591	1.58002	9.49069	0.514128	0.112205	0.0479607	0.0273277	0.306173	0.00826895	0.26233	0.0024502	0.0315564	0.841427	0.387187	0.0510459	0.00612843	0.0449439	0.0261404	7.28721	0.0131517	0.0553978	0.0490744	0.28226	0.360114	0.559342	1.37518	0.363859	0.0563545	0.0245222	0.683634	0.130868	0.144633	0.0331346	2.09734	0.117266	0.291782	10.9164	0.0615139	3.15754	0.011207	0.0074384	0.284387	0.185172	0.454375	0.045489	0.400416	0.0631942
TCGA-56-6546	C4	4.53325	0.15036	0.27517	10.8663	1.09058	1.49673	0.118474	0.0116278	0.364348	0.00645038	0.258993	0.011468	1.14055	2.39863	0.0566313	0.102393	0.0125491	0.284206	0.0235286	6.06635	0.169278	0.313303	0.102756	0.374312	0.199298	0.034163	1.40893	0.851509	0.0796787	0.00765165	1.14434	0.0700761	0.112825	0.12116	0.654031	0.0963765	60.4661	1.24036	0.0854738	7.52902	0.229485	0.0992226	0.127233	0.535977	0.0234068	0.0177424	6.40689	0.106808
TCGA-56-7221	C4	0.0601284	0.241185	0.595578	1.33394	1.81127	0.420448	0.0278629	0.0162369	1.57634	0.00360289	0.104478	0.0192165	0.0641645	0.265739	0.247303	0.343153	0.00801072	0.0449985	0.0578248	3.60559	0.171911	0.229307	0.0168808	0.0491938	0.152666	0.688957	0.23222	0.964084	0.0184158	0.0064108	0.62056	0.0159465	0.0756224	0.097451	0.288228	0.054744	65.1537	0.496733	0.0753819	14.1955	0.322282	0.175015	0.0619557	0.318482	0.070973	0.241806	8.2892	0.045891
TCGA-56-7222	C4	0.06029	0.131173	0.650154	112.537	0.547273	0.375009	0.267155	0.0219787	0.909037	0	0.471414	0.00722556	0.0516994	0.333066	0.012975	0.0645141	0.00903628	0.0281996	0.0029649	6.33913	0.0387839	0.408416	0.00761678	0.0416189	0.186562	0.0249235	0.979886	0.333503	0.013849	0	0.434004	0.00981165	0.0142173	0.390852	0.446106	0.0185258	0.637925	0.19464	0.0793637	18.2042	0.00826231	0.0175485	0.0411103	0.517327	0.151691	0.00447153	7.35951	0.0103532
TCGA-56-7730	C5	0.02258	0.0109172	4.69139	9.51513	1.70654	2.36285	0.0588562	0	0.0851138	0.0121769	0.606626	0.018943	4.38756	0.555097	0	0.124837	8.31352	0.237632	0.0333127	8.40211	0.0435764	0.132566	0.0798745	0.498791	0.21499	0.110316	1.80951	0.119474	0.0129669	0.00902792	0.435199	0.263353	0.0106494	0.210426	0.141591	0.0601321	0.111124	150.579	0.00849244	3.27367	2.18054	0.0147877	0.0153968	2.99237	0.0189373	0.0837345	5.68745	0.108571
TCGA-56-8083	C4	1.8949	0.192068	0.239898	1.47781	0.205142	0.244188	0.161533	0.0463421	0.162693	1.144	1.1899	0.0171395	0.0981071	1.40893	0.215443	0.034007	0.00714486	1.5385	0.0375089	1.33144	0.429323	0.1507	0.0180675	0.219383	0.260983	0.0788267	0.383556	11.0523	0.00547511	0.758572	0.265673	0.0672355	0.0449658	0.0193151	2.28378	1.06443	0	0.550306	2.33975	7.22809	0	0.322602	0.0715118	0.181797	0	0.127281	2.41013	0.0163723
TCGA-56-8309	C3	0.0181357	0.0818388	1.2647	92.2607	0.151211	0.238883	0.15127	0.105782	0.112704	0.039121	0.465412	0.0130411	0.0746477	2.24424	0.281016	0.10997	0.0163091	0.458065	0.0428096	0.123283	0.0466661	0.0163807	0.334514	0.200309	0.259012	0.0599776	0.980581	1.50045	0.183299	0.0348049	0.875962	0.161345	0.171068	0.257188	1.19181	0.0198141	0.267758	1.24195	6.47989	7.51553	0.0132553	0.158362	0.262166	0.657047	0.01521	0.258254	2.37901	0.0622867
TCGA-56-A4BX	C4	0.453373	0	0.241436	0.0176457	0	0	0.0350147	0.00408091	0.217255	0.0316938	0.0639643	0.0120745	0.852419	0.343225	0.31078	0.0479148	0.810386	0.0596903	0.00330306	0.00496284	0.302451	0	0.0212138	0.0154552	0.0159877	23.8385	0	0.0161539	0	0.00805632	0.436713	0.0145743	0	0.00680359	0.143199	0.0321047	0.13222	0.387682	0.0189462	0.635665	0.0153411	0.00733124	0.0457991	0.224128	0	0.181826	3.04399	0.149943
TCGA-58-8386	C4	0.0251554	0.0540551	1.24182	20.8484	3.33327	0.0981765	0.122396	0	0.11447	0.0271316	0.158027	0.0120592	0.0115046	1.25998	0.0216548	0.0598176	0.00251353	0.178844	0.0329887	27.38	0.17261	0.408978	0.110172	0.771781	1.06982	0.105882	5.40813	3.06535	1.43303	0.00804611	0.654239	0.0473063	0.221463	0.0271799	0.193495	0.0458056	0.841834	1.51595	0.00630738	6.74031	0.00919298	0.0610162	0.0960562	0.303789	0.00937655	0.0024876	1.16105	0.230388
TCGA-58-8388	C4	0	0.0300072	0.73621	9.50182	1.79028	0.187344	0.218394	0	0.294013	0	0.0979899	0.0334716	0	1.36289	0.0400703	0.16603	0	0.352706	0.0824075	13.3998	0.209606	0.189194	0.0235226	0.321325	0.576152	0.0244905	1.21345	0.559752	0.256616	0.0744429	0.389124	0.0732273	0.263441	0.113161	0.338585	1.81173	6.29967	0.500916	0.157562	7.49839	0	0.0440329	0.272963	0.465979	0.25375	0.0483324	2.88341	0.111907
TCGA-58-8391	C5	0	0.025326	0.55075	0.299313	0.0528318	0.229989	0.153603	0.00477393	0.0760447	0.00529657	0.51591	0	0.653555	0.661951	0	0.0700646	0.00294412	0.0624766	0.0115919	0.0986957	0	0.106453	0.00496326	0	0.0748108	0.00885855	0.0632192	0.207869	0	0	0.118596	0.0490167	0.0370572	0.246728	0.285765	0.0402393	0.174008	0.28441	0.00738787	0.166126	0.00717852	0.00571749	0.0428614	3.80175	0.0109828	0.00291374	3.13146	0
TCGA-58-8392	C4	0.248141	0.0355477	0.264286	4.00801	1.053	0.0134506	0.0670751	0.00446715	1.46623	0.0148686	0.331665	0.00881152	0.561118	0.700646	0.0316459	0.0655621	0.0110197	0.0361087	0.0325411	8.89308	0.070945	0.199224	0.00928861	0.0676719	0.507524	0.765377	0.165639	0.548167	0.0591106	0.0117584	0.256096	0.348986	0.0693517	0.163845	0.331946	0.0326329	1.77299	1.18681	0.0138262	2.89434	0.490357	0.125727	0.190508	0.245341	0.215817	0.0299915	3.75069	0.0252514
TCGA-58-8393	C5	0.0377061	0.0182305	0.338845	13.9575	0.431008	0.234535	0.0491417	0.0183277	0.161338	0.0203341	0.219231	0.0180758	0.840668	1.38522	0.0405737	0.262261	0.0141285	0.114637	0.02596	6.10147	0.0485118	0.0851428	0.0190545	0.260289	0.224381	0.0113363	2.14795	0.362742	0.0433066	0.0150756	0.271431	0.0388634	0.195617	0.0305554	0.378305	0.0360461	3.30307	0.199195	0.049635	1.35907	0.0103347	0.0411564	0.200545	0.179746	0.147575	0.0139827	6.71517	0.0906504
TCGA-58-A46J	C4	0.0259406	0.0390195	0.298386	40.9263	1.16282	0.0126551	0.063108	0.00840589	0.11628	0.0233154	0.135221	0.020726	0.06525	2.91389	0.342404	0.0925268	0.00777595	0.103537	0.0136073	7.44198	0.511743	0.171821	0.0393266	0.318348	0.189356	2.63087	4.89789	0.382651	0.0397247	0.00829723	1.10837	0.0243914	0.032625	0.392395	0.329665	0.0307029	0	0.717342	0.0455297	21.8132	0.0410796	0.00755047	0.0283012	0.873859	0.0048346	0.0641311	6.5536	0.332611
TCGA-58-A46K	C5	0.0155628	0.0100326	0.111884	0.0654177	0.00837152	1.16163	0.0324525	0	0.0824455	0	0.405625	0.0149213	5.573	0.395487	0.0133971	0.25535	2.46785	0.0262053	0.042859	0.0367975	0.120137	0.0281135	0.0235937	0.0572971	0.0296356	0.0280738	0.0400699	0	0.00714977	0.00995573	0.318023	0.0439003	0	0	0.327898	0.0467584	6.83187	0.706447	0.0351195	0.125351	0.0170622	0.0226492	0.0848955	1.98825	0.0174029	0.433998	1.361	0.149661
TCGA-58-A46L	C4	0.0525896	0	0.193239	0.0798266	0.0440049	0.0769675	0.00609237	0.0397632	0.0773884	0.00630234	0.241333	0.0308132	0.0521112	0.839298	0.0150904	0.0708639	0.0245222	0.530222	0.110345	0.0172702	0.240571	0.0211112	0.0531516	0.021513	0.322686	0.0772985	0.0075224	0	0	0.0336422	0.146544	0.0773433	0.022047	0.0189406	0.38693	0.229826	19.8883	5.49241	0.0131861	5.80309	0.0170833	0.0306143	0.0223127	0.49025	0.0816771	0.0225357	5.86594	0.160549
TCGA-58-A46M	C5	0	0	0.0437687	0.010663	0	0.118804	0.232747	0.00493206	0.080631	0.0328321	0.288877	0.00972857	1.91423	0.594188	0.0174697	0.0579083	0.690451	0.0208826	0.00399197	0	0.0261095	0.0183298	0.0256383	0	0	0	0	0	0.00466161	0.0259643	0.263899	0.284026	0	0	0.488658	0.0166289	0	0.603544	0.00763258	0.237011	0.0074163	0.109277	0.0276757	0.696534	0.0397131	0.0391333	0.0184868	0.278794
TCGA-58-A46N	C4	0.455474	0	0.305619	0.0106365	0.0054446	0.029627	0.0633185	0	0.045371	0	0.519497	0	0.263854	0.145382	0.0784181	0.158852	0.0151703	0.0132558	0.0477844	0.0358981	0	0	0.0102298	0.0186322	0.0385483	0.252575	0.0521206	0	0	0.0161873	0.178629	0.0505143	0.0190947	0.0164043	0.10155	0.0387041	0.179324	13.435	0.00761359	0.179354	0.0295914	0	0.0552136	0.289501	0.0226367	0.0240221	2.3973	0.02781
TCGA-60-2697	C3	0.0243505	0.240697	5.24015	45.233	5.92929	1.03351	1.21865	0.023672	0.243114	0.017509	1.03499	0.0155645	1.10251	5.49748	0.0698732	1.04227	0.243311	0.306759	0.0734463	65.924	0.229745	0.894424	0.0164072	0.418369	2.01708	0.109815	3.26017	15.258	0.637656	0.0623093	5.32278	0.343445	0.535942	0.0328878	1.18083	0.24387	111.226	3.17629	0.085478	46.2086	0.762334	0.0826895	0.597746	1.62512	0.0408444	0.00963204	9.8046	0.100358
TCGA-60-2703	C4	0.015257	0.059013	1.05298	0.817687	0.123105	1.20579	0.127259	0	0.926384	0.0164556	2.5144	0	0.0837317	0.269715	0.118205	0.032652	0.0228673	0.25405	0.0060024	0.784618	0	0.0551222	0	0.0561712	0.0435798	0.0275222	0.0392825	0.205487	0	0.0292803	0.354288	0.135734	0	0.0247273	1.60728	0.0125017	9.97135	1.76723	0	0.454685	0.992464	0.0133225	1.54803	0.0581845	0.0767742	0.0316839	0.500347	0
TCGA-60-2704	C4	0.0797529	0.0359891	1.93795	115.9	3.4492	0.99214	0.0831525	0.0348887	0.984746	0.0172037	1.33034	0.00764651	0.0164134	1.39226	0.102982	0.119477	0.00478136	0.219342	0.0533397	37.9311	0.0820867	0.0576279	0.00806052	1.07173	0.470796	0.683365	1.70433	1.85673	0.33342	0.0484679	1.64455	0.226701	0.526596	0.0904798	1.02421	0.108917	7.06489	4.35053	0.06599	1.42606	0.204019	0.0533912	0.208826	0.456221	0.115937	0.0425883	2.83341	0.153389
TCGA-60-2709	C3	0.0231131	0.0148999	2.54786	21.7789	0.15334	0.597613	0.120492	0.0187242	0.215061	0.0207741	0.287305	0.00738675	0.99363	2.44306	0.0198967	0.175876	0.143187	0.0850447	0.0424346	1.85353	0.0792982	0.0417527	0.0194667	1.00695	0.579506	0.0810711	0.922399	3.55766	0.760989	0.0739286	1.10921	0.0451374	0.174414	0.0811629	0.525626	0.0799648	0.409493	2.25513	0.307151	6.51576	0.0168932	0.511289	0.0630411	0.881446	0.0215382	0.00457128	2.02129	0.0740893
TCGA-62-8394	C2	0.0284394	0.684454	2.53526	22.9624	0.922983	11.4046	4.80358	0.184313	0.0405624	0.0102246	0.0152049	0.054534	0.0715356	52.0037	0	3.0432	0.00568335	5.58155	0.0372953	1.44013	0.463468	1.21586	0.00479056	3.15858	31.8617	0.0484518	1.02513	27.9249	9.04564	0.0242574	11.7639	0.279753	1.98511	0.668338	4.50826	0.0621426	18.3069	0.370964	0.00713081	41.0409	3.39855	1.32169	1.73237	2.53067	0.222614	0.0196865	9.10205	0.0520931
TCGA-62-8395	C2	0.0516751	0.486363	9.4213	13890.4	21.5259	1.19494	0.226287	4.42069	0.189522	0.011147	0.103603	0.0891806	0.0212698	100.761	0.097865	17.3334	1.422	1.90848	10.6895	15.4134	3.51036	0.821468	0.0156682	0.799051	32.0693	9.55471	0.319317	0.238621	11.9033	9.74195	16.9147	0.015698	12.8097	0.259627	14.9938	1.6542	13.6718	1.22138	0.0621928	6.19332	0.762935	0.734	0.180409	17.7362	0.00577849	0.279013	0.86616	0.170378
TCGA-62-8398	C1	0.0807365	15.1769	7.38307	3.08829	43.9073	2.57593	14.9248	0.011773	102.525	0.0130619	0.249277	0.0928897	0.0166158	386.852	0.00695013	8.66812	52.8321	6.70371	0.00952896	22.8456	4.1134	0.350032	0	0.0743111	36.5369	0.0121367	0.145511	0.124273	0.0778919	0.0335712	6.38184	0.0928498	0.0609245	44.4958	8.3595	0.0286676	4.22763	1.27007	0.00607307	355.742	3.15998	1.60269	5.1529	1.18541	1.23235	28.3447	1538.38	0
TCGA-62-A46O	C1	0.134014	4.41389	24.1565	0.460902	1546.29	0.106984	0.266752	0	327.405	0.00657012	2.5745	0.116809	5.33224	38.0675	0.0209755	44.0294	2.74997	0.284923	0.00479307	1229.51	12.2889	0.0220082	0.11082	0.0448542	0.777191	0.00366286	0.015684	0.0468819	0.167913	1.1106	2.89698	0.00264359	0	0.246818	1.34457	0.106485	10.1928	0.915362	0	132.396	13.7353	0.177306	6.29368	0.673697	0.626686	7.33712	2.86337	0.0836853
TCGA-62-A46P	C2	0.760622	39.3231	1514.58	20485.6	86.5556	1.37514	1.22844	5.08899	0.100281	0	0.0538225	0.471877	0	124.197	80.8069	0.606445	0.013412	3.97065	1.77785	147.393	17.1926	8.89076	0.0527573	36.0477	22.493	20.097	12.1727	114.668	0.226108	7.0697	0.290914	0.0194171	0.0562718	0.0846006	62.4122	3.97989	7.69211	0.175086	0	896.957	8.51888	0.20837	0.0569498	32.7042	0.0166775	0.168133	171.159	0.0204889
TCGA-62-A46R	C2	0.26669	0.171923	13.5488	27.0563	0.077706	27.6472	0.289644	0.453702	0.10415	0.0239701	0.00445572	0.0639239	0.015246	1.19092	0.0956575	0.325011	0.00666193	2.88149	0.0306019	0.105096	0.228745	0.100367	0.067385	0.22501	4.44364	1.07909	0.257494	0.0427604	0.872961	0.163496	12.5612	0.0916252	0.293485	0.261138	4.67133	0.057667	32.2433	0.356568	0.0585103	2.08541	4.84463	0.00646875	10.4503	1.8646	0.0186389	0	5.8104	0.290048
TCGA-62-A46S	C1	89.5299	52.8673	4034.14	6006.83	2.79855	274.726	7.38471	1.10912	46.3238	0.0196887	0.0365987	2.25777	0.0313071	228.527	0.0314287	29.5088	0.00547202	197.424	6.00032	4.46728	5.84802	2.75351	0.0276746	7.44322	22.8035	32.2216	191.28	0.632211	1.89114	10.3902	7.55384	0.0376298	1.53248	3.4985	88.3876	1.47835	262.506	0.428605	0.0411939	483.89	28.4823	0.146117	2.03142	76.6823	0.193923	0.0189545	27.0724	22.7458
TCGA-62-A46V	C2	0.127265	0	12.9615	0.34549	0.0570482	0.0776075	0.199034	0.0206197	0.112366	0.0400349	0.00850509	0.406727	0.0218262	37.0162	0	8.2768	0.00317908	1.8076	0.0166894	0.0250759	1.66465	0.0383162	0.0214374	0.64425	50.2964	0	0	23.711	4.25348	0.0135688	30.311	0.0368199	11.0841	0.945358	0.691625	0.0608309	0.250527	0.506313	0.0159549	2.91286	0.0697628	0.027782	0.3529	1.69869	0.017789	0.00314628	0.714919	1.07815
TCGA-62-A471	C5	0.13684	54.9984	258.369	0.884927	1728.35	8.36523	1.36088	0.0102329	122.686	0	21.7244	0.0151384	0.61379	91.3085	0.3987	68.1603	44.8878	28.8376	0	934.902	4.44202	0.342271	0.0106387	0.193769	13.3496	0.0031647	0.108408	0.0607587	0.0531945	0.00673372	0.684409	0.041113	0.0198579	0.238839	7.56162	0.00287508	0.600917	0.329529	0.0316716	186.608	0.0115403	2.87694	2.37146	3.091	0.288383	0.0343506	2.22463	0.0433823
TCGA-63-5128	C4	0	0.0172542	6.99122	8.58794	1.19978	0.33949	0.0279059	0	0.85983	0	0.447177	0.0384925	0.385582	0.473155	0	0.0381871	0.0962772	0.0250378	0.00701991	3.97637	0	0.322332	0.00901702	0.131386	0.101935	0.109974	0.137825	0.291818	0.0204937	0.0171219	0.157452	0.0329102	0.0673239	0.180744	0.0984624	0.0731049	0.122939	0.551615	0.0268439	0.776085	0.00652081	0.0103873	0.0243339	0.17012	0.134683	0.00529356	3.08837	0.0122565
TCGA-63-5131	C4	0.0162587	0.0733685	0.748075	5.7237	10.53	0.0356931	0	0.0276598	0.107665	0.013152	0.10757	0.0116913	0.117113	1.60777	0.538852	0.0985877	0.00243686	0.834999	0.0095947	24.6034	0.0418361	0.102797	0.0164324	0.059859	0.479889	1.1145	0.13605	0.281543	0.209145	0.0754063	0.31714	0.0105838	0.138026	0.00658768	0.815617	0.00666124	0.560105	0.439002	0.0305748	7.12399	1.22102	0.0236619	1.05986	0.13951	0.0818146	0.204996	65.7904	0.122848
TCGA-63-6202	C2	0	0.0823149	0.938378	3.21295	0.137372	18.6567	0.0813582	0.248261	0.465415	0.00382556	0.162135	0.0136027	0.00486642	35.9913	0.0122133	0.0253028	0.0106322	0.172537	0.0223267	0.658338	0.219042	0.0256293	0.00716962	0.026117	0.114821	0.00213276	0.630127	0.0409466	0.013036	0.004538	1.29805	0.0307854	3.26537	3.79978	0.932357	0.166631	0.181539	0.0721748	0.0320162	3.99389	1.43361	0.00619435	0.61915	0.148792	0	0.0105225	0.633293	0.165672
TCGA-63-7020	C4	0.0373978	0.0723257	1.02167	3.144	0.603507	0.145956	0.0519892	0.00605927	0.350516	0.00672262	0.254928	0.017928	0.0513104	0.826401	0.0214624	0.115607	0.0112104	0.0419812	0.0637562	4.23703	0.0641535	3.06259	0.0188987	0.0688429	0.53411	0.0374788	0.353058	1.41512	0.120267	0.00398729	1.49369	0.0216396	0.094069	0.676824	0.375212	0.0272391	174.036	1.28784	0.0281309	23.2241	0	0.0471696	0.156404	0.689334	0.00696991	0.00369824	7.10882	0.222632
TCGA-63-7021	C4	0.128797	0.0138382	1.04941	1.30837	0.0808292	0.926796	0.0111906	0	0.255868	0.0347289	0.24101	0.0154359	0.014726	0.569222	0.323382	0.0995375	0.0128694	0.124502	0.0802294	0.260123	0.0276179	0.116333	0.0108478	0	0.040877	0.59375	0.0138173	0.619531	0.0246546	0.0102991	0.428687	0.13275	0	0.0869765	0.624574	0.0410423	4.20459	0.394807	0	1.32268	0.00784476	0.0156203	0.070259	0.163728	0.0540095	0.0318417	0.430206	0.0737251
TCGA-63-7022	C4	0.0351089	0.0603548	1.12741	5.42352	0.0188857	0.805009	0.0732109	0.0284421	0.455443	0.0126224	0.225247	0	0.0160567	1.78439	0.050372	0.0667889	0.00350809	0.420393	0.128917	0.0415065	0	0.0422817	0.0236561	0.0646295	0.0668561	0.214628	0.0150659	1.73382	0.0322589	0.0711219	2.59801	0.243783	0	0.104319	0.96281	0.121467	0.138227	1.85932	0.0440154	1.93236	0.0213841	0.0715336	0.114912	0.178523	0.05889	0.0034719	8.69931	0.0643096
TCGA-63-A5MB	C5	0.0170122	0.00548349	0.440295	7.74992	0.0777849	0.0497965	0.0620809	0.00413454	0.107455	0.0596333	0.641227	0.0326218	9.54067	0.733063	0.00732242	0.0728167	29.3992	0.101852	0.0234252	0.980472	0.218876	0.0614635	0.133254	0.1879	0.186274	0.956454	0.876032	0.720113	0.132866	0.144199	0.608371	0.116281	0.080235	0.006893	3.41368	0.153339	0.0167447	1.61105	0.0383903	2.61033	0.0341939	0.034662	0.0881618	0.35683	0.0332914	0.00757048	0.216964	0.0467425
TCGA-63-A5MG	C3	0.0116266	0.119922	2.10637	2.06484	0.0625416	1.65056	0.0363666	0.0339079	0.0971275	0.03762	0.340329	0	0.0159519	0.847838	0.0400347	3.20984	0.0104556	0.0957116	0.0228706	0.0893441	0	0.756105	0.0176263	0.0428053	1.05165	0.0104866	0.269417	1.18562	0.11217	0.00743768	0.313183	0.113528	0	2.2141	0.769889	0.053986	3.3187	0.482272	0.0174913	21.1454	0.0127468	0.0710669	0.723026	0.243867	0.0585058	0.00689849	43.234	0
TCGA-63-A5MI	C4	0.022123	0.278102	0.556663	19.5053	0.0892525	0.971343	0.126863	0.0215065	3.03138	0.00596525	0.235078	0.0159082	0.0455297	0.415536	0.0666554	0.0789101	0.0066316	0.0269039	0.00870359	0.4577	0.0569259	0	0.0279493	0.0407247	0.105319	0.818107	0.170881	0.255395	0.111799	0.481179	0.113019	0.0240021	0.18781	0.179275	0.565998	0.0151065	0.0217751	0.294344	0.00832056	3.90236	0.0040424	0.0193179	0.0844769	0.527304	0.018554	0.0393791	19.1253	0.0607847
TCGA-63-A5MJ	C5	0	0.0170539	0.323316	0.00695	0.0462484	0.0677554	0.0206866	0	0.0390788	0.00713318	0.243977	0.00634096	0.666938	0.971864	0	0.0377439	0.279532	0.126211	0.031223	0.00390938	0	0	0.0100264	0.0121745	0.00629698	0.423525	0	0	0	0.0021154	0.767883	0.00717536	0.0124767	0	0.650273	0.0325154	3.97086	2.04455	0.0248741	0.0585963	0.0531724	0.0596753	0.0108232	0.126109	0.107236	0.00196205	0.240989	0
TCGA-63-A5ML	C5	0.0239635	0.0154482	0.103367	5.0113	0.141794	0.0350718	0.162403	0	0.0805637	0.0129231	0.82156	0.0172317	8.10452	0.939928	0.051572	1.35051	5.02832	0.0291422	0.00471385	1.07655	1.84986	0.0216445	0.0423843	0.0441128	0.114081	0.00360232	0.0308496	0.253589	0.0660549	0.325757	0.456301	0.0389985	0.0226039	0.00970952	0.817449	0.00981794	0	8.69286	0.153218	0.221966	0.0350296	0.0104625	0.196082	0.639715	0	0.099529	0.698553	0
TCGA-63-A5MM	C2	0.00862456	0.133436	0.186011	0.0453162	0.0092786	1.52732	0.00899219	0	1.05261	0.0325574	1.57352	0.00826901	0.141997	1.01009	0.0445463	0.055373	0.0025853	0.0209768	0.0339306	0.168236	0	0.0155799	0.0130751	0	0.0164233	0.00259297	0	0.0829705	0	0.0248275	4.88667	0.0318142	0	0.013978	1.0124	0.0659589	0.645159	2.22073	0.0194624	18.6309	0.0850992	0.00251034	0.112913	0.0493362	0.0433993	0.00511726	0.879941	0.106635
TCGA-63-A5MN	C3	0.0211218	0	0.334067	0.0776866	0.056809	2.92126	0.0110111	0.0102666	2.31106	0.0341717	0.14398	0	0.00724488	1.2252	0.254556	1.68006	0.00633149	0.112625	0.0166194	0.174795	0	0.0381556	0.0106738	0.0194408	0.0100553	0.00952541	0.0135957	1.1379	0.10674	0.00675594	1.32429	0.151245	0.119541	0.821579	4.29129	0.0374993	15.717	0.256227	0.103272	3.01123	0.0385946	0.058405	0.017283	0.221514	0.0413335	0.0501294	2.02032	0.159593
TCGA-63-A5MP	C5	0.725697	0.0711091	0.776315	43.005	1.73947	0.0764707	0.0726365	0.00564379	0.147863	0.0093925	1.12438	0.00556624	0.378354	2.05904	0.299861	0.120105	0.0104417	0.369303	0.0411124	8.00282	0.0298773	0.241212	0.0293381	0.25649	0.281909	0.387489	0.702541	1.08351	0.0400073	0.00557084	0.803486	0.119675	0.120476	0.178775	0.576649	0.0570856	0.582856	1.34493	0.013101	4.23187	0.173974	0.0253473	0.202685	1.02952	0.00649199	0.310019	3.31069	0.0398782
TCGA-63-A5MS	C5	0	0.0231009	0.978964	60.4024	2.94924	0.104892	0.186811	0	0.20444	0.0193249	0.402331	0.051536	0.0737487	1.02942	0.0616959	0.178945	0	0.429083	0.0845881	13.7685	0.368833	0.0647336	0.0543264	1.25334	0.477667	0.344758	1.33783	1.24106	0.51035	0.0573096	1.49783	0.0933082	0.270412	0.0871167	3.37957	0.176179	1.55193	0.757233	0.0269552	12.8152	0.0130957	0.114734	0.234574	0.409979	0.0400715	0.053155	3.13381	0.0984585
TCGA-63-A5MT	C5	0.019548	0.0378051	0.505924	3.65653	0.441639	2.80373	0.0203813	0	0.0677106	0.0105419	0.728968	0	0.0938708	0.950322	0.0504832	0.0836705	0.0117195	0.128006	0.0153811	4.18293	0	0.0706251	0.0197569	0.0359846	0.0930608	0.0117542	0.0251653	0.413725	0.0179612	0.0375153	1.47073	0.0254501	0.0368778	0.0792045	1.29443	0.0320356	8.85068	0.489571	0	1.82642	0.0142875	0.00568981	0.149289	0.260921	0.207663	0	1.56706	0
TCGA-63-A5MU	C4	0.104059	0	0.814596	0	0.0435361	0	0.0723296	0.00561995	0.063607	0.00623521	0.0695425	0.00554272	0.610741	0.204396	0	0	0.00693172	0.0735485	0	0.293883	0.0297511	0.0417727	0	0.0212839	0.0220171	0.0104284	0.0148845	0	0	0.0036982	0.515495	0.00501767	0	0.0374777	0.150803	0.0157901	29.3838	0.0633427	0.00869711	1.64835	0.00845067	0.00336536	0.0252285	0.286607	0.0905039	0.00686021	2.19078	0
TCGA-63-A5MV	C4	0.0214308	0.00690773	0.446804	0.337814	0	0.454794	0.0335165	0.104168	0.168114	0.0231145	0.455447	0.00513684	0.058807	0.580124	0.239831	0.0764412	0.0256965	0.208498	0.143332	0.145682	0	0.0387138	0.0270748	0	0.0510121	3.47932	0	0.020617	0.0147684	0.22278	0.348357	0.127881	0.0202149	0.0607833	1.59112	0.155119	0	3.89126	0.0564217	6.26592	1.12387	0	0.216275	0.102161	0.065903	0.228883	3.04553	0.220811
TCGA-63-A5MY	C4	0.0564592	0.0303305	0.0811792	0.177993	0.075926	0	0.0588659	0.00457383	1.42071	0.0101491	0.207524	0.0180439	0.193658	0.166349	0.0648033	0.523597	1.08597	0.0228868	0	0.289239	0	0.0849924	0.0475521	0.103932	0	14.7536	0.0121139	0.0362101	0	0.0060196	0.0262211	0.0959659	0.0355039	0.00762537	0.462606	0.0102807	0.351952	3.9253	0	0.083371	0.00343881	0.00273892	0.0923957	0.1256	0.0420898	0.013958	7.21763	0.0646359
TCGA-64-1679	C3	0.00581246	0.45339	11.8257	0.42146	0.756643	0.425341	0.0484818	0.234495	0.23923	0.0282109	0.0769125	0.0167185	0.0079748	1.18808	0.315227	0.203177	0.00348469	5.00999	0.0114336	6.72045	0.0897383	12.7364	0.0146864	0.0855981	0.254573	0.0174752	0.493859	4.96546	0.0480658	0.013014	23.6905	0.0201797	0.625025	1.02211	2.29767	0.0190511	1034.66	1.26009	0.0131166	118.872	2.52137	0.0693648	0.0570727	0.398997	0.0714967	0.0844942	12.5278	0.103806
TCGA-64-1681	C1	0.0524623	0.550783	20.5176	535.832	0.330582	0.0548437	5.35265	0.291431	0.0748256	0.0080834	0.0601038	1.46946	0.118252	21.6125	0.245164	1.97285	0.0179727	5.52885	0.00589704	0.806288	0.173563	0.20308	0.0189368	20.1288	8.17051	0.220819	0.569246	4.36927	23.365	0.0191776	6.82216	0.0178887	5.76862	0.813825	2.331	0.112588	87.4293	1.42534	0.0620127	64.3013	2.81558	0.0349031	0.278006	5.37335	0.0586652	0.00222341	45.9477	0.195625
TCGA-64-5774	C1	484.891	161.414	7.76699	0.208104	496.936	6.07029	1.65178	21.7646	51.4882	0.812824	138.767	3.33323	0	61.9085	137.127	1.27144	0.0692556	1.11974	1.9434	1119.97	2.4629	22.8353	0.405855	2.65306	0.240926	1.59099	0.0424895	85.9205	0.540814	22.6059	3.42336	6.10896	1.03775	8.87968	26.8445	6.75516	19635.7	0.835209	0.388954	22.5167	4.37436	0	2.98273	1.02793	0.0184538	1.16194	756.571	0
TCGA-64-5778	C3	0.418193	0.212834	6.80411	14.9302	0.408467	0	0.240958	0.128381	0.179386	0.0237393	0.0838434	0.00527569	0.0377479	15.3085	0.132631	0.180567	0.0131955	0.312964	0.021648	1.38561	0.0849533	2.16693	0.0444907	0.607754	0.52391	0.122421	1.40258	11.6459	2.12347	0.0633606	2.71907	0.0358195	8.22149	3.23725	5.50965	0.0330647	30.9795	0.0861302	0.0413906	3.87359	2.44524	0.0128129	0.0480262	15.7594	0.0307656	0.0293837	24.5416	0.0302373
TCGA-64-5779	C1	308.727	31.0119	28.0793	11.2552	0.398248	10.7632	2.6588	47.6375	3.16783	0.0621067	0.521165	16.9413	0	25.3398	144.135	0.551622	0.00493174	0.603309	0.5437	1.72135	0.29634	0.0891606	0.0415702	4.63373	2.00507	0.0296782	0.0423598	172.931	0.506411	13.8821	20.126	76.5538	0.279338	0.106658	27.2853	19.3993	1.91084	2.71688	0.0123755	0.543311	6.39122	0.0909859	3.20398	0.313713	2.15251	0.312375	241.596	14.8269
TCGA-64-5781	C2	0.134045	0.233314	29.8161	0.450761	660.965	1.25556	0.0419276	0.00651547	16.9717	0.0144575	0.37087	0.00642594	0.0183912	43.5276	0	2.74442	0.0120544	0.303455	0.0158207	304.652	19.6948	3.19632	0	0	1.00826	0	0	0.0257909	0	0.0214375	1.20773	0.0145431	0	0.31501	2.32663	0.00732249	1.16104	0.944181	0	699.04	0.0244932	0.0234097	0.0584973	0.434517	0.022484	0	2.71083	0
TCGA-64-5815	C2	0	0.118981	15.5245	16.8901	2.61441	66.6074	0.0481084	0.456033	0.529617	0.0995328	0.111011	0.00737322	0.0211023	2.90591	0.0132402	3.928	0	2.64451	0.0665607	28.5021	0.316612	0.0277841	0.0310897	0.594571	0.761497	0.0924829	0.653406	3.87667	0.911514	0.147586	1.30005	0.0634103	2.55338	10.2701	13.9036	0.0882203	1.63497	2.14266	0.0347081	5.16589	2.12465	1.74594	0.151021	0.997142	0.0773955	0.0365032	3.78297	0.0211296
TCGA-67-6215	C2	0.00585341	0.188671	876.318	130.367	1.83881	0.0599673	9.77688	0.0227612	0.0572473	0.00631326	0.0187768	0.112242	0.00803099	10.1537	0.00503886	0.526136	0.119314	2.99629	0.00921136	17.2897	0.94889	0.4864	0.0147899	8.72787	25.6144	0.00703931	0.391842	0.24777	0.196307	0.0337005	1.00584	0.00762072	0.20981	96.11	0.211418	0.0207841	0.218932	0.0824602	0.013209	4.06402	0.0171129	0.645719	0.0351235	13.5945	0.00327274	0.00173652	21.3929	0.0562895
TCGA-67-6216	C2	0	0.114016	1.13588	0.272594	0.0317127	0.0690263	0.147522	0.0286559	0.0432439	0.00635861	0.0330954	0	0.00808867	9.6925	0.091351	1.42993	0	1.7648	0.0231938	0.0696974	0.151699	0.617692	0.00595846	0.108525	10.362	0.0283595	0.33394	2.49549	0.0758366	0.0754278	1.01854	0.0307018	0.200195	4.17547	6.26981	0.0257642	24.8822	0.212245	0.0354769	87.2394	0.00861792	0.00343196	0.533852	2.49562	0.0065925	0.0209879	12.1159	0.0485947
TCGA-67-6217	C3	0.0240662	0.100843	387.956	115.425	0.349532	0.0176111	0.715125	0.807148	0.132397	0.0194677	0.0965008	0.0634538	0.0742935	5.7834	0.0103586	0.360534	0.0180353	1.711	0.0426065	0.640162	0.216742	0.326059	0.00608086	10.3002	16.0055	0.0397953	0.975928	0.254676	4.15718	0.0307909	5.16377	0.0548319	10.7148	1.62844	2.96992	0.239927	15.5155	0.480298	0.06336	271.233	9.0544	0.0490344	0.183794	3.64824	0.0134559	0.160643	55.8388	0.67777
TCGA-68-7756	C4	0.00637313	0.115037	2.75822	6.83793	1.51184	1.12861	0.0398687	0.0185866	0.148034	0.0103107	0.316881	0.00611039	0.161765	1.04919	0.0603488	0.309158	0.0248354	0.0441177	0.0150438	10.0321	0.0327981	0.230255	0.0161031	0.692179	0.479373	0.0287412	0.295361	4.10784	0.488959	0.0183463	0.982669	0.0401038	0.120231	0.836651	1.03585	0.0261109	13.3111	0.947695	0.0479392	10.4256	0.0489099	0.116866	0.198163	0.401027	0.0285066	0.0132349	5.00448	0.026266
TCGA-68-7757	C3	0.0650223	0.230543	0.202565	1.04772	0.0816121	0.0951634	0.045196	0.0105351	1.69581	0.00584421	0.777834	0.00519515	0.721129	0.909998	0.00932899	1.70853	0.00324852	0.152066	0.017054	0.0384354	0.0836563	2.52538	0.0876229	0.119695	1.58901	0	0	0.104255	0.00497868	0.0173315	7.45892	0.0399757	0	0.676206	2.39202	0.0266399	33.4719	0.916004	0.0489104	258.946	0.0277226	0.0315432	0.319228	0.516605	0.0727102	0.00964503	186.563	0.104215
TCGA-68-A59I	C3	0.0304383	0.0392442	0.510595	0.0106622	0	0.252438	0	0.0295901	0.171586	0.147733	0.398701	0.238331	0.334095	1.19949	0.52405	0.209901	0.124697	0.337891	0.195591	0.0119949	0	0.403225	0.307635	0.0747089	0.492678	5.4328	0.0653081	0.0976079	0.0139837	0.0356981	6.47443	0.105676	0	0.147995	6.31134	0.144105	7.50987	0.8576	0.373967	4.41297	0.897302	0.0029532	0.18818	0.23216	0.572958	0.0210701	17.6535	0.19514
TCGA-68-A59J	C5	0.0896061	0.0157541	3.52551	17.8911	1.09985	0.453039	0.067946	0.0277165	0.07469	0.0483228	0.297241	0.0195255	2.92265	1.26005	0.0280497	0.232447	1.7386	0.0609626	0.0416623	13.1262	0.0419219	0.0882922	0.00411653	0.269918	0.217169	0.0734729	0.46142	2.60177	0.220801	0.0312666	1.45276	0.0353517	0.0768383	0.0264047	0.220668	0.0912236	123.556	1.65123	0.02451	19.2965	0.0387002	0.0948418	0.0311056	0.543651	0.0136637	0.0120833	12.9565	0.0559545
TCGA-69-7760	C2	0.705816	1.40113	1383.46	0.423838	0.644837	751.529	0.946159	0.196042	0.118702	0.0181254	0.0673852	0.0161123	0.00768565	0.866491	0	2.13393	0	131.383	0.0264458	3.77481	0.0864844	0.121431	0.0452926	0.103118	2.84811	0.0168415	0.0576912	99.7394	0.0977929	0.0250843	6.36867	0.014586	1.43722	0.308679	46.8275	0.110162	0.374926	0.394571	0	0.207547	2.93558	0.0521754	1.30786	0.234991	0.0250561	0.156214	16.0232	1.01582
TCGA-69-7761	C3	0.263672	0.155196	217.778	2.69855	0.986668	1.51003	1.05183	0.0111445	0.151829	0.0185469	0.0919366	0.0109914	0	99.8741	0.0493434	12.3163	0	17.3196	0.0541217	0.149083	0	0	0.0115865	3.14439	21.3391	0	0	0.0882292	0.0368669	0.0183341	4.05702	0.106965	0	3.25148	1.40322	0.0469684	0.970399	0.924135	0.0431166	96.0949	1.5124	15.5295	0.65663	5.04958	0.839673	0.003401	16.7927	0.267735
TCGA-69-7763	C2	0.37592	4.35451	52.2439	428.817	6.18016	0.0515791	0.220469	0.930741	5.23	0.0190056	0.0565261	0.0506844	0.0483534	50.4776	0.0303382	0.578246	0.0281715	0.314297	2.19992	27.1027	25.2405	0.572975	0.0415556	1.29751	2.59494	1.16552	7.41038	0.497261	0.44255	0.950649	1.05843	0.0305888	0.376753	9.36737	1.2847	1.06528	259.376	0.717138	0.0265097	666.222	1.56698	0.345352	0.153799	19.0626	0.0525458	0.00348511	63.4812	4.37356
TCGA-69-7764	C1	0.588833	47.0696	471.099	3882.99	288.538	0	0.292349	6.65103	72.046	0.00756062	0.191137	0.0604884	0	73.5167	0.0120689	3.88055	0.00840519	16.6247	5.79696	683.262	0	1.62087	0.00708483	0.206465	7.44854	110.384	16.9837	0.647397	43.373	7.03142	2.74772	0.0365056	0.634771	0.783915	13.4191	0.838621	322.657	3.21494	0	199.783	14.766	0.0408073	1.89666	27.5084	0.0627099	0.0540701	1.17498	0.0770412
TCGA-69-8255	C1	0.500188	124.42	495.265	63.1015	919.19	0.195696	584.622	0.00962869	358.046	0.00801212	0.232338	0.0142446	0.862929	183.649	0.0127896	20.0491	22.5098	32.2227	0.0155868	581.043	0.0637159	0.0805157	1.46905	26.538	58.6154	0.0282896	1.00094	0.247743	0.200215	0.00158404	335.083	0.0257904	3.17653	0.0722372	2.61353	0.0554592	0.0292468	0.10465	0.0149008	1.31633	5.20686	12.5768	0.0405227	0.103875	0.0332273	58.3539	0.613549	0.0544279
TCGA-69-A59K	C2	0.0285498	0.0184047	1.642	6.85044	0.604058	0.041784	0.188523	0.0740112	0.471186	0.107774	0.0419756	0.0319349	0.137098	2.58662	0.0409614	0.217245	0.0085581	4.9195	0.03744	2.29515	0.342828	0.154721	0.067328	0.858403	0.027183	0.00858349	0.330784	2.65501	0.205486	0.0152197	5.89595	0.0268448	9.33571	27.3077	0.315084	0.3821	14.0691	0.506469	0.0214754	4.10085	2.61532	0.324087	0.0622958	1.46985	0.00532089	1.08696	1.66449	0.601395
TCGA-70-6722	C3	0.00505243	0.0683983	0.777309	1.74149	1.06809	5.886	0.105356	0.00245582	0.683554	0.00272467	0.277551	0	0.0381261	0.787108	0.013048	0.0612727	0.00302904	0.0255224	0.0218649	4.36932	0.0130007	0.0638887	0	0.0837059	0.129885	0	0.143094	0.486056	0.0301749	0.00484814	1.87249	0.0504305	0.12391	0.131017	0.577877	0.01656	0.00994594	0.431012	0.0152019	2.05916	0.745944	0.0647064	0.498855	0.28902	0.0847469	0.00449668	1.65692	0
TCGA-70-6723	C4	0.0155822	0	0.0522775	0.0600408	0.0279397	0.0228053	0.211203	0	0.0232828	0.00280105	0.841416	0.00995986	3.2995	0.298418	0	0.0148213	2.89597	0.424665	0	0.0429837	0.173747	0	0.0104991	0.0191228	0.0445086	0.00156159	0.0066866	0	0	0	0.39561	0.222028	0.00979872	0.00841809	1.06309	0.0226989	0.593036	0.463419	0.0117211	0.146424	0.277131	0.0272129	0.0396671	1.36676	0.0493695	0.00154091	0.369063	0
TCGA-71-6725	C2	0.00633306	2.84967	5.33606	7.11439	0.354293	0.398556	0.0726331	0.0831138	0.0361307	0.0102459	0.0406309	0.00303599	0.00868907	0.53879	0.0109035	0.0316249	0	2.00836	0.00498308	2.20495	0	0.926669	0.0896103	0.0932647	0.180896	0.00380807	0.0978348	0.49959	0.0203664	0.00405133	3.87067	0.00412259	0	0.0513204	0.177911	0.0155681	17.4163	0.232956	0.00476378	896.015	0.0439736	0.00737341	0.0380016	0.277747	0.0177046	0	0.911526	0.0522017
TCGA-71-8520	C2	0.0557075	0.251384	2.38292	2.34164	0.232237	1.93635	0.508218	0.609245	0.124856	0	0.027922	0.0333818	0.0668777	100.942	0.0839218	0.973639	0.0292231	28.0574	0.00547909	1.02081	0.035836	0.125791	0.0211135	45.0699	33.5746	0.00837422	0.0179288	0	0.147158	0.0133638	5.73065	0.193406	7.12009	23.7339	28.4906	0.0608628	2.63191	0.544987	0.0838074	2.36687	0.717625	0.0202683	0.0987626	1.40746	0.0155735	0.012395	170.105	0.0956629
TCGA-73-4658	C2	0.0360417	3.39996	32.9588	7.8906	6.79853	324.563	0.037578	0.175187	0.227652	0	0.115616	0.00575931	0	1.51323	0.0103421	1.41412	0	0.597893	0.0567178	48.397	0.34005	0.0217025	0.0182134	0.796159	1.28114	0.0975233	1.1445	7.25821	0.270447	0.0384271	6.77359	0.0443168	10.811	26.7436	0.831694	0.0656284	2.05754	7.57846	0	70.5037	0.0482949	0.0734341	0.747109	0.458164	0.0604546	0	2.01373	0.396109
TCGA-73-4676	C2	0.0333882	0.26546	2.27232	18.8882	13.0989	0.0162884	0.33651	0.0108192	1.381	0.0120037	0.00446266	0.0106706	0	7.71	0.00958064	7.26458	0	0.27069	0.00875701	123.976	0.0572753	0	0.033745	0.512183	1.08085	0.130496	1.59035	0.385443	2.50536	0.0106794	10.534	0.00965977	0.713859	9.83048	0.502475	0.0486373	1.55552	0.156786	0.0334865	2.26793	1.87091	0.0421123	0.236773	0.997416	0.0124453	0.462243	1.56132	0.0917366
TCGA-73-7498	C1	0.0179275	4.52264	14.9505	2874.48	10.6014	261.774	18.8723	2.34115	0.189945	0.00644528	0.0431313	0.191937	0.00819893	22.9043	0.149183	2.34892	0.0483655	18.1994	3.35252	12.7589	2.93695	1.78118	0.0452976	0.792034	0.756734	168.72	29.6258	0.137973	19.2588	0.129975	4.85682	0.0453838	7.44053	3.79172	14.1255	9.81774	441.997	1.25809	0.0224753	691.449	12.0046	0.0591386	0.0619365	28.0653	0	0.122326	15.8739	0.385847
TCGA-73-7499	C2	0.149521	8.69026	6.98143	14.7368	1.71866	10.0317	7.59782	0.107103	0.0336723	0.0297072	0.0410218	0.14713	0.0161957	11.0164	1.21262	13.9113	0.0424616	2.19526	0.0247682	0.707069	0.0607487	1.23679	0.0477218	0.24627	1.58847	0.156154	0.0202618	103.083	0.78815	0.0176198	13.479	0.0341519	0.252383	0.2232	3.6951	0.311671	58.5271	0.203248	0.0591954	1.73676	1.21938	0.00458115	0.141664	0.960366	0.00879999	0.121401	213.158	0.140544
TCGA-73-A9RS	C2	0.924112	64.3655	1.38778	16.2068	2295.34	0.0300552	0	0	268.507	0.0221491	0.0494067	0.00984461	0	49.6903	0	38.9537	0.0246233	0.0806844	0.00807917	1268.45	2.11367	240.054	0.155665	0.113409	0.0195527	0.00617409	0.237932	0.0790239	0.122647	0	0.610391	0	0.116224	9.85169	16.7301	0.0448725	2.78938	1.47864	0	17.2187	18.3341	0.0956372	0.0336069	1.05726	0.0114819	0.176677	25.9283	0.0282119
TCGA-75-5122	C2	0.0848263	60.9487	3.34537	0.0636721	1.11466	36.4107	0.290596	0.064792	0.264193	0.0261401	0.0145773	0.00580924	0	2.86525	0.0312952	0.0691578	0.00726503	0.0634818	0.00476746	4.71333	0	0.240797	0.00612377	0.0223073	0.0115379	0	0.062401	7.22788	0.167016	0.0310082	8.37437	0.0262947	0.91444	9.02454	0.753799	0.00661974	3.93607	0.180197	0.0638072	0.165928	0.181569	0.00352718	0.409845	0.184855	0	0	33.0951	0.216419
TCGA-75-5125	C2	0.0239605	0.0154462	0.533995	5.17433	0.0966656	0.0350673	0.0124909	0.029116	1.89179	0	0.105684	0.00574317	0.00821855	11.966	0.0103131	0.367496	0.0035912	0.0470699	0.00942649	1.87664	0.123308	0.108209	0.0787037	0.352857	0.114067	0.00720371	0.416416	50.7804	0.0990697	0.0268236	0.856846	0.0155974	4.31679	7.22296	5.75747	0.0359945	10.8013	0.375049	0.0180233	3.32907	1.44917	0.0453319	0.0980285	0.274128	0.0200951	0	0.480194	0.329166
TCGA-75-6203	C3	0	7.03158	0.970688	140.442	0.512681	13.9489	3.24337	0.16729	0.11328	0.0356931	0.0265395	0.0126916	0.281508	17.2436	0.0227904	2.44578	0.0119041	0.584481	0.0416624	1.27543	0.647172	0.93259	0.0802726	4.41054	19.1952	0.78402	19.9211	0.382039	0.857476	0.0169361	0.762321	0.0890424	2.07272	6.74726	0.597645	0.0795428	0.182408	0.145041	0.0398289	42.4987	0.00967508	0.0462355	0.122756	3.05417	0.00740121	0	1304.75	0.163667
TCGA-75-6205	C2	0	0.224115	15.4404	3.02417	0.0415574	0.056534	0	0	0.354177	0.0208314	0.232336	0	0	3.90516	0.0166263	1.68094	0	0.202358	0.0227955	0.0456669	0	0.0697797	0.00976021	0.0711077	0.183894	0.21485	0.024864	0.0743223	0.079858	0.0308885	5.16668	0.1383	0.0728728	0.172164	13.4094	0.0791303	2.01509	0.377899	0.0435846	1.71121	1.80691	0.0056217	0.221252	0.40511	0.0215976	0.00572986	2.42801	0.0796002
TCGA-75-6206	C1	0.0282689	0.920295	10.1615	3859.47	0.585444	2.50307	6.23374	0.542753	21.5449	0.0152449	0.0850146	0.0203277	0	46.4447	0	1.55281	0	3.34525	5.08254	0.275716	2.61865	1.149	0.0357138	0.104077	11.4795	654.176	36.0829	0.0271954	2.70132	2.77137	2.37632	0.00920103	3.35979	0.022908	11.9405	1.4709	2.61549	1.4934	0.0106321	1081.39	9.59732	0.0575973	0.107945	25.1729	0.00790283	0.00419325	0.540789	0.0194178
TCGA-75-6207	C2	0.0225039	2.52426	7.28032	0.721281	0.817104	0.345824	0.117316	0.169545	0.318675	0.00606796	0.0315827	0	0.0771895	1.10645	0.00968615	0.48964	0.0101187	0.82312	0	16.6146	0.0579061	0.0609784	0	0.0621389	0.68565	0.0270632	0.0869117	0.0432987	2.62083	0.03599	3.27129	0.0122077	0.95522	9.58314	35.0752	0.00921994	66.583	0.105675	0.00846383	2.96357	0.008224	0.0163754	0.178001	0.493473	0.0440382	0.0233667	0.943007	0
TCGA-75-6211	C1	231.895	2.6844	29.5777	3.37617	9.74836	55.6482	29.6432	9.07403	1.2838	0.075695	3.49578	6.49705	12.4	29.8968	113.916	6.5753	19.9203	2.06295	0.398821	39.3278	0.521698	7.52225	0.0472876	13.7231	11.8645	0.412623	1.82705	196.007	0.164794	1.29699	2.59304	0.0676824	0.117688	0.404424	32.2336	3.67194	745.764	156.175	2.67475	64.4541	4.49689	0.0181579	4.47498	1.84378	0.0959192	4.75172	587.212	0.257106
TCGA-75-6212	C3	0.387298	0.00960279	0.128509	60.0321	2.67629	0.130807	2.01903	0.224455	0.1123	0.0883647	0.0358381	0.0499869	0.0306565	58.6247	0.20517	1.49833	0.035722	0.493291	0.0117208	84.0811	0.191649	1.26472	0.0376381	34.1667	32.0959	0.053742	0.479413	1.77697	2.2378	0.0381167	2.35216	0.0193936	0.168611	0.941549	0.373631	0.0650983	1.58347	0.291457	0.0672297	236.661	0.00544373	0.0346862	0.0406291	3.40847	0.0166573	0.0176767	2.60538	0.0818562
TCGA-75-6214	C1	0.00631335	0.0936082	91.2569	0.0265379	0.553558	0.110879	0.217221	0.0153435	0.0887593	0.0340467	0.103793	0.00302654	0.00433102	0.962619	0.027174	1.34663	0	1.65248	0.00248379	1.33975	0.324905	0.387762	0.00319041	0.197571	5.16354	0.00569432	0.0162551	4.5795	0.0174026	0.0827938	0.733021	0.0575367	0	0.0409286	1.55188	0.0620784	205.039	0.172938	0.0142469	43.4063	2.02803	0.604576	0.447712	0.433381	0.0494186	0.0112378	2.47302	0.00867321
TCGA-75-7027	C1	7.56294	7.35124	25.7776	0.725329	49.6661	50.2065	6.13234	0.0802891	281.794	0.015907	0.324075	0.135747	0.016188	573.589	0.0203135	23.0917	173.118	0.114787	0.00928362	27.1475	0.728635	0.0106569	0.047699	0.032579	8.16136	0	0.0683508	0.476726	0.0189716	0.0113216	4.42204	0.0716846	0.0890338	7.05612	55.5775	0.0145019	2.93812	10.4946	0.0133126	123.784	2.19901	1.37197	30.1374	1.27113	0.201203	8.33068	490.317	0.0324177
TCGA-75-7030	C3	0.302194	0.158284	151.127	218.247	2.8244	10.1724	0.551383	0.0459021	0.45795	0.0305564	0.0681603	0.0181085	1.16611	44.4907	0.292659	3.81304	0.0509546	1.60428	0.0222917	18.5552	0.0971992	0.238831	0.0286335	7.26652	11.0235	0.0624626	2.91774	2.97987	0.546651	0.0543705	1.71925	0.11885	0.427573	2.41825	4.60472	0.170239	154.558	1.43384	0.0568284	164.905	0.138045	4.85425	0.958176	5.078	2.25987	0.0448257	77.3212	0.207576
TCGA-75-7031	C1	223.389	106.64	1937.75	237.066	90.467	1.57105	57.9287	0.26988	1.39151	0	0.385905	8.6772	0.203144	66.2748	35.2422	20.0157	5.91961	2.08453	7.90021	186.015	0.14287	0.267467	0.112233	1.97604	13.8683	0.077901	1.69165	105.263	2.78889	0.692619	21.6263	3.15253	2.09492	1.4098	31.9384	4.89337	45.2139	0.405578	0.278434	3.01123	12.4721	0.350157	1.29229	0.741107	1.16933	0.812619	234.689	17.5438
TCGA-77-6842	C4	0.0178524	0.0172629	0.243854	0.553433	0.192062	0.0391918	0.0465335	0.0390486	0.107306	0	0.196857	0.0128373	0.0367407	1.18349	1.51376	0.00636774	0.00267572	0.303946	0.0316056	0.321859	0	0.0806237	0.0541295	0.0492949	0.0509932	0.00805098	0.229824	0.532408	0.164032	0.0656672	0.0580378	0.0522957	0.0841975	0.0795676	0.376138	0.0414471	0.0175717	0.188622	5.14321	4.04056	0.0228344	0.0285795	0.433364	0.0680823	0.0149724	0.0767954	1.36608	0.0122627
TCGA-77-6843	C4	0	0.0184638	1.40018	0.521704	0.102712	0.349319	0.0497706	0.00928112	0.252885	0.0823776	1.08339	0	9.24781	0.337551	1.99712	0.306482	6.58801	0.0357242	0.184046	0.316032	1.44941	0.103479	0.0337722	0.0175747	0.199982	2.51443	0.0737436	0.165323	0.0438609	0.064128	0.984337	0.44747	0.018011	0.0154732	1.98279	0.503281	1.18403	38.8245	0.445251	1.07657	0.48148	0.0111155	0.0520799	0.291274	0.016014	0.235084	0.382671	0.0131158
TCGA-77-6844	C4	0	0.00912108	0.132234	6.72056	0.0266381	0.0103537	0.0811356	0	2.55566	0	0.156018	0.00339138	0.0145593	0.633127	0.0243598	0.181682	0.00212063	0.0569137	0.0306152	0.125453	0	0.0255592	0.010725	0.0651139	0.202072	0.295642	0.273219	0.0544461	0.256756	0.0181023	0.97252	0.0491219	0.186845	0.0515952	0.511038	0.0676296	0.0557052	0.72531	0.00532144	1.39033	0.00258532	0.014414	0.146646	0.431666	0.027688	0.0209875	53.4635	0.991312
TCGA-77-6845	C5	0.0139683	0.0315164	0.301261	2.44401	2.02872	0.132881	0.043691	0.00678951	0.0683059	0.0037664	0.137224	0.0234367	1.97876	1.21151	0	0.0448408	0.590386	0.0731743	0.989167	4.29766	0.215655	0.0630825	0.0211763	0.128566	0.0531981	0.0209978	0.215786	0.349383	0.0417118	0.0111696	0.155693	0.0591034	0.0790544	0.0622561	0.252259	0.0419675	0.0274972	0.377158	0.0315212	0.877558	0	0.00609858	0.0419084	0.226396	0.0351445	0.0269356	9.40341	0.00959473
TCGA-77-7139	C4	0.0229044	0.0246089	0.900162	0.0160462	0	0.0223478	0.00796023	0	0.203785	0	0.0765349	0.0183001	2.57163	0.354292	0.368051	0.0272324	9.62588	0.102846	0.00300366	0	0.294682	0	0.0771637	0	0	13.6002	0	0.0146897	0	0.00488406	3.50324	0.0165666	0	0.0185607	0.237459	0.0542186	0.390765	30.6533	0.0344577	1.26064	0.825873	0.00222224	0.0124944	0.334836	0.017075	0.699884	0.625948	0.0839087
TCGA-77-7141	C5	0.0390683	0	0.683448	0.0889535	0.0280207	0.0190594	0.0203668	0.0158248	0.0689892	0.105344	0.409916	0.0468221	20.5029	1.31656	0.0336316	1.00798	42.9545	0.249738	0.0204936	0.0615832	0.184303	0.0705749	0.184267	0.0119863	0.254186	0.317139	0.00838246	0.0501129	0.00598282	0.1083	0.901168	0.0692316	0	0.27438	0.908069	0.0782535	63.5258	102.752	0.0538771	0.881091	0.0190365	0.00947628	0.0887991	1.06777	0.0145625	0.343846	17.1898	0.500935
TCGA-77-7142	C5	0	0.0760508	2.88361	12.5625	0.253836	0.0690629	0.0328001	0.267597	0.104161	0.0254479	0.211292	0	0.0107906	0.660413	0.0135407	0.061716	0.021218	0.793111	0.0495064	3.04507	0.141661	0.0710367	0.0437185	0.723886	0.718873	0.28611	0.951729	2.85999	0.401063	0.0301871	0.642859	0.151884	1.88431	0.48437	0.181487	0.0515557	1.62563	2.41288	0.0236638	2.1918	0.135086	0.157954	0.0986757	0.839812	0	0	12.8531	0.464596
TCGA-77-7335	C5	0.0493662	0	0.958239	0.0518772	0	0.0722499	0	0.00599882	0.261522	0.0599001	0.277128	0	0.0253993	0.872701	0.0424965	0.0264125	0	0.0623437	0.00971079	0	0.0952703	0	0	0	0.0587536	4.80137	0	0.0474916	0.00566987	0.0236851	1.03171	0.0294577	0	0	1.25061	0.0606766	21.6225	3.51588	0.0371338	0.347918	0	0	0.0134647	0.117665	0.103506	0	3.68759	0.440822
TCGA-77-7337	C4	0.0139115	0.0224203	0.250032	0.0438574	0.0261914	0.427565	0.0290091	0.00676194	0.185661	0.0112533	0.800479	0	0	0.222874	0.0119756	0.0198483	0	0.0416441	0.046521	0.0328931	0.0357966	0.0376958	0.0070301	0.0384132	0	0.00209125	0.0179091	0	0	0.00889937	4.45155	0.0166025	0.0262445	0.112733	1.28409	0.113992	0.534018	1.06155	0.0104644	0.095243	0.00254197	0.00809842	0.0645045	0.305057	0.315016	0.00206356	2.053	0.124225
TCGA-77-7338	C4	0	0.0443292	0.933793	31.5625	0.390446	0.581476	0.0238985	0.00742758	0.149451	0.00412037	0.416661	0.00366276	0.7967	0.92016	0.026309	0.0763076	0.0824515	0.0857692	0.0390769	3.68085	0	0.524483	0	0.0421946	0.320087	0.0321596	0.275409	0.764437	0.098284	0.0439894	0.447104	0.0464211	0.172968	0.408641	0.459943	0.058433	0.466261	0.663754	0.022989	7.87717	0.0055844	0.180136	0.0958617	0.262242	0.0384474	0.0453338	6.23632	0.0524822
TCGA-77-7463	C4	0.0496013	0	0.927141	2.94502	0.0444689	0.12099	0.0861926	0.0120548	0.0303193	0	0.268503	0	0.0283558	0.822052	0.227727	0.0294869	0.0346932	0.0201068	0	0.332292	0	0.194138	0.00417761	0.0304358	0.0629688	0.00497087	0.585333	0.445365	0.0151916	0	0.191968	0.123773	0.233935	0.0401948	0.265413	0.0270957	0.276654	0.13587	0	1.18522	0	0.0168436	0.21646	0.551718	0.526925	0.00245252	1.4911	0.0113569
TCGA-77-7465	C4	0.0518339	0.0111383	0.534123	0.526547	0.0975882	0.151723	0.0990796	0.067186	2.59105	0.00931767	0.100458	0.00828284	0.0118528	4.37163	0.0297472	0.523842	0.00258963	0.699857	0.0271899	0.505553	0.0222295	0	0.013097	0.222641	0.123381	0	0.133457	0.831092	0.0635018	0.196189	0.112341	0.0243692	0.0162977	0.0280027	0.615392	0.165173	2.22782	0.0811347	3.15169	10.5348	1.28809	0.0125727	0.711599	0.39535	0.00966041	0.00256291	3.9034	0.403517
TCGA-77-8143	C4	0	0.0454026	0.969263	4.16581	0.351792	0.515385	0.0104902	0	0.057401	0.00542589	0.0524472	0.00964658	0.0138044	0.52248	0.355111	0.0574203	0.003016	0.0357659	0.0158333	2.33137	0	0.0727015	0.0152533	0.0555638	0.335289	0	0.181336	1.9165	0.19876	0	0.233638	0.0327479	0.056943	2.24216	0.302837	0.00274812	0.0198063	0.110242	0.060546	21.5159	0.205906	0.0409996	0.0713503	0.287777	0.208143	0.0746221	28.248	0.0138222
TCGA-77-8150	C4	0.0874953	0	0.209674	0.980754	0.0941305	0.0426846	0.0912249	0	0.202045	0	0.514563	0	3.92148	1.19229	0.301278	0	0.122396	0.0327396	0	0.534434	0	0	0	0	0.0277688	0.0438424	0.0750918	0.224461	0.0133988	0.0186573	0.189631	0	0	0.0236342	0.146307	0.0796603	0.0574129	0.365213	0.0438765	0.610767	0.0319749	0.0169781	0.0636384	0.222449	0	0.29418	2.23173	0
TCGA-77-8153	C4	0.0117417	0.0151386	0.337653	0.0616947	0.0252642	0	0.0489688	0.0114145	0.107658	0	0.668562	0.00562882	0.233592	0.24649	0.0202155	0.0753862	0.133749	0.0329519	0.0092388	0.0971691	0	0.0424216	0	0.043229	0	0.360074	0	0	0	0.00375565	0.20722	0.0152868	0	0	0.329853	0.26298	0.0231141	0.505424	0.0353289	0.32155	0.00429097	0	0.0640511	0.0895568	0.019695	0.00696677	3.23025	0.0322612
TCGA-77-8154	C4	0	0.026278	0.449348	1.64206	0.124254	0.119317	0	0	0.506642	0.00732757	0.190694	0	0.0466064	0.630536	0.140362	0.0193862	0	0.0838915	0	0.779087	0.314669	0.0245455	0.00686644	0.0250126	0.0776231	1.08665	0.139938	0.23529	0.087393	0.0304227	0.353386	0.0147418	0.051267	0.330327	0.790686	0.0556692	0.026748	0.765668	0.0102208	1.14914	0.00496558	0.0276846	0.0592968	0.388637	0.250705	0.0403103	2.35179	0.559998
TCGA-77-A5FZ	C3	0.0500702	0.16139	6.28138	41.6332	3.2051	0.970963	0.274074	0.0121687	0.367271	0.0135009	0.301157	0.0120015	0.0429358	6.279	0.0646538	0.32147	0.00375227	0.27635	0.054171	36.5598	0.193258	1.2889	0.0822336	0.760409	0.524404	0.0489242	10.2972	12.1626	0.759095	0.0360343	1.34873	0.209144	0.448679	0.202874	1.20565	0.0957317	80.7745	1.06785	0.0941582	80.9102	0.027447	0.218608	0.20485	1.86175	0.0139976	0.0148542	3.67176	2.06358
TCGA-77-A5G1	C3	0.0265909	0.0799956	1.58031	4.35917	0.514933	1.06373	0.0831731	0.00861664	0.124614	0.00955997	0.565108	0.00424911	2.42005	0.93036	0.137343	0.0442617	0	0.132666	0.00348712	7.36659	0.0228075	0.0640469	0.00895835	0.375278	0.278497	0.0293134	0.616175	1.29611	0.329837	0.00850525	0.683339	0.0346194	0.0334429	0.143654	0.249001	0.12347	0.471109	0.270545	0.0266692	4.21214	0.654317	0.067078	0.0725268	0.253519	0.0346907	0.0368138	0.855887	0.0608838
TCGA-77-A5G3	C5	0.028025	0	0.349227	0.0490842	0	0.013672	0	0	0.736615	0.0151133	0.194783	0.00447828	0.115353	0.516072	0.201043	0	0.00560053	0.0681629	0.0147007	0.00552197	0	0.0168753	0.0094415	0.0171964	0.0177889	0.909978	0	0.143791	0	0.212147	0.14751	0.0243244	0	0.0454206	0.22494	0.0663402	0.0183895	0.394803	0.0491883	0.270873	2.19172	0.0353478	0.0152877	0.195941	0	0.0831413	1.08927	0.051334
TCGA-77-A5G6	C4	0.0112261	0.0217108	0.258261	2.97287	0.205316	0	0.0234093	0	0.105218	0.012108	0.189061	0.0269083	0.246439	1.27756	0.0096639	0.120127	0.00336514	0.0273043	0.0574152	2.89324	0.0288865	0.0405588	0.0226921	0.165323	0.16033	3.30763	0.852668	0.51839	0.324917	0.136448	0.052137	0.0657701	0.12707	0.0181943	0.360421	0.0674575	0.0441983	0.210864	0	2.75783	0.0205128	0.0294081	0.0979817	0.171248	0.0753205	0.00666086	1.37035	2.85313
TCGA-77-A5GF	C5	0.0222364	0	0.095917	0.0701023	0	0.423073	0	0.0108084	0.0815533	0.0239833	0.472566	0.0746189	0.854244	0.859899	0.076568	0.0793145	1.83304	0.0748851	0.043741	0	0.114435	0	0.022474	0	0	7.58121	0	0	0	0.0284497	0.433741	0.0530753	0	0	0.535435	0.0728826	0	0.974574	0.117085	0.161193	0.0650098	0.00647231	0.0606499	0.424006	0.0372982	1.16104	0.405129	0
TCGA-77-A5GH	C3	0	0.0516676	0.384132	0.645722	0.0718549	0.1564	0.0278548	0.324643	0.0979824	0.0288148	0.0749879	0.0128073	0.0183274	1.94818	0.137989	0.323995	0.00800839	3.01402	0.0735739	0.30005	0	0.289567	0.0135007	0.0983591	0	0.00803215	0.0687859	0.0514029	0.110463	0	1.41447	0.0463763	0	0	0.964949	0.0291883	0.420733	0.585452	13.9667	0.774662	0	0.00777617	0.276898	0.152827	0.0298747	0.0317031	0.194697	0
TCGA-78-7143	C2	0.138584	0.210584	0.825512	3.31836	0.0266239	0.593987	0.639891	1.2125	0.056474	0.00533827	0.0436617	0.0806717	0.0203721	2.55927	0	6.42607	0.0148365	4.83375	0.0038944	0.128729	0.178299	0.965619	0.0350163	0.273332	11.112	0.0446414	0.586195	0.209505	0.700341	0.00316621	2.58368	0.0257752	2.27828	23.6317	7.00174	0.0270373	1.90967	0.441594	0.0521222	312.328	1.26251	0.250669	0.264592	2.73691	0.00553463	0.0117467	5.51869	0.013599
TCGA-78-7145	C2	0	0.0510342	36.2458	18.9797	0.012167	4.25381	0.837191	0.709125	2.16606	0.0121978	0.0362786	0.656008	0	0.637269	0.0194711	1.04075	0	1.68003	0	0.187182	0.0291007	0.0408596	0.0057151	0.603739	10.1111	0.146207	0.291183	24.458	2.79007	0.0108521	2.15347	0.01227	3.69102	11.5566	48.4843	0.108114	0.155841	0.318642	0.025521	3.26106	4.35615	0.483893	0.191247	0.280342	0.025293	0.0301961	3.13191	0.155367
TCGA-78-7146	C2	0.00936816	0.0362353	0.175109	0.570991	0.0453536	7.71916	0.0976749	0.0683033	0.0801693	0.00505206	0.0713724	0.0449098	0.00642664	0.28982	0.016129	6.74317	0	0.4189	0.0110568	0.603601	0.385692	0	0.0142024	0.086226	0.080277	0	0.0241203	0.144199	0.0774693	0.0749115	3.10648	0.0203278	0.141386	0.296071	0.385362	0	0.0184417	0.205293	0.0140936	2.10522	1.82134	0.0354481	0.470151	0.196496	0.0314274	0.0583639	0.375496	0.0128699
TCGA-78-7147	C2	0.0926094	0.282223	0.472103	0.663545	0.0951036	0.110895	1.80825	0.192334	0.0274465	0.0227011	0.074269	0.0484318	0.531349	31.999	0.0434847	1.59758	0.0731872	2.52811	0.016561	0.0248829	0.129981	0.623552	0.0808356	0.123984	9.98791	0.0151871	0.303472	37.6781	0.324896	0.00538575	14.7251	0.00913415	0.571778	0.22514	2.04413	0.0436913	30.3125	0.316276	0.00633288	56.8325	2.6429	0.0147031	0.151556	1.60535	0.0564867	0.0724321	60.3582	0.161924
TCGA-78-7148	C1	0.814554	565.888	1082.26	69.5779	1911.68	99.5804	3.8794	0.102648	213.595	0	0.129035	0.0433874	0.137973	292.562	0.0519409	20.0366	54.1577	7.43738	0.174077	1386.57	15.1117	2.92474	0	0.481307	16.6984	5.6719	25.3093	0.251533	4.13948	0.614359	9.21931	0.00436415	1.76433	41.5199	42.7892	0.233471	125.745	0.432872	0.0302575	332.61	7.29859	1.03032	35.6624	10.278	0.826523	10.4209	215.792	0.0828908
TCGA-78-7149	C1	0.060232	5.50721	227.985	11077	101.233	0.0734604	5.19143	1.29794	0.304767	0	0.0241518	0.081811	0.0619796	70.7307	0.0518502	13.2557	0.649987	0.0262944	4.9012	195.756	39.4182	4.49733	0.0710216	0.443508	3.27842	128.829	159.048	0.0193149	1.88626	8.48327	7.78591	0.00653481	7.3859	5.42599	7.20134	2.65418	188.111	1.11565	0.0226535	1576.6	10.041	0.28635	0.158807	45.3853	0.0112256	0.238252	2.98121	0.427522
TCGA-78-7150	C1	0.283489	9.63366	2.53302	0.234071	834.669	0.48899	0.717821	0.0246062	45.5143	0	38.2349	0.0145608	0.23615	140.927	0.0522941	51.0859	3.11994	3.21075	0.0119496	376.574	2.86574	0.237765	0.0562805	0.0372754	10.1701	0.100451	0.039102	0.0389606	0.00465138	1.79732	0.310341	0.0175754	0	0.0738411	12.9007	0.0525425	6.93592	0.649763	0.0228475	332.988	16.2209	7.55305	4.34659	2.54836	0.175486	2.94959	0.97765	0.0278182
TCGA-78-7152	C2	0.0195972	0.644304	5.4101	628.756	3.36279	0	4.31127	4.43891	1.06613	0.0105684	0.00785809	0	0.0268877	114.65	0.0674804	2.20887	0	3.90483	3.14564	39.9768	10.6905	5.34561	0.02971	0.144301	15.6922	0.93092	6.96309	1.09347	0.999356	1.48558	1.05577	0.0297665	5.10195	35.8746	5.85924	0.0588797	54.8194	1.19633	0.103188	2066.44	2.8647	0.644566	0.149664	46.0749	0	0.0465109	40.5246	0.349992
TCGA-78-7153	C2	69.5009	109.908	1775.51	3937.61	111.181	28.5423	7.54573	4.35312	5.49173	0.00575648	0.316736	1.97011	0	188.042	46.9831	26.652	0.204785	2.97968	57.6549	1376.12	63.2562	2.71887	0	6.30756	46.7514	0.0160463	0.522186	139.515	16.7911	2.3695	1.05098	2.8721	27.7092	2.42202	63.2081	4.26837	3.0679	1.08605	0.0160587	414.959	9.61578	1.86729	7.10975	23.2036	0.113396	0.0855022	84.3064	0.117315
TCGA-78-7154	C2	0.0324036	1.80342	2.77993	6.39038	5.49059	0.0948484	406.341	0.0105002	0.105637	0.0407741	0.069297	0.0207118	0.0592777	10.9435	0.548589	33.7647	64.1856	0.212187	0.0424939	3.62651	1.97331	1.71704	0.398457	9.8024	26.461	0.0357212	2.18308	0.290949	0.0595465	0.0138193	1.1337	0.0210935	0.0407534	1.94313	19.6147	0.0206513	7.95224	29.3673	0.146246	6.16818	1.33812	10.2019	1.69102	2.22435	4.62598	3.65298	6.3366	0.0296771
TCGA-78-7155	C1	0.222799	0.0253462	0.169597	0.0688623	9.24941	0.0767242	0.0136645	0.00637031	0.0747701	0.00706772	2.72218	0.0125655	0.0179815	0.37649	0	0.00934939	0.0275003	4.27141	0.00515608	564.292	0.809361	0	0	0.0723769	0.0249568	0.00788054	0	0	0.523826	0.901275	0.206948	0	11.0271	1.51872	0.0131491	0.690877	0	0.307715	0.00985834	0.0527805	0.0047895	0.0114441	0.0428955	0.0999614	0	0.00777617	1.14613	0
TCGA-78-7156	C1	0.0121838	3.85646	2.34745	946.523	87.8806	0.0356631	4.42068	0.177664	4.95752	0.00657046	0.043969	0.023363	0.0417908	25.2674	0.125859	14.1847	0	0.009118	10.5117	256.102	14.7975	0.594253	0.0430989	0.0672847	1.69367	439.752	228.418	0.0468843	68.5678	11.9172	4.95681	0.0132186	27.9957	0.700998	0.562303	4.85529	2.1346	0.123962	0.0366589	2624.28	1.73203	0.00709261	0.498469	40.331	0.0204364	0.101207	0.998901	0
TCGA-78-7158	C2	0.077641	0.0667353	3.96925	21.1953	0.682152	0.0631285	0.611626	0.00838637	0.0562475	0.0139567	0.0172958	0.0537623	0.0118361	53.7866	0.111394	0.049233	0.0077579	0.516484	0.0101818	3.91123	0.399565	0	0.00871896	1.79449	59.2541	0.101152	0.211009	33.0971	0.653936	0.0607051	1.84299	0.059901	1.17177	22.9018	1.20308	0.247409	0.15284	0.135033	0.343924	88.4883	0.00630526	0.140615	0.0282355	0.41124	0	0.0230336	30.853	0.0118514
TCGA-78-7159	C1	958.248	117.037	51.6248	7228.03	116.767	220.561	2.86387	4.62525	38.0463	0.0117563	9.02105	1.8184	0.00747747	41.031	110.759	3.24249	0.0457433	33.2591	3.20332	347.727	1.82307	56.5898	0.0220329	6.18001	7.3062	0.147468	3.21336	40.539	0.355538	6.12563	2.3185	3.47205	0.20563	5.37038	34.8856	3.17961	7678.93	0.469191	0.0245971	96.7487	9.12588	0.00317263	0.0772972	5.13368	0.0121887	0.297498	672.281	35.5638
TCGA-78-7160	C3	0.534483	7.78533	116.043	20.0462	186.038	207.611	1.28702	0.160825	339.483	0	0.112261	0.0122012	0	46.5542	0	60.1798	28.3851	50.4872	0.0200262	76.8258	6.61458	1.97701	0.057878	0.866762	5.67054	0.443817	22.051	5.85193	0.116928	0.0936195	3.59339	0.0911242	0.336105	9.12651	30.9108	0.0695173	147.753	2.30069	0.0191449	128.945	10.9801	1.23716	7.82356	3.00894	0.106728	12.9494	37.0733	0.332168
TCGA-78-7161	C1	3116.42	171.497	168.296	25882.9	25.3237	420.72	1.87638	12.8942	93.807	0.120375	22.0098	0.632006	0.0478523	65.6718	11.0428	6.20523	0.0188187	10.7668	0.557088	34.1943	0.305132	12.3236	0.384225	0.770439	1.38808	0.142608	11.7727	2.40239	0.365326	9.88396	36.3676	0.0136223	0.197391	2.44759	154.023	4.75359	8244.69	1.86707	1.12286	13.0965	20.4239	0.134002	0.700143	1.63601	0.0351009	0.486308	159.571	5.99885
TCGA-78-7162	C1	1.38453	1.02352	1.03864	1975.1	3.23406	0.297342	3.34213	0.201161	22.0455	0.036521	0.0512929	0.0108216	0.0103239	23.4533	0.70605	14.2464	0.0203003	1.83297	3.5376	61.0118	16.6514	0.122336	0.129286	2.00848	7.55128	265.038	56.494	0.477767	33.5563	4.13247	1.67044	0.0408189	11.7396	2.45735	3.54825	1.18793	8.42838	0.235564	0.0622611	432.869	2.9231	0.00876074	0.0779893	16.3855	0.00420716	0.0223232	4.89421	0.186071
TCGA-78-7163	C3	0.0375912	0.111473	1.97823	0.584649	0.0444861	0	3.3393	0.127903	0.0199143	0.00810889	0.0964693	0.0072083	0.0103152	22.1541	0.0841362	2.04343	0.013522	0.126595	0.0207047	0.102215	0.135419	0.842044	0.0151972	0.0553593	11.1741	0	7.00735	0.0723274	0.00345398	0.00480951	0.244417	0.0163137	0	0.773744	6.7963	0.004107	2.2052	0.0353045	0.0056553	0.127167	0.00549505	0.0634614	0.0451133	0.645114	0	0.0356868	294.855	0.020657
TCGA-78-7166	C1	0.0994382	69.6755	614.766	4.23955	160.224	1.33058	0.518384	0.0897624	19.4519	0.00766072	0.0398727	0.0136198	0.0682155	508.411	0.0305716	30.3306	19.5687	2.12088	0.00838303	114.728	12.7935	9.26379	0.00717863	0.0261498	4.25373	0.356618	2.50539	0.06833	0.336098	0.0477088	1.04898	0.00308241	0	0.132382	32.3172	0.0601403	2330.38	0.25015	0.021371	1084.53	22.5694	0.93032	2.62694	9.33151	0.40904	6.58907	78.1094	0.156122
TCGA-78-7167	C1	0.135816	8.46611	2.87828	2605.05	3.24631	19.2897	83.7011	4.38286	39.4424	0.0127379	0.0284136	0.042462	0.00405091	32.4914	0.0152499	5.88488	0.17347	13.9591	6.67442	7.0439	2.88697	0.554693	0	0.195663	2.57503	583.636	105.674	0.056808	14.3239	1.67722	4.08077	0.0153759	8.77833	0	14.6158	18.9497	3.59193	0.27267	0.00444183	815.915	15.0821	0.0257816	0.170724	25.4471	0.0165081	0.0472996	7.63854	0.267705
TCGA-78-7535	C2	0.239561	1.61112	4.8316	39.007	0.0487593	0.123187	0.0067506	0.110148	0.0514498	0.0139665	0.0389428	0.0124154	0.00444164	23.4998	0.161635	0.420314	0.00194083	3.25128	0.00509446	0.256424	0.466485	103.908	0.0032719	0.0595933	0.474678	0.00583978	1.26694	5.68061	0.18442	0.0207094	4.94347	0.016859	0.232076	1.89408	0.818494	0.0123791	1065.7	0.172288	0.00487027	958.847	0.125405	0	1.84366	14.8521	0.0144803	0.0172873	25.2911	0
TCGA-78-7536	C1	421.254	35.3622	0.371916	8.35056	19.9778	0	0.288505	1.59645	9.13364	0	12.3811	0.467162	0.00825327	6.73937	160.57	3.1412	0.0973721	0.0675267	0.0283989	84.8908	0.10835	46.6828	0.0577572	8.28288	0.00572744	0	0.0542079	154.304	0.232139	3.06504	6.4479	0.100506	0.045393	17.2319	8.69683	9.87952	12937.1	0.282475	0.0814474	1.6425	2.25768	0.0035018	0.0885983	0.286757	0.0235433	0.437223	421.934	0.165278
TCGA-78-7537	C2	0.313817	2.54816	9.11075	10577.1	0.377123	1.05538	0.522117	2.49899	0.130603	0.00360075	0.302537	0.0160042	0	122.174	0.195425	12.2175	0.00200149	1.37663	9.97409	0.477565	31.8189	4.48691	0	7.85403	10.8074	6.98784	360.732	2.37666	0.634968	6.93876	0.465142	0.0405669	0	3.41416	1.89581	0.169605	7.53145	2.45083	0.0251123	2999.07	2.36931	0.0116607	0	48.5459	0.0149328	0.00594251	347.355	0.1009
TCGA-78-7539	C2	0.255866	0.541357	110.029	6.87369	0.0705819	554.997	3.62537	0.0510228	0.0427763	0.0247663	0.0236763	0.0157255	0.0180027	4.18978	47.1921	0.140407	0	4.71712	0.028392	0.00387808	0.253224	0.0118515	0.00663078	36.7989	23.662	0.00986232	0.329391	104.582	0.566642	0.00839387	4.35104	0.0113887	0	0.116963	5.89776	2.11988	0.28413	0.261867	0.0641549	2.29867	8.32439	0.0038192	0.096629	3.95314	0.00733636	1.34492	30.014	0.0360519
TCGA-78-7540	C2	0.0446332	0.456256	602.11	28.5106	3.76597	1.34378	0.398877	0.0185954	0.0519666	0.0137542	0.0255671	0	0.0349929	64.2636	0.0109777	14.9649	0.168196	66.5051	0.020068	15.404	0.0820343	0.460729	0.0225551	38.5692	38.6899	0.00575098	5.13846	2.73578	1.9304	0.0163156	1.68792	0.00691775	0.168403	76.001	11.2207	0.0261234	13.443	0.583859	0	204.57	0.00932061	15.623	16.7963	14.6262	1.0909	0.00378321	1009.1	0.280304
TCGA-78-7542	C3	0.0179383	0.0809479	1.32401	19.5608	0.42457	3.89428	0.0124686	0.0029064	0.274124	0.00644918	0.402802	0	0	0.218017	0.0360314	0.0853117	0	0.128652	0.00940968	0.975525	0	0.885728	0	0.242157	0.284659	0.00898858	1.13925	0.253104	0.093399	0.00956278	4.13774	0.127152	0.0112804	2.64563	0.28796	0.00326639	4.87311	0.140392	0.0179911	72.3384	0.0917771	0.0104425	0.21854	0.513074	0	0.00354782	20.0124	0.00821449
TCGA-78-7633	C1	0.0835175	0.57788	3.89074	4656.35	0.664897	0.448184	5.5033	0.143436	17.1678	0.0360315	0.0267911	0.0213532	0.00381958	11.6084	0.00958604	38.0553	0	1.16046	3.10611	3.46893	13.2237	0.020116	0.0225093	0.235737	8.44493	790.938	216.854	0.0107128	28.8739	18.5748	1.6446	0.0410772	16.2705	65.396	12.5466	5.98728	0.186329	0.078437	0.0125645	780.6	6.39522	0.00162062	0.379657	63.9131	0.00622614	0.117278	1.35931	0.0841393
TCGA-78-8662	C2	0	0	8.87966	2.88269	0.463537	0	0.0748715	0	0.0936425	0.0154904	0.0172767	0.01377	0	1.206	0.0123635	0.102456	0	10.1947	0.0113006	4.00709	0.702163	0.0518889	0	0.211506	0.191443	0.00431797	0.258848	0.303968	2.00583	0.0045938	0.266805	0.00623281	1.30053	0.0232769	0.187324	0.0117684	0.22618	0.202327	0	108.403	0.026243	0.00418035	0.00783455	0.958503	0.120452	0	1.099	0.039461
TCGA-79-5596	C4	2.00535	0.00888491	0.317071	0.0217253	0	0.100857	0.0502949	0.0066992	1.11767	0.00371631	0.54436	0	0.0803667	0.30456	0.0771194	0.0540765	0.0206572	0.0605973	0.097601	0.0122205	0	0	0	0.0126856	0.393679	0.455807	0	0	0.00316592	0.0264504	2.56038	0.0164485	0	0.145194	0.200505	0.0489383	0	1.41306	0.0362856	2.17026	0.360129	0.00401164	0.0939794	0.381068	0.011559	0.0981317	1.0672	0.0568026
TCGA-80-5607	C2	0	1.80575	34.2097	136.644	17.383	7.27425	0.73013	0.0830202	0.156605	0	0.102731	0.00818793	0.011717	20.0414	0	7.33504	0.0102398	1.0801	0.0268783	137.732	0.747142	2.83859	0.00863126	1.76072	3.18741	0.0410808	4.06779	5.29091	0.588508	0.1038	0.682186	0.0333554	1.57887	10.3807	0.496955	0.0699774	0.437096	0.507965	0.141325	470.575	0.0187255	1.1484	21.9326	10.4544	0.276942	0.00506709	2.67618	0.305036
TCGA-80-5608	C1	960.211	226.335	1667.21	6418.11	960.331	1883.42	7.52127	11.0655	14.7925	0.0111575	3.95724	0.77363	0.00473108	221.798	22.4293	37.2775	0.0330769	73.4152	4.79426	719.005	1.2777	132.668	0.0278809	4.01173	26.7185	0.358705	17.4902	15.4985	3.67212	5.56989	1.42851	0.520769	1.49621	47.8669	58.7448	2.62586	14684.2	0.788036	0.0259382	347.176	5.60519	0.279023	2.51682	15.6095	0.204366	0.102299	2312.21	31.7108
TCGA-80-5611	C1	0.0259393	35.8684	0.223779	9.7041	10.4161	7.25102	0.16227	0.201732	0.0502096	0.0349714	0.0312034	0.012435	0.0622812	0.329588	0.223297	2.17428	0.0233268	0.839582	0.00510251	32.23	0.033373	5.38869	0.00655413	0.167125	0	0	0	0.0499086	0.0119169	0.0331874	2.87921	0.0478424	0	0.0105101	0.884848	0	1.17444	0.0609035	0.0097559	21.8748	3.61641	0	0.0212249	0.840843	0.0797672	0.342444	6.80534	0
TCGA-83-5908	C2	0.0496149	0.325175	1.28409	0.912425	2.38864	3.60649	1.43981	0.0160774	3.05298	0	0.0364734	0.0237848	0.0226909	1.36133	0.0427106	0.230062	0.0545329	0.202671	0.0162662	2.2778	0.0212778	0	0.0376089	0.0913327	0.275565	0.00994449	0.0851628	0.0318206	0.0379896	0.00528987	1.76659	0.0771552	0.0156	0.187627	2.00774	0.0813097	6.77174	0.427137	0.0248805	1.84493	0.00604388	0.0553585	0.171412	0.220748	0.0138703	0.134926	4.73064	0.204481
TCGA-85-6175	C3	0.00511131	0.0560154	21.2319	4.57634	2.16108	1.1221	0.13323	0.0347821	1.09039	0.0275643	0.397609	0	0.0245448	2.09518	0.0264002	0.430261	0.00153217	0.062159	0.104566	4.85833	0.0526088	0.0738666	0.0232467	1.20436	0.885722	0.0138304	1.11203	14.732	0.638711	0.0948231	1.27237	0.226255	0.0578557	0.0207099	1.22051	0.421616	1.5294	2.16817	0.17686	2.17373	1.38412	2.27029	0.758397	0.594524	0.0685877	0.00303272	1.53654	0
TCGA-85-6560	C5	0.00513283	0.0198534	0.0959423	0.242726	0.143574	0.555899	0.042813	0.0099796	0.0888957	0.0110721	0.905591	0.00984246	0.33099	1.22497	0.00441855	0.0183082	0.0938559	0.381247	0.0080774	0.427804	0.132076	0	0.0596584	0.0755894	0.0390968	0.00462956	0.0462545	0.0790066	0.0282971	0.0147759	6.25515	0.11249	0.0290496	0.00831886	2.31225	0.35049	0	0.767278	0.0540535	0.905399	0.00187578	0.00597602	0.0559993	0.176172	0.0229588	0.00304549	0.243142	0.0775657
TCGA-85-6561	C5	0.011441	0.0368775	0.148053	2.6691	0.406186	0.293029	0.131216	0.00834167	0.31354	0.0123399	0.743196	0.0109694	0.0784866	1.05552	0.0246223	0.0285662	0.00514436	0.0620758	0.0315078	2.4448	0.0588792	0.0310016	0.0115633	0.0421221	0.103486	0.00515963	0.243024	0.198118	0.0683301	0.00914871	2.07227	0.100544	0.0647515	0.0417211	0.740383	0.0562493	0.135134	0.958103	0.0731515	2.87514	0.0146339	0.0183157	0.0655316	0.174527	0.086358	0.00848548	0.667029	0.0078588
TCGA-85-6798	C5	0	0.0150762	0.168131	0.139265	0.0167734	0.079864	0.00812783	0.0113674	0.103244	0.00840796	0.547024	0.00373708	0.65778	0.594306	0.0738179	0.0111223	0.0490727	0.00291699	0.033736	0.0368642	0.0401183	0	0.00787884	0.0143503	0	0.878897	0.0100356	0.134991	0	0.00249345	0.955799	0.0236815	0	0	0.477097	0.1384	0.107421	1.17141	0.0234555	0.552545	0.0113954	0.00226903	0.0212624	0.222969	0.226648	0.00462537	0.227245	0
TCGA-85-7696	C5	0.21897	0.0274478	0.944532	0.786203	0.0687096	0.0890205	0.0570761	0.0206955	0.0582486	0.0131207	0.175605	0.0291588	0.504892	0.887099	0.198971	0.29506	1.51698	0.343675	0.083754	0.208536	0.563445	0.0219755	0.129098	0.0223937	0.179531	0.0566899	0.0626429	0.374498	0.0419158	0.0252918	1.27684	0.0567527	0.0458992	0.019716	0.555335	0.144538	0.311317	1.01873	0.105232	6.4179	0.082245	0.0548832	0.0530883	0.533517	0.0136033	0.591872	5.69606	0.091917
TCGA-85-7697	C4	0.093453	0.0321305	0.161244	0.288072	0.0335133	0.0638274	0.0454704	0	0.144714	0.0134393	0.819404	0.00597336	0.0341918	2.36797	0.171623	0.204446	0.00747027	0.0874222	0.0367661	0.162041	0.0160313	0.213836	0	0.045875	1.57789	0.27722	0.0320819	0.0359617	0.00286223	0.0119566	1.78238	0.0702976	0.0117534	4.02381	1.17514	0.076576	357.999	0.658261	0.056237	6.73933	0.0295985	0.0126939	0.248096	0.0712788	0.0104502	0.036966	355.261	0.017118
TCGA-85-7698	C5	0.0135245	0.00435931	0.388921	0.547179	0.0291003	0.178144	0.0493536	0.0197215	0.176363	0.0182338	0.694152	0.0194505	0.199476	0.896579	0.0174637	0.0289442	0.527035	0.0468114	0.0106416	0.0599587	0.121802	0	0.00683452	0.0124482	0.231787	0.0731906	0.0174109	0.0130109	0.00310667	0.0324442	1.37557	0.0689644	0	0.323311	0.746304	0.313993	90.4273	1.45012	0.0305198	2.18956	0.0420113	0.00787312	0.177063	0.270781	0.0151236	0.0341045	6.8624	0.176509
TCGA-85-7699	C5	0	0.0538655	0.120142	0.0270177	0.00691491	0.0470347	0.0536117	0.00937256	1.86097	0.0207973	0.193297	0.0184875	0.00440931	0.738567	0.0221322	0.0320965	0	0.0384813	0.0581599	0	0	0	0.00324808	0	0.116276	0.0830942	0.0165489	0.111301	0	0.111017	0.441793	0.0516034	0	0	0.760946	0.272114	0.202445	0.377281	0.280419	0.693721	0	0.0130959	0.105186	0.0735359	0.0574995	0.00190683	1.26472	0.0883001
TCGA-85-7843	C4	0.00625009	0.00805828	0.799809	0.0591119	0.00336203	0.228683	0	0	0.118433	0.0101116	0.197987	0	0.00857523	0.794144	0	0.00891732	0.0243559	0.0841932	0.0098356	0.0923624	0.0321649	0.0112905	0.00315844	0	0.089263	4.91194	0.00804609	0.0120255	0.00287137	0.0139939	1.14367	0.0122057	0.0353728	0.724268	0.802652	0.0887703	55.1201	1.05658	0.0141041	0.211434	0	0	0.0647792	0.10726	0.0314508	0.0018542	11.2961	0.0343452
TCGA-85-7844	C5	0	0.0274031	1.23259	1.63791	0.423019	0.642866	0.0443202	0.0137746	0.132805	0.00382064	1.15053	0.00679263	0.0534619	1.4951	0.00609881	0.156676	0.0276083	0.0331375	0.0139363	1.12234	0.0546901	0	0.017901	0.0652087	0.0742008	0.0213002	0.0729643	0.449834	0.110663	0.027193	0.592258	0.119909	0.0267309	0.0287057	0.661052	0.0348315	0.418397	0.937067	0.0319751	0.587757	0.0155345	0.0453669	0.394201	0.486331	0.0594177	0.115599	0.91645	0.0778631
TCGA-85-7950	C4	0.0426148	0.0137359	0.796551	0.291085	0.257886	2.22969	0.0555391	0.253742	1.50431	0.0402173	0.858656	0.020429	0.109628	2.05994	1.14639	0.0152002	0.0383227	0.47439	0.0167654	0.547884	0	0	0.0269189	0.0392233	0.0101437	1.65917	0.0548604	3.25922	0.0244722	0.0749682	1.06874	0.136392	0.0200985	0	0.609265	0.183324	0.293612	1.61758	20.1067	1.56175	0.136268	0.0217067	0.0813625	0.203146	0.01787	0.319222	24.6121	0.0439078
TCGA-85-8048	C3	0.0374085	0.032154	0.502016	121.616	2.08605	0.0364995	0.273022	0.018183	2.01732	0.0403474	0.255001	0.00597772	0.188192	3.43055	0.407902	0.204595	0.00373787	0.146977	0.196229	28.5621	0.16043	0.112628	0.0378083	0.826353	0.439284	0.0674812	2.26343	1.7994	1.36342	0.00797689	1.54045	0.0919949	0.11762	0.0707334	1.06341	0.0851467	0.932779	0.712418	0.459604	20.2278	0.0091139	0.108884	1.10875	0.47554	0.188242	0.218259	3.47592	0.291218
TCGA-85-8049	C5	0.0649021	0.00697323	0.233297	0.181876	0.00581866	0.316625	0.0902249	0.026289	0.202768	0.029167	0.759046	0	1.14277	2.94007	0.0931174	0.38583	0.158883	0.125475	0.0680898	0.0575466	0.0556678	0.0586213	0.0218652	0	2.23492	0.0617906	0.0139254	0.104062	0.00993896	0.0484384	6.46049	0.103275	0.0204066	6.17102	1.08527	0.259997	360.824	1.95561	0.19528	9.64482	0.0474366	0.012594	0.194723	0.639406	0.0362879	0.0128363	129.243	0.193184
TCGA-85-8072	C5	0	0.00960741	0.342855	36.5221	0.184384	1.59225	0.124308	0.00724396	0.0668048	0.00803701	0.239036	0.00714441	0.869018	0.740982	0.0384879	0.138211	0.125087	0.047401	0.0175896	1.47118	0.383483	0.0269219	0.0376562	0.548686	0.737866	0.0716904	2.03369	1.49108	1.06809	0.00476688	0.62293	0.281342	0.140576	0.0483078	0.448572	0.0651296	0.0586754	0.233277	0.0112103	21.7629	0.0108927	0.160501	0.146335	3.09752	0.0416632	0.00442131	2.90531	0
TCGA-85-8276	C5	0	0.0227564	2.72391	6.50413	0.177227	0.103327	0.0245367	0.00571943	0.167826	0.0190367	0.268939	0	0.0080721	1.09207	1.94483	0.0839412	0.017636	0.0374252	1.39804	1.91971	0.0908331	0	0	0.108303	0.100831	0.297165	0.22722	0.362237	0.227044	0.0150547	0.907155	0.0485116	0.0221983	0	0.436807	0.16391	0.0694903	3.34292	0.0708085	5.34533	0.0602018	0.0410991	0.0320939	0.157059	0.019737	0.101234	0.986151	0.355631
TCGA-85-8287	C4	0.0336363	0.0144558	0.725453	1.53171	0.0784053	0.31178	0.0701402	0.0272491	0.185045	0	0.683365	0.0107499	0.161524	1.36268	0.057911	0.695864	0	0.0922992	0.0882209	0.238593	0	0.101271	0.0113319	0.0206396	0.0427013	0.310124	0.0577359	0.0647179	0.216341	0.0860701	2.04122	0.124077	0.0211519	0.0181716	1.02367	0.275618	3.66388	1.37768	0.134942	7.13432	0.647394	0.0293714	0.140673	0.213793	0.106571	0.0133051	1.42993	0.477495
TCGA-85-8288	C4	0	0.0116414	1.11649	0.00948842	0.00971388	0.0264292	0.0282421	0.00438877	1.55089	0.00486925	0.0434461	0.0173139	0.0123882	1.77575	0.427497	0.0193236	0	1.08791	0.0213134	0.0106745	0	0	0.00456282	0	0.171938	0.0108585	0	0.0347451	0.00414811	0.0202162	0.98125	0.0391844	0	0	0.878719	0.0838503	0.319938	1.80905	7.16537	4.47989	1.0559	0.0131405	0.0492542	0.292687	0.126209	0.0669666	1.62859	0.0124042
TCGA-85-8350	C4	0.0499389	0.0579479	0.244134	5.89864	0.68232	0.409293	0.20827	0.0242736	0.236065	0.0215449	0.628769	0.0287281	0.0959239	1.20285	0.0429895	0.0783755	0.00598788	0.452213	0.0903757	2.41469	0.1028	0.0902122	0.0302835	0.22063	0.24725	1.58849	0.822901	3.51671	0.394612	0.063893	2.19869	0.0390101	0.113053	0.0323747	0.641328	0.122761	18.3048	2.19653	0.0450774	8.02053	0.0146	0.0639568	0.479454	0.247582	0.12844	0.275564	5.2953	0.205817
TCGA-85-8351	C4	0.0493533	0.0572684	0.269656	13.5675	0.631842	0.346709	0.0720398	0.0191912	0.890953	0.0106461	0.332467	0.00946373	0.0338568	0.916095	0.0169941	0.0422489	0	0.10157	0.0038833	9.28877	0.0253987	0.231801	0.0598568	1.05387	0.263147	0.0445142	2.1602	0.151933	0.104298	0.0126287	6.89462	0.0878143	0.14897	0.0719889	4.44655	0.0242643	1.51561	0.216305	0	4.24547	0.00360721	0.0114921	0.150765	0.282322	0.00551885	0	2.87736	0.271204
TCGA-85-8352	C5	0.213394	6.70793	0.0292215	0.320354	0.0054661	0.029744	0.0635685	0.00493922	0.0186342	0.0109599	0.0081492	0.0633275	0.00697095	0.38173	0	0.0217471	0.00304605	0.338408	0	0.0840929	0.10459	0.0367129	0.0410808	0.0561174	0.251553	0.00611017	0	0	0	1.02708	0.604072	0.39248	0.0575104	0	0.67288	0.341386	0	0.485126	0.0152873	0.204617	0.0297083	0.00295772	0.0166295	0.174386	0.0113631	0.0120585	4.14705	0.0279198
TCGA-85-8353	C5	0.00912933	0.0117705	2.13962	12.7596	0.343758	0.614616	0.0475924	0.0266248	0.215775	0.0147698	1.05061	0.00875297	0.0187884	1.48276	0.00785891	0.136766	0	0.111022	0.0430998	1.84559	0.211421	0.0989502	0.00461345	0.268889	0.208614	0.0137237	0.423097	5.83168	0.247454	0.0292007	0.8395	0.0515048	0.0688909	0.11097	1.3556	0.0598451	0.179715	41.5124	0.0686717	5.16932	0.0200177	0.10629	0.134462	0.365566	0.056148	0	2.31197	0.0376253
TCGA-85-8355	C3	0.0971689	0.012528	0.0139713	1.95033	0.0365882	0.355528	0.0303932	0.00472305	0.0890932	0.0576414	0.405213	0.0232908	0.53327	1.33126	0.175659	0.173295	0.21263	0.245425	0.0344052	0.269957	0.500061	0.0351062	0.0932969	0.0178871	0.212789	0.0934842	0.0500364	0.635657	0.0312484	0.043512	0.920606	0.158133	0	0.157483	0.536192	0.167204	509.727	0.783297	0.25582	1.07223	0.131387	0.0169697	0.106011	0.074113	0.0271644	0.0518884	15.7029	0.226932
TCGA-85-8479	C5	0.00922538	0.0594717	1.06117	0.00969462	0.0595499	0.0405054	0.0288559	0	0.0225564	0.00995013	0.358822	0.00884506	0.19619	0.479068	0	0.0197435	0.00829622	0.535062	0.0181472	0.103611	0	0	0.00932397	0.0339647	0.00878372	0.0221889	0	0	0.00423826	0	0.154242	0.00400359	0	0	0.388745	0.0251978	0.5993	0.43321	0.201243	0.542433	0.0101142	0.0402782	0.00503246	0.123137	1.57837	0	1.00847	0.0126737
TCGA-85-8580	C5	0	0.399664	2.04282	22.4633	3.60588	0.132322	0.148132	0	0.189481	0.00696534	0.429862	0.0185753	0.0620235	1.0703	0.166779	0.184279	0.371684	0.033831	0.025407	26.1721	0.0664698	0.163325	0.0326351	0.475523	0.873133	2.10469	0.498825	1.34196	0.640848	0.0247875	0.383906	0.0560523	0.389862	0.554729	0.479469	0.342199	1.39842	0.970424	0.0291466	2.40314	0.0708018	0.0375944	0.0493199	0.14777	0.0144431	0.0383176	4.14161	0.0709755
TCGA-85-8664	C4	0	0.00688961	0.199766	1.44879	0.0574888	0.156414	0.0557143	0	0.0239533	0.276646	0.0685663	0.0204934	0.00733159	0.366054	0.00920008	0.0381203	0	0.0279933	0.050455	0.164252	0.0550002	0.0386122	0.0324045	0.0590206	0.030527	0.00321314	0.0275167	0.102815	0	0	0.138977	0.0371043	0.0201619	0.00866054	1.2331	1.86821	0.231423	0.468402	8.22399	0.197986	0.0156226	0.0186644	0.104939	0.0203787	0.0776809	0.00317058	4.12794	0.117457
TCGA-85-8666	C5	0	0.0802722	0.683605	0.166541	0.0121784	0.513588	0.0590126	0	0.106098	0.018314	0.553769	0	0.116484	0.450261	0.00974472	0.0323016	0.047506	0.175785	0.0133605	0.0602224	0	0.0408981	0	0	0	0.00340336	0	0	0	0.0217246	0.862197	0.0147378	0	0.00917325	0.681441	0.0401946	0.512531	0.425256	0.05109	0.0182354	0.0248212	0.0461285	0.104976	0.107925	0.284814	0.00335828	0.226865	0.0155513
TCGA-85-A4CL	C4	0.00849908	0.0109579	1.36867	0.0535883	0.0045718	0.584624	0.0265841	0.0123934	0.268416	0.0229169	0.156766	0.0244461	0.355657	1.09868	0.175593	0.0848825	0.0458584	0.0985875	0.0167185	0	0.743562	0.0307064	0.085899	0	0.0404609	0.040884	0.0109413	0.130821	0.00390459	0.111458	0.821016	0.0627027	0	0	0.571318	0.211248	0	0.678476	0.409158	1.64979	0.975273	0.0148429	0.0370901	0.162061	0.0285119	0.201712	1.56395	0.245195
TCGA-85-A4CN	C5	0.0125481	0	0.469094	0.0131863	0	0.0918235	0.0261659	0.0060992	0.079258	0.0135338	0.211324	0.0240615	0.241026	0.679342	0	0.0268545	0.00376142	0.0657345	0.197466	0	0	0	0.0253643	0	0.0119473	0.279171	0	0	0.0115295	0.00401357	0.862492	0.0299506	0	0	0.2392	0.0274186	0	2.573	0.0377551	0.151603	0.013757	0.00730469	0.00684498	0.215341	0.0350792	0.00372261	0.480092	0
TCGA-85-A4JB	C4	0.185058	0	1.5965	0	0.00553032	0.180561	0.160788	0.0099945	1.81199	0.033266	0.214369	0.0443572	0.655915	0.726993	0.0265509	0.0293368	0.00308184	0.0653992	0.0404473	0.0121544	0	0.0185721	0	0.0189256	0.0195776	0.12673	0	0	0	0.131537	0.658917	0.060233	0.0387907	0.00833129	0.391967	0.0617783	17.9314	4.73124	0.0309338	0.902611	0	0.0149624	0.179465	0.156831	0.0459862	0	0.786707	0.0423718
TCGA-85-A4JC	C4	0	0.0473149	0.0703543	0	0.00658016	0	0.0382623	0.0594589	0.137084	0.039581	0.161867	0.00586418	0.0335669	0.594688	0.0210608	0.0872648	0.055003	0.0205978	0.00481255	0	0.0944296	0.0220977	0.00618169	0.0450365	0.0582351	0.0478107	0.0157478	0	0	0.0391269	1.04533	0.0265434	0	0	0.834566	0.0267294	305.366	0.584	0.018403	26.1789	0.268224	0.0676502	0.0533834	0.279904	0.102592	0	19.0107	0.117636
TCGA-85-A4PA	C3	0.0242506	0.0312665	0	56.6894	0.365255	0.017746	0.0632108	0.0117874	0.0642349	0.00653894	0.014586	0.00581272	0.0332723	7.20759	0.229635	0.302746	0.0181734	1.04581	0.104947	2.56593	0.0624006	0.17523	0.0306372	0.334809	0.230896	0.38642	3.19997	0.0933188	0.417789	0.0232701	1.61055	0.60514	0.137248	0.0294775	0.121653	0.168905	3.60426	0.303672	1.27691	25.3241	0.0620363	0.00352929	0.125673	0.323689	0.00677947	0.0143888	5.76583	0.199891
TCGA-85-A4QQ	C5	0.00838703	0.00540673	0.0482368	0.0793227	0	0.073649	0	0.0326133	0.0358866	0.0271378	0.201782	0.00804127	0.0287679	0.278	0.0072199	0.185476	0.0050282	0.0141224	0.0131984	0.0495767	0	0.0303015	0.00423833	0.0308782	0.0718695	0	0	0.0322741	0.00770622	0.0134132	0.623225	0.00363977	0	0.054372	0.2861	0.0137448	33.78	0.229741	0.0378528	1.47942	0.00306502	0.036618	0.434638	0.0959549	0.581477	0.00248816	13.3551	0
TCGA-85-A4QR	C4	0.0399971	0.00644606	0.258792	4.90717	0.161363	0	0.0104255	0	0.0162991	0	0.112266	0	0.0205788	0.265152	3.70135	0.0213997	0	0.252557	0.0118017	0.413747	0.102919	0.0180632	0	0.0552208	0.00952055	0.0962009	0.0901083	0.134674	0.00918758	0.00959496	0.0278635	0.00433944	0.132047	0.0567209	0.300968	0	0.334628	0.179994	0	0.845661	0.496972	0.00582094	0.00545461	0.247867	0.0391353	0.00889939	3.86218	0.0137369
TCGA-85-A50Z	C3	0	1.59035	0.916673	1.39818	16.6848	0.0135227	0	0	0.0244739	0.0398621	0.481639	0.00442937	0.00633848	0.928992	0.00795387	1.91808	0.00276968	0.0207441	0.00363505	32.8792	0	0.383892	0.0186768	0.0510259	0.0175946	0	0.0237894	0.782212	0.0297137	0.00591071	0.326126	0.18846	0.0522925	0.0748742	2.89228	0.00252368	0.563849	0.159089	0.00695015	0.148842	0	0.00268937	0.357857	0.229037	0.568265	0	3.50145	0.0126933
TCGA-85-A510	C1	26.7921	0.363524	18.5543	2.05339	0.317443	0	0.724674	0.0637433	0.0881774	0.0141443	0.2787	0.176028	0.179928	2.12996	168.344	0.271303	0.0235865	0.022082	0.0412746	1.52712	0.269957	0	1.33205	20.5921	0.674258	33.4267	1.87396	67.5718	1.04229	0.306207	0.621234	3.24683	4.47795	0	37.038	4.84277	0.0516315	1.51902	34.5752	2.90476	1.11666	0.0610736	0.0715376	0.925225	0.124649	2.17481	436.689	0.198176
TCGA-85-A511	C4	0.0297474	0.0191767	0.441976	0.187563	0.0160016	0.84171	0.0516923	0.0144592	0.175773	0.0267369	0.381699	0.0047535	0.0748255	0.876461	0.0853592	0.0636631	0.00297236	0.174387	0.0663179	0.00586133	0.0255149	0	0.0150326	0	0.0188821	0.0536612	0	0.0763139	0.00455544	0.0158581	0.663141	0.144158	0	0.00803533	0.845623	0.046042	0	1.01663	0.0372937	1.24592	0.0181185	0.0202032	0.0703179	0.207983	0.288292	0.0176502	1.02975	0.068111
TCGA-85-A512	C5	0	0.0139184	2.39037	0.113444	0.00580698	0.0473983	0.0112555	0.0262362	0.0615882	0.0349302	0.186134	0.0569264	0.0148113	0.262405	0.00929304	0.0308044	0.00647201	0.0646313	0.0127412	0	0.13889	0.0195012	0.0109107	0	0.0308354	0.256403	0	0.29079	0.0049595	0.0517941	0.431171	0.00702735	0.0407312	0	0.292435	0.106149	1.70008	0.777293	0.0487219	0.408669	0.0118353	0.00942651	0.076555	0.802799	0.00603584	0.0384314	0.668717	0.103813
TCGA-85-A513	C3	0.0267141	0.0947172	65.125	281.992	0.244289	0.0390974	0.181043	0.0519393	0.699436	0.0216096	0.0803386	0.0256128	0.0183261	8.69242	0.0344949	1.334	0.0320313	0.0749704	0.0315294	0.505312	0.515546	0.386062	0.0674989	4.74549	0.674031	2.28499	5.21017	110.765	0.846822	0.00854465	1.72453	0.0405764	0.62996	0	0.442237	0.0474277	0.39441	0.648133	0.0301419	308.003	2.75793	0.0311025	0.00728628	2.67428	0.0224045	0.0237756	2.94459	0.0550493
TCGA-85-A53L	C5	0.063077	0.467622	2.67549	1.08542	0.335061	0.126935	0.057545	0.00766491	0.128522	0.0127561	0.10117	0.0113394	0.194721	1.71618	0.00678741	0.0449976	0.0023635	0.318635	0.0403254	3.18325	0.385479	0.0284864	0.0916422	0.188685	0.180172	0.0450397	0.0406013	1.30466	0.0579568	0.0126097	0.227033	0.179641	0	0.00638937	0.751512	0.0732215	0.0155213	13.3105	0.0177927	2.46406	0.00288142	0.0275396	0.0344086	0.180414	0.0352674	0.00467823	0.56024	75.5844
TCGA-85-A5B5	C5	0.311889	0.0125663	0.728725	0.071696	0.0104857	0.0713227	0.172754	0	0.0297884	0.00525612	0.34001	0.0373789	0.0601759	0.269219	0.654438	0.924742	0.0438244	0.0364703	0.0498481	0.00576129	1.25397	0.0176067	0.0394028	0.0538252	0.0649595	0.316472	0.0125473	0.0187528	0	0.0155874	3.17764	0.035953	0	0	1.3299	0.151741	0.0767461	2.50962	0.285926	0.423919	0.00712369	0	0.0744345	0.50179	0.0108989	0.153249	7.03193	0.133897
TCGA-86-6562	C2	0	0.535036	9.93862	12.4708	1.05948	0.670797	0.0387464	0.397394	0.217063	0	0.0993424	0	0.0424895	1.42341	0	0.176738	0	5.9887	0.00487345	2.80446	0.350623	16.2236	0.0125198	0.273638	0.342038	0.122901	1.11629	0.143005	0.375603	0.0237732	7.17981	0.0322551	1.02825	29.6731	8.53827	0.0642856	365.828	0.639865	0	1.22723	2.03713	0.00360559	0.0405442	0.732236	0.0138521	0	952.341	0.119124
TCGA-86-6851	C2	0.254488	0.0673051	132.695	4.07319	0.266766	0.487057	0.387798	0.155415	0.151569	0.0316708	0.0784957	0.0375379	0.0223822	16.5318	0.0786417	0.381711	0.0136922	0.262482	0.0590452	0.250717	0.151116	0.15324	0.0164876	2.25826	5.25613	0.0588551	0.126006	3.4903	0.752452	0.0208716	1.21221	0.532384	0.0369305	0.163923	6.95276	1.18166	5.21524	0.255349	0.0196336	6.11778	4.13262	0.0170938	0.124585	2.18989	0.0766168	0.247789	10.6879	0.0358577
TCGA-86-7701	C2	1819.89	229.929	76.4286	9.62245	531.884	123.529	8.79776	5.74656	25.1375	0.425046	264.275	0.366727	0.0159027	38.701	193.21	5.37457	0.0277956	10.4828	4.07666	379.418	2.74389	1.63318	0.0820024	5.12079	3.88462	0	0.119372	143.486	2.31103	4.15967	31.3724	10.6487	0.17493	1.84096	87.1711	9.9471	581.559	3.04799	0.749806	10.176	4.11721	0.0877163	13.5813	0.663042	0.505486	0.563932	304.386	0.382158
TCGA-86-7711	C3	0	0.810337	0.384739	4.60371	28.4259	0.728594	0.00648809	0	0.259924	0.0067117	0.681198	0	0.0170757	0.611919	0.00535687	5.57122	0.197728	0.0814976	0.00734453	31.1412	0.0640493	1.2815	0.00314467	0.0114552	0.0592492	0.671651	0.288396	0.215515	0.0457416	0.205012	1.23116	0.0715648	0	0.100854	0.861585	0.0594887	0.477748	0.472414	0.00468087	48.107	3.49987	0.0380367	0.166334	0.450899	0.0208758	0	0.374137	0
TCGA-86-7713	C1	10.5151	71.2999	143.909	3496.07	75.3284	58.1519	2.51777	1.7977	114.105	0.0189652	33.397	1.01434	0.197023	139.409	3.92549	0.568654	0.105418	33.9059	0.6226	260.986	0.693769	19.6409	0.103668	2.09318	25.9277	0.745405	5.89306	2.32314	2.42885	10.793	3.08689	0.0521447	7.27578	15.0899	2.39929	9.65835	361.872	0.706438	0.502614	367.394	5.2907	0.0255904	0.0351706	8.39341	0.0393256	0.0834647	108.496	67.2756
TCGA-86-7953	C3	0.0703522	1.82772	17.1761	1.14592	0.136237	20.0265	0.073351	4.59934	0.143345	0.0227637	0.0592406	0.0134904	0.00965244	2.24642	0	0.250938	0.00210888	5.40844	0.0193745	0.461604	0.506876	6.53231	0.053328	8.0294	1.72149	0.00423027	0.54341	2.47711	0.0872658	0.321786	0.529309	0.790756	0.0530884	0.0627115	30.443	0.226745	27.6706	0.721292	0.121715	0.572318	2.28305	0.0573364	0.16886	0.697571	0.0196676	0.227497	3.46075	0.0579894
TCGA-86-7954	C3	0.700915	2.80538	138.866	2.9911	246.007	0.963382	3.39977	0.882836	0.0658186	0.049303	0.0195515	0.242511	0.0961668	1.97311	5.08411	4.81755	0.00182702	12.7693	0.0047957	519.138	0.0627327	1.78365	0.104721	1.09953	2.16456	0.0549731	0.23539	7.11824	0.170805	0.0155959	3.15899	0.395434	1.00034	0.271648	9.54556	0.35126	246.826	0.38161	0.123786	0.819828	6.3636	0.115312	11.2112	0.639202	0.272622	0.200707	29.7044	0.150716
TCGA-86-7955	C1	0.0535318	111.202	1.47205	0.963361	596.153	0.0587598	0.0139534	0.00650501	284.282	0.0144343	0.0375641	0.0224547	0.0137712	20.7308	0	15.1512	0.0160467	0.454451	0.00789765	878.781	0.172182	102.855	0.0169075	0.110861	0.17202	0.0120708	0.1206	1.28747	0.156782	0.00428061	0.907447	0.00725985	0.164107	0.032535	24.4844	0.00731072	181.543	0.288036	0.0100668	81.5508	8.58085	0.0292151	0.0292017	2.11806	0.00374132	0.0039703	0.170679	0
TCGA-86-8054	C1	3553.11	87.5524	1.54052	7.99707	13.6465	13.479	0.367262	0.502945	240.503	1.49989	342.296	0.302546	0.0855824	97.5652	76.6726	0.256519	0.173783	1.13683	5.52878	133.45	0.925269	0.278389	0.0852943	0.567373	0.29346	15.3162	0.78412	47.0747	0.502337	29.4909	21.0489	0.117835	3.87638	5.17966	11.2207	5.64238	35.4075	2.59027	21.3627	2.62439	3.15115	0.014952	0.108085	0.195903	0.76317	0.407116	173.276	0.403261
TCGA-86-8055	C3	0.118232	0.00448345	11.3499	3.37656	3.3483	2.85004	0.246543	0.0743711	0.320257	0.0487578	0.0669298	0.0066681	0.0333975	78.6636	0.023948	0.362182	0	3.31676	0.0109446	4.59207	0	0.515105	0.024602	0.627329	12.9921	0.0250916	0.384993	0.254247	0.24922	0.0355926	3.75972	0.638354	0.144325	0.462143	11.1295	0.0379922	2.43698	2.0575	0.00523148	3.15379	2.45266	0.0283406	3.03509	0.530461	0.626058	0.0495185	9.08519	0.0955446
TCGA-86-8056	C2	0.0965015	0.165893	151.796	7.46377	9.07037	1.90196	0.127446	0.121956	0.612159	0.0104083	0.0309561	0.0616821	0.022067	80.7488	0.0387671	1.93216	0.00385698	2.16898	0.0202482	58.241	4.25443	0.0581084	0.071524	39.1998	22.3088	0.0580263	1.54047	3.88677	2.64526	0.026751	1.63734	0.0418793	0.242737	0.187682	6.04156	0.035144	50.5694	0.307139	0.0435536	3.35781	7.20841	0.97748	0.329888	3.25084	0.215822	0.856958	4.61815	0.441909
TCGA-86-8073	C3	0.0239646	0.231733	11.2675	7.38508	14.9922	1.2188	0.387285	0.381485	0.123293	0.0290782	0.0480467	0.0114883	0.0739798	1.23123	0.00515744	4.12863	0.00179591	3.84919	0.0235703	135.354	4.79443	0.11905	0.0181655	0.408062	0.598955	0.124286	0.678722	2.45531	2.23221	0.116895	7.61834	0.0351002	1.20936	0.150504	1.79126	0.0752743	0.695839	1.95997	0.022533	74.3815	30.1925	0.0383644	0.225505	1.11955	0.0535961	0.1493	2.25949	0.123459
TCGA-86-8074	C2	0.0114423	0.0958921	3.58657	13.5634	0.720136	11.8983	0.334041	0.547829	0.135222	0.0154265	0.126174	0.189243	0.00392476	10.7397	0.142825	0.844835	0.00342995	3.7667	0.0157556	1.66386	0	1.53991	0.0260203	2.23271	7.31566	0.053322	0.375623	3.33536	0.565099	0.0182994	42.5394	0.0273112	0.129517	27.8773	14.9126	0.0406289	19.3262	0.667163	0.043035	42.3853	1.49909	0.00333049	0.121715	0.38182	0.0607771	0.00848641	13.9674	0.0314386
TCGA-86-8075	C3	0.0257457	0.630689	2.04526	1.82623	1.29143	0.188401	1.926	0.125141	0.19934	0.0416525	0.250345	0.0308554	0.0353236	32.4	0.00554075	0.270904	0.00385878	12.1794	0.00759663	2.98665	0.0496858	0.44183	0.00650522	0.248816	2.34714	0.0116107	0.240294	9.10226	0.153763	0.0370571	4.60344	0.0991606	0.169995	0.855394	8.90514	0.0457085	2.31869	1.28958	0.0145246	11.8563	3.46476	0.00187344	0.19311	1.62004	0.273503	0.0801983	8.20866	0.106108
TCGA-86-8076	C3	0.159287	0.898493	19.4331	113.448	2.76757	11.6562	0.381977	1.36654	8.68341	0.0257701	0.20758	0.0267261	0.180299	17.7753	0.123409	2.89192	0.0572976	1.23974	0.253799	17.5743	1.20912	5.19379	0.0362226	0.894323	4.7925	1.45106	3.97815	2.49778	0.285396	2.08381	12.2432	0.158991	1.0217	0.116172	19.2015	0.71569	2080.48	0.504891	0.0778812	932.918	3.86521	0.118227	0.282397	5.23935	0.0757011	0.103962	103.59	0.0765894
TCGA-86-8278	C2	0.0164135	0.292742	0.1416	0.672687	0.423798	50.6304	0.199654	0.0159561	0.103674	0.053109	0.0329075	0.0131141	0.0112598	1.05183	0.00941963	1.70952	0.00492013	0.168897	0.0215246	0.152001	0.0703909	3.39989	0.00552964	0.040286	0.333392	0.00822454	0.0563468	9.75836	0.0251353	0.141749	7.03337	0.257618	0.041286	2.85081	9.85866	0.224156	4.82508	0.316865	0.0411547	0.78881	3.35704	0.0350347	0.0835669	4.56943	0.0305903	0.0908949	82.1466	0.0901949
TCGA-86-8279	C1	0.00647675	0.129433	0.772939	51.9176	0.0209037	0.132707	0.0337641	0.18574	0.129327	0.00349278	0.057135	0.0341536	0.0311018	0.250461	0.0334527	0.0462036	0.00194147	5.60074	0.0127404	0.424961	0.049997	0.421198	0.00981894	0.250374	0.1295	0.0058417	3.76872	28.3626	0.0684365	0.00414325	4.5661	0.0140538	0.219934	4.00984	2.81369	0.0194593	0.152997	0.735	0.0243593	301.17	5.79656	0	0.13779	0.605146	0.0217276	0	13.1335	0.00889769
TCGA-86-8280	C3	0.127009	0.829	7.1221	99.7847	0.14518	0.0232354	4.32029	0.223788	0.349359	0.00428083	0.0732089	0.0989404	0.179704	22.0142	0.0888342	0.775805	0.088042	3.92527	0.0437216	0.487996	0.0612775	0.215095	0.0882516	2.63027	20.5956	0.24343	1.00147	0.717841	8.66125	0.0660148	1.51152	0.0654535	3.86363	2.96546	2.81934	0.264516	4.09412	0.720666	0.131364	4.39887	0.322004	0.0577628	0.0822741	1.18064	0.0266298	0.00941986	138.84	0.512545
TCGA-86-8281	C1	2.19941	5.02561	15.0972	366.163	22.9934	29.9185	2.56802	0.845728	1.34134	0.00812395	0.0694661	4.24997	0.0206687	10.4027	0.226941	109.492	0.00903144	27.5856	6.55484	180.103	9.90398	0.775575	0.0304508	0.110924	17.5418	32.8452	106.682	0.0434771	6.37751	21.1771	2.79153	0.0114408	0.852582	35.6156	1.29226	2.34945	481.153	0.294751	0.0169974	794.287	6.6999	0.0131543	1.89006	58.8288	0.00421139	0.0782098	2.62111	0.217301
TCGA-86-8358	C1	415.322	5.39317	0.117013	1.43675	3.55465	1.16724	35.0941	0.0237341	0.198981	79.4801	22.9405	22.7369	509.769	1.13295	555.982	6.44416	178.927	0.864832	0.00640339	1.14491	0.167526	0.441035	19.1645	19.2954	3.95175	30.9316	0.0419067	1.59714	0.104685	0.322776	4.5506	34.198	1.35105	0.0395688	16.9832	1.51152	36.9108	49.3871	96.2068	0.786584	1.2729	3.17413	0.097666	0.248286	1.31955	1.16371	442.26	0.0223602
TCGA-86-8359	C1	0.505694	22.5281	32.9111	33.2834	312.803	707.855	0.901875	9.19167	65.3118	0.0861192	0.122731	0.752788	0.721209	76.458	0.641528	11.6294	0.255305	34.8919	0.0157065	475.175	0.2397	177.582	0.0268999	0.489946	18.6512	0.0360087	3.22078	0.768143	0.269005	5.30793	1.32262	0.06064	0.125527	7.29001	21.9635	0.0872357	18834.3	5.91582	0.220225	497.746	8.73931	0.666235	1.05261	8.12011	0.0372029	0.0118439	79.9863	0.0365641
TCGA-86-8585	C3	0.0289304	0.466252	0.956737	35.2359	353.129	0.211705	0.180982	0.0210932	97.0793	0.0468048	0.185608	0.0346722	0.109156	140.884	1.13316	0.381808	0.0043361	0.0920157	0.0113818	425.373	4.39211	14.3458	0.0073099	0.26628	0.192818	0.152214	0.782119	0.473141	0.524995	0.365516	0.389645	0.028249	0.0818669	8.75633	1.30617	0.0276568	17.1422	0.656622	0.0761661	901.101	2.86516	0.395774	0.134143	6.31637	0.0404387	0.171655	38.372	0.119233
TCGA-86-8668	C2	0.128369	0.103442	1.0613	59.6082	0.0258945	0.0234843	0.652474	0.101393	1.66088	0	0.0321709	0.00769231	0.0440311	112.42	0.110505	0.77839	0.01443	0.159113	0.037877	0.0284551	0.289024	0.0289865	0	3.13105	9.79315	0.144728	4.87507	7.19354	0.383333	0.118046	2.47414	0.0591908	0.696242	0.0390093	0.466873	0.144631	0.600164	0.954435	0.0844903	514.751	1.83544	0.340948	0.0875318	8.75072	0.026915	0.0142811	59.5511	0.066132
TCGA-86-8669	C1	88.031	45.8835	1343.37	11351.9	9.24568	0	19.278	7.53317	0.0733719	0.00746907	0.35543	28.2778	1.29217	60.2313	105.957	35.3418	0.0788824	0.209892	23.0269	11.8056	0.285107	0.47537	0.230968	23.4815	18.4354	0.0249841	12.8376	42.0509	7.95999	0.217071	0.823339	0.411726	5.80053	0.0673411	27.4859	4.45631	12.8961	1.7777	0.416726	1.27173	9.6421	0.0564384	0.105773	6.60236	0	0.349254	138.079	0.646921
TCGA-86-8671	C3	0.29375	0.499929	7.12952	43.118	1.15666	0.171967	0.612543	0.079958	0.148434	0.0506924	0.207307	0.0732264	0.0241818	38.5965	0.333791	1.08968	0.00352219	11.0115	0.101699	2.03505	0.151173	0.658	0.0296889	7.52716	16.647	0.00706527	2.37485	0.519975	0.874493	0.0638912	1.18963	0.145328	6.00717	1.20926	3.3598	0.484611	0.254435	1.36101	0.167931	14.1771	1.21091	0.064981	0.160241	0.40329	0.105114	0.00348585	8.17768	0.564971
TCGA-86-8673	C2	0	3.43545	0.948508	160.884	3.84074	39.092	0.0134862	2.72864	0.15286	0.0348775	0.140038	0.111614	0.0266202	13.3911	0.0111348	7.27119	0.00387735	10.244	0.0610656	11.2395	1.83058	44.6293	0.0392192	0.0952433	0.0123156	0.00388886	0.066607	33.8716	0.0594243	7.08302	0.913105	0.0168402	0.0244019	1.00626	11.8615	0.0635934	752.656	0.283453	0.0097297	285.244	4.47174	0	0.00705597	2.71307	0	0.0613976	5.53806	0.0355395
TCGA-86-A456	C2	1.6873	0.6088	86.3968	58.7777	4.19947	0.442289	1.82486	2.79704	0.284784	0.013581	0.111079	0.0543271	0.0172762	9.44653	0.823804	0.934198	0.094363	1.24388	0.0544922	24.4358	0.324006	0.0454929	0.0763581	3.31465	22.3714	4.41415	1.50754	1.01754	0.624761	0.0201378	16.8421	0.0601098	5.91492	1.10202	63.4825	0.0825424	0.644476	0.551871	0.132603	20.9332	7.0451	0.487454	0.384655	1.10447	0.415377	0.0298846	2.08765	0.761132
TCGA-86-A4D0	C1	997.656	214.906	335.645	29.1815	125.538	221.221	66.2627	1.35455	96.636	0.223036	58.5249	1.9921	0.00675525	23.5225	501.711	49.1099	77.8506	0.248716	16.643	212.97	1.57098	1.06731	0.781264	16.84	24.6863	0.790467	0.608487	249.487	0.46144	0.809466	131.546	33.0059	8.26674	0.478784	112.006	14.6665	214.413	7.78387	21.4511	0.610719	3.53025	4.41108	43.6016	0.582077	85.9498	2.6146	350.203	31.0331
TCGA-86-A4JF	C2	0.018567	1.62782	490.533	9.48255	11.5306	392.049	0.135509	0.230133	0.351828	0	0.145178	0.0089008	0.108266	1.66166	0.367615	0.25166	0	34.4494	0.0109569	24.76	0.0238879	0.184472	0.00469136	0.632307	0.512666	0.0530307	1.63731	8.43084	1.77423	0.00593877	22.4888	0.0302161	11.5064	4.03983	0.9873	0.484311	1.22443	0.239767	0.0139663	8.00083	0.997435	0.0648513	0.136733	1.30994	0	0.044066	218.679	0.0382608
TCGA-86-A4P7	C2	0.0319489	1.55156	2.28155	81.6519	3.7637	217.475	0.199865	0.0776465	0.169252	0.407763	0.128109	0.0714742	0.0511402	10.99	0.0733412	0.478623	0.0446928	8.66727	0.0921748	12.2125	0.465854	0.115428	0.182978	3.66598	23.6764	0.108862	5.47024	1.80316	2.99426	0.0340635	2.82909	0.0415951	2.53144	0.10356	3.26954	0.238521	0.0209643	0.658452	0.00801075	16.049	3.19134	0.0619954	2.90469	1.64485	0.00595439	0.0631881	33.2175	0.234086
TCGA-86-A4P8	C3	0	0.0123365	0.17885	104.421	0.138968	0.434115	0.309262	0.0418576	0.403563	0.01548	0.0537139	0.00917387	0.223175	5.40222	0.0247104	0.477807	0.0544959	0.644461	0.0564653	0.622154	1.23104	0.0518541	0.493199	2.87103	2.5782	0.0575343	21.7903	0.11046	1.39787	0.0520282	2.08858	0.118344	2.74373	0.0232613	0.249597	0.274412	0.226028	0.224657	0.0287895	65.5079	0.0594442	0.00835511	0.146147	1.31364	0.00534981	0	2.40571	1.13046
TCGA-90-6837	C3	0.0302621	0.0585257	8.03884	0.389567	0.0122089	1.1294	0.00788802	0.00367735	0.161858	0.0163198	0.166849	0.0181341	0.0259501	0.810823	0.280047	0.0701618	0.0158749	0.113237	0.0327406	0.0268324	0.0389346	0.0410003	0.00382319	0.0557074	0.00720333	0	0	0.94617	0.0069514	0.0120994	0.323254	0.026266	0	0	0.569287	0.0475275	0.506365	0.361186	0.00569086	2.90058	0.0027648	0.103498	0.0784131	0.14426	0.0423002	0.0291779	1.55757	0
TCGA-90-7766	C4	0.0154646	0.00498464	1.04507	0.926316	0.0332746	0.215015	0.0564331	0.037584	0.299341	0.00833973	0.0527083	0.00370676	0.00530441	1.0081	0.426001	1.11424	0.0324497	0.050633	0.0638824	0.617036	0.0198964	0.027936	0.0195373	0.0569353	0.0588968	0.016273	0.338443	0.208282	0.0213139	0.0123661	0.150825	0.0939574	0.0291743	8.47152	1.40416	0.0654708	12.4054	0.296528	0.00581629	2.92092	0.0226059	0.0135037	0.286822	1.04682	0.0086465	0.153693	54.688	0.116848
TCGA-90-7767	C5	0.0285928	0.0230405	0.308338	0.0300471	0.0346062	0.0627704	0.0298116	0.10076	0.601521	0.0269842	0.409878	0.0171338	0	0.963544	0	0.0305961	0	0.271488	0.036559	0.0464791	0	0	0.00361229	0	0	0.163332	0.00920227	0.178795	0.00656794	0.0251503	0.770195	0.0263682	0.0134852	0	0.2797	0.126908	0.872437	0.234968	0.220454	13.772	0	0.0332898	0.0857857	0.313496	0.00399668	0.0996701	0.312562	0.0196402
TCGA-90-7769	C5	0.00729244	0	0.912225	0.00766336	0	0.0213457	0	0	0.0371465	0	0.371363	0.0034959	0.195104	0.0805727	0.00627763	0.0156067	0.0131159	0.0122793	0.00573796	0	0	0	0	0	0	0.00876988	0	0.028062	0	0	0.162566	0.0253179	0	0.106371	0.175596	0.0318692	0.28711	0.348149	0.0109709	0.299559	0.30914	0	0.00795607	0.139053	0.0611599	0.00865374	0.0930036	0.0100183
TCGA-90-A4ED	C4	0	0	0.402226	0.345099	0	0.676431	2.80255	0	0.111519	0.0196774	0.0877865	0.0291534	8.94453	0.84662	0.0523511	0.095443	0.00364592	0.0546138	0.0574207	0.00718955	0	0	0.0245855	0	0.0347415	0.00365674	0	0.842465	0.0167632	0.00389033	0.632656	0.116124	0.0229454	0	1.96467	0.122917	0	0.647298	0	0.803314	2.65358	0.0106206	0.0530785	0.0463842	0	0.0144332	1.46253	0.284055
TCGA-90-A4EE	C5	0.0494271	0.057354	0.426409	3.24113	0.0584929	0.0434034	0.051534	0.0336348	0.858044	0.00533101	0.194229	0.0663452	0.0949408	11.6103	2.51039	0.10578	0.0414856	0.270027	0.035002	0.613555	0.0763102	0	0.0699374	0.181974	0.122358	0	0.190891	17.5365	0.127162	0.034781	0.826388	0.0793656	0.0559473	0.0240322	2.17205	0.118803	0.0583798	0.363626	15.1172	3.54319	0.0108378	0.0748106	0.12942	0.320444	0.0165813	0.214086	2.97172	0.570381
TCGA-90-A59Q	C3	0.159086	0.0473331	17.7185	0.0385794	0.111906	3.02679	0.102072	0.0118963	3.25888	0.0923911	0.745854	0.0293322	0.00839494	27.2309	0.0526721	2.14754	0.00733656	2.50474	0.0433296	0.00723364	0.535307	0.17685	0.0247363	0	3.13425	0.0147166	0.0787692	0	0.016866	1.03335	0.284167	0.0292089	0	0.168583	10.5343	0.0367671	0.144539	1.02479	0.00920506	210.241	9.68212	0.249334	0.246993	0.373349	0.478948	0.0399348	19.0626	0.0672462
TCGA-91-6828	C2	158.342	261.197	332.127	1947.98	215.137	114.543	17.3621	1.35996	0.208374	0	0.100584	9.68494	0.0397114	56.7954	172.103	12.1822	0.0231365	5.24912	11.5009	541.26	0.198605	5.54226	0.146265	22.3423	11.9235	0.0580129	2.68279	27.9931	1.10809	0.0370313	14.4638	1.93438	3.38539	9.17865	18.5464	5.55498	2367.82	0.951407	0.029029	2.09815	7.13623	0.00561641	0.221044	1.54533	0.0215773	0.177458	209.737	0.159051
TCGA-91-6829	C2	0.0232325	0.531681	142.922	25.5739	1.11225	1.61509	0.25434	0.220205	0.295856	0	1.36476	0.0111374	0.00796886	7.75209	0.359991	0.30661	0	0.96713	0.155382	4.14737	0.179343	0	0.0058702	0.919493	1.45994	0.674038	0.0149543	52.769	3.30873	0.0334397	1.84505	0.0806588	0.241058	0.08472	3.98587	0.380738	0.434476	1.42734	0.061165	94.7889	6.87711	0.0236679	0.240794	0.3101	0.0974228	0.110278	6.41265	0.75004
TCGA-91-6830	C3	0.169476	0.371461	505.049	8.10338	86.068	2.20752	3.32196	0.0576636	0.51797	0.054837	0.142709	0.0568712	1.77881	30.8027	0.350141	12.223	4.27247	0.707085	0.0466725	110.417	23.5924	0.275535	0.0685148	0.311977	6.56745	0.107001	2.66175	1.04346	1.47933	0.0379455	16.9224	0.0735485	0.575497	0.0686681	9.06288	0.166644	22.3526	1.12743	0	106.037	3.80278	1.35655	32.1077	0.904844	0.947569	1.09104	5.24911	5.28511
TCGA-91-6831	C1	100.857	18.0015	0.636615	183.368	2.06959	1.09489	0.254693	2.07047	301.232	0.00823348	11.1542	0.0512334	0.0209473	37.2126	156.834	0.0871319	0.0091532	0.499879	0.180196	17.3186	0.589286	18.8372	0.0154307	12.1413	0.0145366	0.679347	0.0982737	105.106	0.070141	6.85142	9.20365	0.205398	0.604854	0.247443	9.31329	7.03497	2757.8	0.764735	0.103359	1.16824	3.12451	0.0177756	0.0666276	0.174674	0.0341453	0.285351	355.129	0
TCGA-91-6835	C3	0.116062	16.5556	4.70293	5.41083	6.70857	0.98829	0.13201	0.42054	0.217132	0.01138	0.351154	0.0252903	0.0940958	1.71368	0.299733	0.752689	0.0221396	39.7611	0.0622649	12.2742	0.0271496	0.01906	0.106638	0.21365	0.502298	0.0380662	0.651984	2.59851	0.164808	0.0236238	0.764431	0.153394	0.338383	1.10297	3.54628	0.259369	69.726	0.553267	0.190479	8.26892	3.13096	0.0491374	0.18418	0.704162	0.0117986	0.241023	21.53	0.623284
TCGA-91-6836	C2	0.0207204	0.727981	0.387303	0.359276	0.62974	567.447	0.054009	0.297109	0.158319	0	0.0623134	0.0446989	0.00710718	3.98348	0.00891848	0.199549	0.00310557	4.82448	0.00407589	0.661394	0.293242	0.0187152	0.0209418	0.0381427	0	0.00934437	0.0133373	25.4551	0.0047596	0.0298239	0.134723	0.0472087	0.214992	3.74437	0.519719	0.0169784	1.08091	0.194599	0.0467582	0.158548	0.548985	0	0.0565149	0.217304	0.00579256	0.0491766	6.19113	0.0142327
TCGA-91-6840	C1	0.099403	0.897127	128.728	7.43401	16.264	0.0484937	6.11477	0.0241583	0.172156	0.026803	0.0465017	11.5399	7.06917	1.64743	0.171141	0.200917	0	1.06317	0.0260713	31.2692	0.0852598	0	0.175814	5.30654	3.02861	0.174332	0.277262	0.828778	2.44319	0.0317946	14.8191	0.0503283	1.84401	0.080552	1.34637	0.954793	0.423972	0.142628	0.0747719	4.21672	2.82742	0.569017	4.41026	0.284314	0.129682	0.953501	4.01448	0.113799
TCGA-91-6847	C2	0.00778105	0	0.0559395	0.049061	0.0753401	0.125267	0.0730146	0.068078	0.212446	0	0.0249604	0.00746028	0	59.9564	0	0.0721606	0.100295	0.053864	0.015306	0.0505941	0	0	0.0117963	0.0143236	0.0222256	0	0	0.643759	0.00714943	0.141862	44.0947	0.00337679	0.0146792	0.163941	3.84872	0.250783	0.3523	0.176603	0	0.0940088	0.00284357	0.00905927	0.207984	0.059348	0.413299	0.00692517	6.39357	0.160343
TCGA-91-6848	C5	0.311015	0	1.71423	0.254205	0.1673	13.2257	0.0900758	0.0167971	0.30629	0.018636	2.0993	0	0.367452	0.91636	0.0148742	0.123262	0.440253	0.0937488	0.0407864	0.326835	0	0	0.0436582	0.031807	0.0822571	0.0311689	0.088975	0.565164	0.0238141	1.41483	2.1827	0.341182	0.0651931	0.210028	3.12042	0.103827	0.27211	2.13663	0.207954	3.70194	0.663015	0.0352048	0.0377021	0.0988412	0.0193216	0.0307561	1.66845	0.0237372
TCGA-91-6849	C3	4.48204	2.00615	16.0407	570.076	6.62225	20.4524	2.77528	1.61728	0.215347	0.0211098	0.0549364	0	0.107414	50.7321	0.0673943	65.3298	0.222945	0.292946	5.95985	15.5955	3.12247	6.71769	0	0.0360291	25.0271	465.425	153.446	0.150632	18.3611	3.6247	7.59911	0.0212347	0.147694	0.983351	0.569467	0.406286	6.66549	0.857808	0.0588896	1423.62	12.0879	0.0341811	0.106767	20.4889	0.0218863	0	1.60465	0.0537762
TCGA-91-7771	C2	3.23441	12.5554	647.632	1965.96	25.8786	4.35911	7.98188	1.70786	5.0043	0.0376458	0.177279	0.189634	1.83573	57.5253	14.9932	24.0446	0.345271	8.30648	6.07402	42.1718	16.3459	2.03868	0.117589	2.4844	17.4915	0.22037	30.4799	16.4757	0.208458	7.37206	1.50214	0.131277	5.57502	1.01824	43.5635	1.57302	1.21387	1.06537	0.32381	626.653	27.8877	3.15618	14.3879	18.236	0.468366	0.17258	13.5874	0.335653
TCGA-91-8496	C3	0.0412921	0.106476	4.15599	31.0978	0.177694	0	2.09521	0.00669023	0.0897429	0	0.0165573	0.0131966	0	12.9417	0.0118486	2.30745	0.0495109	2.48503	0.00541502	0.317307	0.495838	1.14375	0.00695555	29.8979	17.1939	0.107592	10.7024	0.238344	4.02166	0.0044025	1.36797	0.0507726	4.12862	0.780765	0.110476	0.0413539	0.135476	0.107723	0.0207068	47.2717	0.00503002	0.0160251	0.172691	5.0916	0	0.00408335	148.581	0.283633
TCGA-91-8497	C3	155.226	118.789	148.033	743.537	10.2004	9.08043	1.13888	1.69901	0.590538	0.0471255	63.0836	7.1914	1.22892	57.5283	60.8698	1.05976	8.44783	5.3544	0.727693	52.5415	13.7538	0.657743	1.38367	17.9898	24.8636	2.32074	18.7307	22.1097	26.0214	0.852501	103.733	1.75395	3.48944	2.24244	18.8938	5.52549	65.8275	54.531	9.29018	61.8215	4.81685	1.06404	1.55719	6.27633	0.317583	0.941927	268.852	0.880365
TCGA-91-8499	C4	0.383863	0.0824861	0.286187	0.896417	0.084124	0.104037	0.0444695	0	0.851656	0.0230011	0.336346	0.184019	0.721728	1.08387	0.195819	1.35905	0.102282	0.0239394	0.0447463	0.899218	0	0.0770477	0.0359227	0.0523427	0.744507	0.00427438	0.201328	0.629153	0.0587838	5.77524	0.158467	0.26222	0.026821	0	9.41428	0.100963	0.0559742	0.367188	21.1105	0.343536	1.41321	0.0206908	0.0775546	0.0271094	0.397452	0.0126533	788.108	0.820317
TCGA-91-A4BC	C3	73	115.913	5.54364	16.9514	166.123	80.9695	5.52734	0.895685	109.178	0.0305767	2.65433	5.13038	1.92536	34.878	63.0977	6.34018	0.0892297	17.848	0.0557661	137.681	0.291791	11.0106	0.171915	2.00919	0.661311	0	0.018248	86.6735	0.00651207	2.30774	42.1057	0.22453	0.026741	3.54937	10.3817	5.96232	921.827	2.82891	8.14607	0.490934	4.96774	1.10985	4.84045	0.351372	0.546849	0.53406	32.514	21.4399
TCGA-91-A4BD	C3	0.061076	0.0098432	37.7175	18.7092	0.279257	0.0223469	2.21286	0.0445305	0.00622222	0.00823427	0.0306128	0.0219593	0.104747	15.1834	0.0394325	7.47228	0.0366163	1.01128	0.0120142	4.53991	0.078579	0.827481	0.115741	0.646475	15.2213	1.34046	2.65365	0.0587566	14.0716	0.00976775	3.47475	0.0198791	11.4645	1.12597	25.0166	0.0583871	10.9711	0.0956011	0.022971	218.986	0.0669602	0.16444	0.707987	9.92824	0.128057	0	23.9242	0.52441
TCGA-92-7340	C5	0	0.055971	0.801044	6.33355	1.82534	0.3918	0.0150874	0.00351683	0.117937	0.0195092	0.220492	0.00693701	0.00496347	0.919325	0	0.0361304	0.00650656	0.0947572	0.022772	14.2804	0	0.0130702	0.0146252	0.279698	0.282445	0.0239282	0.326004	1.37819	0.169523	0.0231425	1.59276	0.0392492	0.0818973	2.1811	1.32843	0.0770724	0.042729	1.37036	0.0870792	0.914944	0.00528823	0.0168477	0.331536	0.220741	0.0485445	0	57.5135	0.0198795
TCGA-93-7348	C3	0.250872	8.39356	52.6101	359.964	3.21852	27.0049	0.117705	1.83521	0.102232	0.0405871	0.221308	0.0541192	0.0688403	41.7578	0.107981	4.2236	0.0300806	31.4123	0.0148047	2.80274	0.129107	1.83541	0.0253553	3.30197	9.11258	0.0490261	0.322962	0.79644	2.93898	0.0882672	1.86419	2.58844	0.567932	1.22994	25.5098	0.181584	28.8658	1.26641	0.12266	60.8923	15.2281	0.704652	0.307915	5.26202	0.0841602	0.0669832	55.7852	0.292949
TCGA-93-A4JN	C2	0.019542	0.491314	1.09583	50.2413	1.4927	0.471911	0.336187	0.14723	0.270759	0.0158079	0.646465	0.131155	0.013406	22.0018	0.0168226	0.216082	0.00585792	0.82264	0.0230645	15.2595	0.150854	0.229461	0.00987541	6.02556	0.986141	0.058753	5.81138	2.27479	1.15365	0.0312531	12.0527	0.137812	0.497697	0.126688	3.45074	0.2909	1.19255	1.85062	0.132297	82.2578	0.0285663	0.0398164	0.330466	1.6582	0.0546313	0.0144937	6.30189	0.577202
TCGA-93-A4JO	C3	0.200803	0.107873	1.44361	29.0499	0.270038	0.0979616	0.0465249	0.108448	0.161384	0.0240642	0.0894643	0.0160437	0.107141	2.18165	0.0192066	0.175081	0.0200643	9.93071	0	4.09504	0.143527	0.62472	0.180399	0.431251	0.223054	0.0402476	2.85791	0.214642	0.0358755	0.0142729	1.02584	0.0459924	0.0631366	0.207923	0.79467	0.0426583	146.213	0.314313	0.05874	154.315	0.154919	0.0746827	0.0730254	0.553067	0.0935603	0	17.8858	0.24521
TCGA-93-A4JP	C3	0.0175434	0.0961302	0.113511	163.737	0.330292	0.0128378	0.192058	0.0255819	0.289537	0.0141913	0.0597938	0.0504606	0.0481398	2.20971	0.0302042	0.48183	0.0499589	0.495622	0.0414115	4.69767	0.654559	0.602136	0.0709237	2.0507	1.09408	0.116038	8.16436	0.556949	0.306268	0.0392796	8.37577	0.0399705	0.827404	0.0213247	2.74581	0.24917	220.248	0.0892464	0.0263927	24.6292	1.10914	0.0331912	0.0526348	1.23772	0.0637575	0.00260229	24.9948	0.457919
TCGA-93-A4JQ	C3	0.0637739	1.62686	27.9674	14.6481	12.6733	4.94682	1.13987	0.0841384	0.246889	0.0442183	0.0803693	0.0131024	0.0624992	18.5014	0.0470564	3.27562	0	4.02097	0.014337	27.3145	0.0468857	0.213951	0.0552475	0.385733	2.61099	0.0438254	0.680255	1.47245	1.29332	0.0437109	0.820849	0.211526	2.61247	4.99816	4.95422	0.0721641	11.1912	0.97685	0.0890896	35.5678	4.10518	1.75284	18.4977	1.11181	0.244506	0.248659	2.523	0.0375479
TCGA-94-7033	C4	0.0388162	0.0200184	0.92647	3.51615	0.221327	0.931675	0.0404708	0.0150938	0.488773	0.00418657	0.255258	0.0037216	0.0745592	0.634732	0	0.398744	0.00930846	0.0900521	0.00916261	1.78051	0.119856	0.378646	0.0117693	0.142908	0.0739159	0.00466804	0.309816	1.32938	0.0178327	0.00496624	1.00953	0.0623276	0.146456	0.339715	0.155777	0.0487697	6.11293	0.29164	0.0116792	71.6146	0.00851118	0.142357	0.0846972	0.518106	0.0347245	0	2.98438	0.682565
TCGA-94-7557	C4	0.0140134	0.00903378	0.523874	1.42844	0.410823	0.246111	3.10478	0.0170286	0.172744	0.00755714	0.0505718	0.00671784	3.6819	0.64255	0.00603165	0.834734	0.497778	0.069478	0.00275656	1.56143	0.0721173	0	0.00708157	0.0257963	0.0867263	0.00842625	0.0360805	0.2157	0.131978	0.0112057	0.494622	0.00912221	0.0132183	0.0113559	0.37961	0.0899476	1.88964	0.285154	0	1.34316	0.197165	0.0265125	0.210219	0.160325	0.0195878	0.0935398	3.54884	0.0288772
TCGA-94-7943	C4	0.0144839	0.0093371	0.510225	14.9238	0.0934938	0.625339	0.392634	0.00704015	0.0855832	0.00390545	0.0319427	0.0833209	2.70262	2.08839	0.00623418	1.29673	1.13319	0.578552	0.0655297	0.954619	2.77657	6.27948	0.0329371	0.399937	0.510249	0.0783826	1.08147	0.111471	0.0365975	0.0926553	0.894652	0.00628567	0.368878	0.0293429	0.247039	0.0435168	0.313635	0.52711	0	4.42144	0.449914	0.191819	0.106663	0.800924	0.0040491	0.0451176	2.09789	0.18903
TCGA-94-8035	C4	0.157711	0.0135559	0.55935	4.77312	0.616473	0.66168	0.0438491	0.0102211	0.567705	0.00567005	0.379435	0.0100806	0.0288511	0.290421	0.923199	0.112508	0.0126068	0.0393424	0.0206822	5.10252	0.135272	0.113959	0.00531323	0.116128	0.14015	0.123281	0.135354	1.01148	0.415407	0.00336299	0.605495	0.0250957	0.0396702	0.272646	0.991587	0.0488202	29.5146	0.304464	0.0869968	1.10092	0.318915	0.0122413	0.143386	0.240581	0.0235145	0.0436688	15.1906	0.101109
TCGA-94-8490	C5	0.29075	0.0124955	0.306571	0.0101846	0.17204	0.411343	0.050524	0.0141324	0.116508	0.0679449	0.353641	0.0232303	6.83474	0.342661	0.367092	0.034569	0.302139	0.0779697	0.00381288	0.309358	0.124691	0.0875377	0.0538738	0.0356815	0.00922769	0.0116552	0.0249533	0.0559418	0	0.0185996	0.855203	0.117767	0	0	0.845959	0.0476486	9.84452	5.06685	0.0947722	1.28802	0.0672942	0.0366722	0.0370077	0.221762	0.0704442	0.0431282	0.512066	0
TCGA-94-8491	C5	0	0.0292018	0.618753	7.3665	0.127926	0.348057	0.0708441	0	0.0576858	0.0671787	0.0544914	0.0162867	0.0543816	1.62661	0.00974871	0.153496	0.0237627	2.12936	0.0178213	0.609165	0.20398	0.450063	0.0286141	0.145927	0.0754773	0.0783092	1.09341	0.217892	0.150878	0.0688227	0.546983	0.0688046	0.0854568	0.293664	4.05624	0.0309316	0.133758	2.26009	0.034074	11.493	0.00413856	0.00988872	0.395366	0.237533	0.0253272	0.00335966	1.21732	0.0311153
TCGA-94-A4VJ	C5	0.0906347	0.012984	0.159278	0.0317483	0	0.250558	0	0	0.0512976	0.0271542	0.117104	0.00965536	0	0.333802	0.190721	0.395124	0	0.0131889	0.00396193	0.0059528	0	0	0.0101781	0	0.0287652	0.00605541	0	0.0193762	0	0.0161056	1.02894	0.0218518	0.0189983	0.00816073	0.232387	0.0302568	2.49786	0.24433	0	0.292007	0.00736049	0.00293121	0.444972	0.172823	0.118243	0.0209132	0.733907	0
TCGA-94-A5I4	C4	0.156302	0.0542558	2.64499	5.66039	0.122883	0.527899	0.0376073	0.0058441	0.0636942	0.0324195	0.255517	0	0.0577364	0.90333	0.0207002	0.0600397	0.0180205	0.29918	0	0.710708	0.123751	0.434389	0.0182276	0.0885311	0.103029	0.068681	0.0773911	1.54993	0.0386655	0.00769141	0.591895	0.0234801	0.158775	0.224092	0.20507	0.0197039	35.0765	1.93844	0.018088	5.83953	0.751351	0.0349959	0.0459109	0.435595	0.00672241	0	4.81918	0
TCGA-94-A5I6	C5	0	0	0.788693	0.128095	0.0819617	0.386532	0.169454	0.00987485	0.0434639	0.00547796	0.439897	0.0146087	8.57813	0.168349	0.104932	0.0869569	23.0258	0.144436	0.0239779	0.0900668	0	0	0.0153997	0	0.048358	0.0274858	0	0.293165	0.00466668	0.256676	0.367973	0.0330622	0.0191632	0.0987785	0.28536	0.0388428	0	8.904	0.0382044	0.212724	0.00742437	0.127136	0.404504	0.309907	0.0283973	0.123555	1.83218	0
TCGA-95-7039	C2	0	0.0480159	1.90629	25.7044	1.17793	0.545049	0.310633	0.144815	0.100163	0.0321339	0.0955721	0	0	1.84341	0	0.998929	0	0.484949	0.0117212	9.06094	0.306651	0.484381	0.105391	0.603288	0.468055	0.376209	0.805446	2.09232	0.917057	0.0142943	37.9405	0.0290915	0.449646	2.08839	1.76361	0.0406881	59.6759	0.687865	0.0224108	384.756	2.16669	0.00433594	0.219406	0.340861	0.00832897	0	1.35702	0.0204649
TCGA-95-7043	C2	0	0.0644767	3.85888	1.47147	0.152437	0	83.6856	0.00810254	0.0543438	0.116865	0	0.0559384	0.0800485	0.663046	0.0717495	82.1954	10.1937	0.0592567	0.0196744	0.532094	0.471829	7.04641	0.0589671	0.0306859	36.1872	50.037	0.0858389	0.70561	2.17494	0.00533187	0.9445	0.0036171	0.220134	0	4.08081	0.00910613	11.0258	1.21331	0	1.1144	3.46627	5.04608	3.00988	11.1886	0.0186405	0	6.25636	0.0458011
TCGA-95-7567	C2	0.0254233	0.901408	3.2625	3.06572	0.59831	131.131	0.0728944	0.506655	0.190368	0.00685515	0.114685	0.0152345	0.00436016	12.6263	0.0164141	1.03831	0.00190523	4.35342	0.040008	1.1008	5.46242	0.195186	0.0192713	0.117	0.320732	0.0305741	0.0490933	5.97996	0.0817586	0.0223624	11.152	0.0262036	12.2422	6.36087	18.5501	0.0954803	49.7968	0.228819	0.0143428	159.748	0.926766	0	0.0138685	0.496894	0.010661	0.0113134	16.1075	0.0261947
TCGA-95-7944	C3	0.691945	0.027879	19.9292	0.325698	37.469	0.421956	0.067635	0.00350345	5.57189	0.019435	24.7167	0.0138212	0.0197783	273.474	0.0558426	0.0462766	0.0021606	1.19749	0.0453706	13.3995	0.908787	0.0651023	0.0145696	0	3.21174	0.0195031	0.0463948	0.0277362	0	0	2.35662	0.0281519	0	0.251157	0.274799	0.0137809	0.0283776	0.25949	0.0108435	379.424	0.00526811	0.289517	1.2346	0.0962068	0.0604497	0.102639	0.604069	0.00990194
TCGA-95-7947	C5	0.0537189	0.0544187	0.176546	6.91931	0.214658	0.0224629	0.0160025	0.100714	0.0953814	0.016554	0.0492347	0.0147155	0.0421162	0.67832	0.0198186	3.42159	0.0069012	0.025844	0.00603829	2.49948	5.19339	0.47134	0.112464	0.282535	2.63773	0.117669	2.19321	0.54632	0.345508	0.0589107	4.40519	0.0333039	0.419846	0.0186564	0.939334	0.0565941	10.7712	0.336341	0.0173177	3.59742	0.0140225	0.0424402	0.0711662	1.15602	0.0386166	0.00455334	17.505	0.0843411
TCGA-95-7948	C2	0.065583	0.00939518	0.481966	2.52702	0.0431178	1.11981	0.0759762	0.0247938	0.035634	0	0.0818143	0.00698659	0.0349926	0.475025	0	2.84351	0.00655307	0.137698	0.071671	0.159375	1.21879	0.0131636	0.0220946	0.147555	0.138763	0.2629	0.131334	20.2457	0.10378	0.123532	0.588863	0.659357	0.0687355	0.0118102	0.233954	0.0298551	0.157793	0.245233	0.0822202	2.60598	0.127825	0.0190891	0.131177	1.02822	0.0162972	0.00216182	0.823132	0
TCGA-95-A4VK	C1	1.70757	26.4666	292.943	2.47011	372.567	0.308533	0.373656	0.517466	0.251278	0.017053	0.0633984	0.0555832	0	395.128	0.154254	7.89536	0.101109	0.822354	0.0124406	1023.44	9.84548	0.666436	0.0639193	0.213438	23.1228	5.17818	7.36822	5.63801	9.52999	1.80036	11.8565	0.0411692	0.0596552	0.717498	22.314	5.60255	652.887	0.874445	0.055501	2585.99	26.6445	0.905068	7.41161	49.9055	0.188589	1.06945	5.47316	0.159286
TCGA-95-A4VN	C2	1.28362	0.596563	5.07909	8.55357	3.49523	4.51457	0.0829977	0.0628763	0.198691	0.0107323	0.103739	0.0238509	0.0546094	2.29778	0.119922	6.02662	0.00894835	0.346273	0.0430621	36.9382	0.128022	0.233678	0.0301707	0.384663	0.947418	0.0418829	1.28099	17.3457	0.658284	0.0286447	1.65442	0.0323873	2.98474	17.272	0.718805	0.0842534	42.7218	0.420536	0.0149698	18.6341	1.0291	0.0550295	0.173697	0.455372	0.00556353	0.00295201	6.87093	0
TCGA-95-A4VP	C3	1814.82	779.414	362.654	61.7746	186.795	272.374	5.29041	2.79752	68.3473	0.998036	45.2102	0.136491	0.237175	67.5228	127.592	7.63848	0.0152407	0.791429	4.17253	126.142	1.91007	3.78402	0.102772	3.20089	18.8117	1.69979	6.10021	167.436	5.27421	7.29856	94.5644	7.54168	2.72403	0.173044	87.7282	7.66285	2124.28	11.468	0.0917868	53.7119	4.24748	1.02703	16.2083	7.7946	3.75238	0.582222	556.846	0.0139695
TCGA-96-7544	C4	0	0.0169517	0.463163	0.165801	0	0.0192427	0	0.00639078	0.688488	0.031907	0.234607	0.00630296	0.00450981	0.907933	1.43742	0.0515869	0.0118237	0.046738	0.12673	0.0272017	0.0338317	0.0118756	0.00996634	0	0.319222	3.37383	0.0338522	0.0126487	0.0120807	0.0294381	1.35559	0.0770296	0	0.516746	0.758503	0.104144	4.45177	1.58982	0.15824	0.688352	0	0.00574043	0.0753084	0.112818	0.0367562	0.0156023	27.6794	0.451563
TCGA-96-A4JK	C4	14.9923	0	0.0789613	0.242382	0	0.0321493	0.022903	0.00533864	0.062661	0.0059231	0.158548	0	1.53707	0.582493	0.0472746	0.031341	0.0296313	0.135624	0.0561736	0.0194771	0.0565237	0	0.0444028	0.0404369	0.0522876	0.0297193	0.0141395	0.126795	0.0100918	0.00351308	1.6119	0.216876	0	0.00890044	0.220392	0.0569989	0	0.653297	0.0247853	0.424634	0	0.0127876	0.0239657	0.0628294	0.0307049	0.0619097	2.00107	0.12071
TCGA-96-A4JL	C5	0.448175	0.00642038	0.0572802	1.51757	0.00535735	0.0291522	0.0830717	0.10166	1.7817	0.00537093	0.183702	0.0238721	0.0341613	5.93115	0.102882	0.248669	0.0597089	0.145341	0.0313458	0	0.128136	0	0.0301976	0.0550009	0.303444	0.0808462	0.179499	0.0191625	0.0137265	0.13698	0.888081	0.15992	0.0187887	0.153343	0.769407	0.0761678	69.2078	0.459885	5.58872	5.6233	0.0291172	0.15364	0.108658	0.341833	0.0167055	0.00886394	51.6596	0.136822
TCGA-97-7546	C3	0.0608896	1.2888	2.84535	12.5094	0.3057	0.133672	0.454976	0.0591928	0.231587	0.0273638	0.0976619	0.0681093	0.0139236	1.83887	0.279553	0.282341	0.0060841	2.41891	0.0279476	0.827827	0.182791	0.054997	0.0307701	0.934061	3.61374	13.8214	2.28627	0.741979	30.7661	0.110363	0.961476	0.136527	12.9803	0.197369	0.651632	0.19403	0.0799093	3.10549	0.00763362	19.5684	2.54043	0.0590767	0.0885742	3.696	0.0113481	0.04516	11.4079	0.0278831
TCGA-97-7552	C3	0.0284343	0.0244403	128.607	29.273	0.0611811	0.402278	0.415048	0.0368559	0.140977	0	0.0570079	0.0181747	0.0650206	44.6114	0.0734322	6.10558	0.0511408	23.2567	0.0559328	0.190489	0.0487772	0.359556	0.0478969	17.7093	18.8699	0.0227967	7.06477	1.34949	0.108859	0.0394111	0.598655	0.113115	1.7523	12.7268	2.28225	0.168272	161.094	0.2893	0.0570361	111.351	0.197433	7.81008	0.946167	10.7534	1.02278	0.00562369	341.084	0.598962
TCGA-97-7553	C3	0.0812867	0.0756914	3.31152	57.9726	7.05438	0.0396557	0.499093	0.0175603	0.182187	0.0097414	0.45632	0.017319	0.0743512	2.95382	0.101075	0.444574	0.0108296	0.192637	0.0284264	39.5714	0.488048	0.652624	0.118669	2.44404	4.38572	1.03458	10.1506	0.990531	1.96264	0.0433333	1.44295	0.0607539	1.70388	0.278123	0.5437	0.143081	11.0589	0.32516	0.0475569	19.4526	0.927487	0.0289177	0.310394	0.912768	0.0403989	0	14.2503	0.186118
TCGA-97-7554	C2	0	1.87603	2.34596	2.61698	3.88531	67.8528	0.119378	0.33392	0.328553	0.0154365	0.195122	0	0.0654551	32.4382	0.024641	0.074873	0.0171609	2.62059	0.033784	29.8697	0.61379	0.0344723	0.0144651	0.368848	0.454232	0.18933	0.749277	0.532388	2.90185	0.0183113	0.82422	0.0621113	2.41202	11.714	12.2725	0.0677588	3.43725	0.701947	0.0215315	34.9598	2.13049	0	0.150941	1.23717	0.0160043	0.00283064	4.17209	0.0524317
TCGA-97-7937	C2	0.359785	0.0226279	2.99031	3.48576	0.0613645	0.47519	0.0731943	0.60568	0.118007	0.075717	0.211122	0.0967549	0	0.319954	0.0151082	0.0751205	0	16.06	0.00345234	0.0726199	0.587081	4.35931	0.0044345	0.0807686	0.100261	0.0158296	9.09397	27.0819	0.00403145	0.00561362	1.33675	0.015233	0.0827735	1.25155	0.598685	0.0191746	1.52015	0.247243	0	339.547	3.58851	0	0.0718035	1.10436	0.0147192	0	1.5668	0.036166
TCGA-97-7938	C3	0.383781	5.68208	166.777	15.2986	30.7736	0.280841	0.786941	0.0870534	0.281508	0.0413931	0.0666849	0.018398	0.0263277	1.58305	0.0330374	1.87995	0.015339	0.619897	0.0251644	395.843	0.13167	0.254203	0.0064647	0.730024	11.4251	6.94609	1.67981	1.13223	81.7802	0.065469	9.82684	0.0749482	10.1362	1.54463	10.1396	0.0733769	1.13324	1.05127	0.0481139	107.356	20.1962	0.286713	0.216331	3.2443	0.0500683	0.11006	1.86458	0.263617
TCGA-97-7941	C3	0.135216	1.38092	50.375	38.0887	6.38156	4.70784	2.45602	0.0933975	0.131954	0.349246	0.054219	0.0341163	0.185519	118.834	0.0980209	17.4339	0.066132	1.58979	0.0391975	60.7368	1.15367	0.758497	0.0359635	27.5636	32.9243	0.156192	5.94592	2.56055	5.51561	0.0591838	0.786628	0.0772114	0.228238	0.432528	1.42089	0.0738648	0.602407	1.68764	0.0428257	152.784	0.127437	8.1428	94.7281	18.7675	11.9729	0.285023	22.5089	0.234643
TCGA-97-8179	C1	0.165291	3.49951	11.9707	792.057	258.99	0.598414	10.0228	2.88811	250.447	0	0.0558135	0.112602	0.0179039	48.3289	0.20969	3.79189	3.03806	0.0667327	1.66679	1348.35	3.55926	1.46152	0.149473	0.704633	13.3523	100.062	7.33561	0.217599	12.8453	0.322781	74.0424	0.00755078	7.18841	2.81285	30.8893	3.07712	98.4885	3.90134	0.0196316	57.2196	14.8724	0.136737	0.944377	22.2948	0.0145922	1.69305	1.50574	0.0478054
TCGA-97-A4M0	C2	0	0.085766	11.7782	2.60644	0.061342	0.194714	0.782739	0.0415719	0.0348529	0.0256239	0.0228631	0.036445	0.0195574	12.1796	0.130889	5.99283	0.0113945	4.53377	0.0149546	0.286484	0.26898	0.171667	0.0384182	5.42296	24.4026	7.26555	0.256909	19.6007	1.85547	0.0638314	37.9468	0.0659852	6.70494	0.18482	8.46652	0.994119	1.45916	0.535496	0.0714825	16.7704	0.118077	0.0138301	0.456183	3.35228	0.00531329	0.059204	16.2922	0
TCGA-97-A4M2	C3	0.218402	3.39824	8.26459	689.992	3.55116	2.65883	1.0454	0.733453	0.277114	0.0535362	0.0199033	0.104699	0.442666	19.0633	1.03405	2.8611	0.0595165	0.778226	1.3279	19.0011	2.73327	3.44319	0.165552	2.0833	5.20809	3.84424	11.2975	0.783129	0.615701	1.43207	2.80319	0.0624693	4.8506	2.98458	2.38047	1.85739	192.278	0.287473	0.134414	305.023	20.6755	0.0260058	0.162461	8.7076	0.0388538	0.0294513	23.8203	0.218209
TCGA-97-A4M5	C3	3.72541	74.1154	28.0966	58.8528	4.42384	0.874429	0.329792	1.19154	50.4134	0.0426447	2.75158	0.0294844	0.0301376	88.4969	0.0605092	17.8637	0.013169	35.1607	3.05573	20.1412	20.5286	0.317442	0.106563	0.88958	10.0974	1.99706	31.9427	0.321202	0.347144	12.9867	4.30912	0.0495698	0.314938	16.127	16.8549	0.131993	8.70006	1.38219	0.039655	954.902	18.54	2.59067	30.9194	11.9288	0.171941	0.125118	39.0435	0.434541
TCGA-97-A4M6	C3	0.0314	1.7948	27.4801	1.38588	1.04722	0.628057	3.93952	0.157712	0.0959677	0.0282223	0.050363	0.0200703	0.0359011	10.7202	0.0450507	6.18239	0.0282374	3.17823	0.0700022	0.266039	0.107729	0.0567225	0.0370248	0.154139	25.0235	0.0440552	0.363807	1.2083	0.173107	0.0903911	5.43458	0.0295248	0.394912	0.415605	47.833	0.711846	0.185437	1.80216	0.0866043	2.28463	3.94359	0.00913954	0.125611	1.17752	0.0117042	0.38193	10.0496	1.53855
TCGA-97-A4M7	C2	0.115437	1.08763	30.3999	8.29567	10.604	0.103968	0.16665	1.19126	0.20445	0.0383096	0.110379	0.0808804	0.115741	61.4078	0.0535087	3.64242	0.0319418	11.3138	0.00349348	8.36683	0.0456982	0.0641637	0.0807723	37.8742	31.4768	0.0293668	1.65756	0.529641	0.717991	0.0482843	57.6289	0.188827	0.770591	0.22307	11.7957	0.12127	77.1231	0.986857	0.153628	3.80499	2.51171	1.14758	1.32724	2.06572	0.114192	0.118546	150.587	0.609949
TCGA-98-7454	C3	0.0224474	0.419653	1.38786	33.418	5.15193	0.317578	0.0468085	0	113.865	0.00403514	1.60517	0	0.0205321	19.8744	0.0257649	0.325606	0.0134577	0.120393	0.0824247	28.5591	0.0192535	0.148684	0.0113436	0.509636	1.11851	0.0764865	2.06138	1.74199	1.60877	0.0502595	0.646359	0.233799	0.40936	0.0242539	1.06602	0.108318	0.0589183	1.68655	0.045027	16.4289	0.0464856	0.154631	0.114287	0.570705	0.0543865	0.00665942	1.49957	0.0102793
TCGA-98-A538	C4	0.00839453	0.0378809	0.941457	0.0705721	0.0225778	0.14743	0	0	0.0889415	0	0.141374	0.00804846	0.00575872	0.408098	0.0505845	0.0239538	0	0.0376934	0.00660512	0.0347347	0	0	0.00848423	0.0309058	0	0	0.0108067	0.096909	0	0.0134252	0.194932	0.0947185	0.0158365	0.00680257	0.176867	0.0527354	1.56988	0.223377	0.00631444	4.09739	0	0.00244338	0.0366338	0.288122	0.0610158	0.00996155	1.88118	0.0230646
TCGA-98-A539	C4	0.045533	0.0234824	1.03441	4.96672	2.36602	1.49273	0.0854529	0.0132792	0.0705089	0.024555	0.175275	0.00873117	0.231147	1.02629	0.125429	0.162411	0.13922	0.0340757	0.0179135	14.814	0.070298	0.180957	0.0644274	0.117346	0.260118	0.0164274	0.691682	0.876077	0.188266	0.00582559	0.913537	0.00790408	0.137438	0.17711	0.255826	0.0273607	5.79034	3.10033	0.00685006	0.872854	0.0332798	0.0265064	0.193739	0.208374	0.0356416	0.0108065	9.62305	0.250211
TCGA-98-A53A	C4	0	0.0714925	0.287023	0.629325	0.0954487	0.0649235	0.312196	0.010781	0.103943	0.0478453	0.137854	0.0744302	1.59005	1.47039	0.21003	0.142405	1.77521	0.205413	0.00436304	0.727657	0.0285365	0.0601011	0.0280215	0	0.0950323	0.240065	0.0856613	0.384082	0.0203797	0.0780389	0.339934	0.0144385	0	0.0449347	1.5021	0.148426	0.0436627	0.156232	0.00834206	1.0719	0.0202642	0.00968391	0.0483972	0.105733	0.223223	0.0230305	1.5356	0.0304709
TCGA-98-A53B	C4	0	0.0604404	1.64464	7.71454	3.20251	0.0548869	0.097753	0.0182288	0.59411	0.0202244	0.20677	0.031462	0.0836132	1.10841	0.0645676	0.247469	0.00843135	0.242069	0.033197	26.1308	0.33775	0.186303	0.0805447	0.552287	0.428486	0.205772	2.23291	0.685491	0.0775313	0.00299886	1.55884	0.0345848	0.123812	0.0911716	0.696088	0.0768247	0.941277	0.506306	0	2.52979	0.00342631	0.057308	0.537015	0.500572	0.131052	0.0166887	9.39492	0.0128802
TCGA-98-A53C	C3	0.0610964	0.131287	0.614927	124.577	5.19264	0.0894175	0.318503	0.0148485	0.340261	0.0109827	0.236818	0.0195259	0.0977962	4.23026	0.00876571	0.523016	0.00305238	0.377214	0.0681032	29.1326	0.655044	0.331103	0.0514577	1.08719	1.99722	0.244915	9.12372	6.09314	1.03385	0.0814251	3.30093	0.190019	0.461039	0.0330066	1.0625	0.314283	0.881988	2.02423	0.0459573	102.349	0.137686	0.0592774	0.199969	1.57274	0.0113867	0.0211462	5.10183	0.937258
TCGA-98-A53H	C3	0.116191	0.201661	1.2337	14.1637	5.46162	0.0654041	0.139781	0.338858	0.458916	0.0144598	1.33678	0.0128539	0.214598	4.71044	0.0615518	0.981898	0.0401877	0.177252	0.0632928	48.1035	0.298976	0.306766	0.144532	0.723926	3.25076	0.30902	1.00103	3.31895	0.213518	0.0743284	9.67163	0.135757	0.26978	2.59291	2.83365	0.329564	1178.98	5.37219	0.0873996	27.9533	0.0326627	0.0442253	0.156017	1.34636	0.0449752	0.00265154	513.559	0.748993
TCGA-98-A53J	C5	0.0604029	0.00778778	0.295289	0.12695	0.604346	0.194486	0.0629776	0.0234879	0.0443062	0.0130296	0.353617	0.00579127	0.0165748	0.186866	0.0415978	0.396428	0.0398341	0.0474641	0.0190109	1.52103	0.0932556	0.021823	0.0244193	0.0222383	0.0345067	0.0544804	0.031104	0.139462	0	0.00772808	0.134653	0.154659	0	0.0391584	0.157566	0.0659927	3.51962	0.075638	0.0272614	6.24686	0.00441482	0	0.0395398	0.184283	0.0270178	0.00716784	1.87083	0.0497885
TCGA-99-7458	C2	1.824	0.473094	37.4849	29.0735	0.471416	0.344116	0.28229	2.31689	0.22502	0.0268965	1.57419	0.170781	10.6114	15.6186	0.742151	2.33808	1.18109	0.783826	0.0644713	5.71522	0.128336	0.14158	0.111617	0.852533	47.3583	0.955388	1.36669	0.630606	2.93616	0.0843218	14.4207	0.162334	6.16963	24.5271	1.64416	0.334727	5.2036	4.50565	0.284052	155.998	0.351514	0.0497726	0.408102	2.16017	0.0079674	0.0211376	16.9793	0.127247
TCGA-99-8028	C3	0.156336	0.0615892	170.25	13.1704	0.864316	153.07	0.153944	2.60053	0.304382	0	0.229854	0.0249818	0.0476656	26.62	0.0373834	0.55763	0.00781054	0.164121	0.0410035	7.3108	1.22918	0.313792	0.0526688	0.799409	0.83522	1.33957	0.827401	10.4109	1.18507	0.0138902	4.84042	0.103653	3.68664	0.281529	9.0364	0.289417	5.09504	0.604976	0.137197	160.346	1.02521	0.0278082	0.108971	2.81541	0.0388489	0.00257666	38.9427	0.524999
TCGA-J2-8192	C3	0.0470483	0.652091	19.1866	3.03446	4.98885	1.29968	0.220742	0.720361	0.446958	0.0158576	0.101402	0	0.0161378	9.35689	0.0354385	0.633503	0.00705161	8.84203	0.0277645	21.0493	0.0302656	1.92291	0.0237755	0.227346	2.64295	0.026522	0.825237	1.48232	0.116178	0.0620757	3.78559	0.0893279	0.843198	11.6332	17.0405	0.0706781	192.469	1.38082	0.0442377	23.5849	0.101013	0	0.449135	4.04826	0.0328819	0.00174471	34.8122	0.145427
TCGA-J2-8194	C1	0.371769	4.89272	92.4053	3644.41	8.92744	148.632	6.29693	10.0615	294.898	0.0189139	0.160322	0.0269013	0.182856	30.931	0.0422686	10.8236	0.864198	15.9597	2.32361	33.4113	1.24541	3.40859	0.0496262	0.890963	5.91731	45.6726	8.11812	1.16068	3.16455	2.9571	13.6433	0.0319633	3.61262	2.83644	61.7483	2.99457	1385.31	1.24619	0	462.49	9.45393	0.0326672	0.35203	4.65461	0.0196096	0.501516	6.211	0.106001
TCGA-J2-A4AD	C1	0.0435159	0.162705	1.41406	2.11269	5.43532	0.0254751	0.00907416	0.13114	0.138318	0.0187738	0.052347	0.0458941	0.185084	0.548111	0.464508	2.9491	0.0156532	0.200282	0.00684798	8.72001	0.0223946	0.5031	0.0395828	0.240316	0.248596	0.0392492	0.49298	0.150708	0.347857	0.0306214	17.9787	0.0188848	0.0164188	0.0705269	5.24787	0.0356572	63.0823	0.674335	0.0130932	193.539	5.24791	0.0785298	0.484255	2.75482	0.048661	0.867537	13.5097	0.430428
TCGA-J2-A4AG	C2	0.0893717	0.452679	486.637	5.15205	0.4052	0.242914	0.0266232	5.37422	0.132671	0	0.163823	0.0612052	0.0262756	5.75543	0.0439628	0.346102	0.0191358	6.91766	0.105481	4.35459	0.164262	0.0461273	0.0129038	3.50189	1.55599	0.0345466	1.74223	0.319346	0.275679	0.0204186	2.97661	1.08598	4.09462	26.4448	9.70962	0.0836935	0.0251332	1.11913	0.163264	705.993	0.66721	0.0111485	0.585028	8.44771	0.0142769	0.0189384	59.5717	0.0526191
TCGA-L3-A4E7	C3	0	0.238062	2.16814	7.31943	1.51191	0.135117	0.0427808	0.00498605	0.0752433	0.0331915	0.250907	0	0.0492593	1.74541	0.0353219	0.278075	0	0.0652526	0.00403567	18.6031	0.0791859	0.259427	0.0414703	0.415429	1.09389	0.0431767	1.12248	0.513157	0.640918	0.00328106	1.17196	0.0244844	0.464445	0.332505	0.411672	0.0196127	4.32136	0.626207	0.0308645	5.61008	0.682271	0.0328434	0.296573	0.606359	0.0745602	0.00304321	16.2035	0.380491
TCGA-L3-A524	C5	0	0.0872884	0.374401	0.0547273	0.229713	0.0152438	0.336649	0	0.0573001	0	0.108588	0.0199726	0.0857429	0.563895	1.08491	0.052012	0	0.0876916	0.028684	0.172391	0.24121	0	0.0894793	0.0766939	0.0297511	0.140916	0.040226	0.0601208	0	0.0266521	3.54091	0.0248608	0	0	0.491152	0.0625876	0	6.39095	0.227208	0.327183	1.84609	0.00909501	0.0340906	0.119164	0.0407651	0.0679799	0.967801	0.0286179
TCGA-L4-A4E5	C2	0.0594724	13.866	16.233	1.59368	1.35963	469.759	0.341041	4.07596	0.111079	0	0.0993634	0.0855309	0.0407986	3.83307	0.0170654	4.91436	0.00594249	1.75248	0.0155983	10.5171	0.510105	0.322302	0.020036	0.364928	4.24688	0.00596012	0.114843	10.966	2.09927	0.00951129	16.4342	0.0172064	1.08456	10.9239	5.90719	0.422345	9.97082	0.279273	0.0596475	25.6755	0.398457	0.00577017	0.227096	0.774917	0.016626	0.00588118	10.709	0.122554
TCGA-L4-A4E6	C3	0.0948173	0.081499	0.954323	66.5153	6.84585	23.6988	0.186734	0.0512083	0.274764	0.0681774	0.109835	0.0151514	0.0939546	4.03915	0.0725534	0.465967	0.0315805	0.258211	0.0414476	54.9017	0.731939	0.26644	0.0958305	5.469	2.7284	0.40543	12.4098	0.364866	8.38293	0.0606557	1.07643	0.0594366	1.749	0.674449	0.613061	0.166898	2.79978	0.593663	0.0713224	7.09398	0.150153	0.0674625	0.264362	2.27003	0.0117809	0.00312547	4.52987	0.202625
TCGA-L9-A443	C2	0.0951619	0.184039	558.923	0.525012	13.1364	0.191502	0.520896	7.31986	0.237522	0.0192446	0.128783	0.102644	0.138724	87.2946	0.0511996	15.4017	0	3.27819	0.00467981	267.658	6.6114	0.601669	0.0240447	0.109486	15.5503	3.33669	0.0306268	2.17427	8.44862	0.327209	14.9492	0.0387169	4.24129	2.51588	6.20594	3.33999	167.614	0.288601	0	64.3366	3.09078	0.564359	7.41029	14.4257	0.0133017	0.105868	15.4306	0.996835
TCGA-L9-A444	C2	0	0.350461	84.7374	3.44321	0.0948438	0.795649	0.168513	0.321381	0.152682	0.00792368	0.0530246	0.880458	0	15.812	0.0252968	0.136262	0	0.285893	0.0404636	0.217131	0.226845	0.159254	0.141076	0.595044	8.56166	0.0706795	0	44.6104	2.30181	0.014099	12.201	0.0510115	3.63117	6.15573	9.18399	0.80264	3.26841	0.275985	0.0110523	0.792914	16.7959	0	0.096181	1.54093	0.00821514	0	3.02496	0.242222
TCGA-L9-A50W	C2	0.0163521	0.274077	34.3741	86.4862	4.85983	0.0598302	1.4918	0.0278187	0.19491	0.00440918	0.022949	0.223411	0.00560884	125.241	0.0211148	8.03148	0	22.5338	0.00321661	2.77895	0.105191	1.13726	0.028922	5.65907	53.1067	0.0270394	0.021051	2.8316	4.37595	0.0915305	7.17665	0.0922534	7.57334	0.569795	8.88388	2.08801	0.692082	0.198366	0.0123002	668.873	3.8066	1.34934	0.396944	3.58574	0.0777133	0.0436603	0.95335	0.247108
TCGA-L9-A5IP	C3	10.839	1.16744	1.1929	0.0562482	973.658	6.22783	0.344145	0.00867235	33.2616	0.0481089	0.250399	0.021383	0.0489588	11.0985	0.015359	12.0025	9.84622	0.191941	0	674.315	3.25961	7.78367	0.0180326	0.016422	0.195359	0.00268208	0.0459378	0	0	0.0114137	2.69303	0.0658151	0	1.40246	3.61596	0.0146198	5.86548	4.15423	0.0134208	155.025	0.00326014	0.119444	0.0632631	2.39849	0.00498786	0.460502	3.67323	0.0367665
TCGA-L9-A743	C3	0.258415	0.219896	88.3121	43.5364	4.70952	16.1568	0.366425	0.432088	0.360146	0.0222973	0.116054	0.0445971	0.312004	5.00227	0.0622872	3.05279	0.0836596	1.2319	0.020333	67.3575	0.106391	0.373451	0.0574588	2.32141	4.30084	0.170923	2.10249	54.593	1.12546	0.0132249	13.0096	0.0605588	9.41862	21.6947	16.9457	0.104462	143.332	0.598648	0.0855282	7.57631	2.18716	0.60474	0.236822	1.32057	0.046235	0.00919962	28.3617	0.255606
TCGA-L9-A7SV	C1	0	0.0638656	114.859	8.74513	0	2.30781	1.57521	1.3724	0.625759	0.0623307	0.0231729	0.894446	0.00566356	0.43784	1.20818	0.194353	0	0.514354	0.00974395	0.0439209	1.76321	0	0.0625802	5.12157	9.77067	0.186158	0.0106282	0.651268	2.16949	0.007922	4.58571	0.0376196	1.57305	0.0535212	1.5655	1.11395	2.68157	0.200301	0.00621009	0.54527	18.7299	0.002403	1.04032	2.50302	0.00461596	0.678438	1.39885	0.0340252
TCGA-L9-A8F4	C3	0.0738952	5.52586	76.7784	0.368856	31.8145	8.59786	0.963063	0.089795	0.116687	0.0199251	0.148152	0.208118	0.126732	17.4517	0.063612	0.724832	0.00276886	0.105418	0.0399736	80.743	0.380288	7.69225	0.0513458	0.0510107	0.175894	0.0277707	0.0237824	18.5187	0.0806274	0.0118179	10.0897	0.0300644	0.0871282	5.50162	1.12135	0.227063	85.625	1.00485	0.0138962	87.7309	15.5413	0.0967884	0.105813	1.07439	0.0877966	0.0109612	4.20722	0.418755
TCGA-LA-A446	C4	0.110437	0.0711933	1.0983	4.40038	0.544552	0.134691	0.057572	0.0178932	1.35198	0.00992605	0.867206	0.00441182	0.883872	1.15918	0.0158447	0.118174	0.377943	0.0516549	0.0181032	3.55234	0.236809	0.0498746	0.0186028	0.203295	0.455648	0.0774731	0.88857	0.159364	0.029596	0.0058873	0.564186	0.0259603	0.29515	0.208817	0.452438	0.0326778	0.0181166	0.40335	0.0207679	3.66182	0.0235426	0.0294659	0.0853446	0.368518	0.133785	0.229341	12.7263	0.113787
TCGA-LA-A7SW	C4	0.529314	0.0124081	0.498154	0.0303402	0	2.83109	0.0100341	0.00935571	0.0627488	0.0363298	0.598143	0.0369086	0.924291	0.350897	0.273393	0.0205964	0.0605821	0.289891	0.0454346	0.0341328	0.19811	0.0521553	0.038907	0	0.00916315	0.347211	0.19823	0.0740675	0	0.0646434	0.500594	0.0334123	0.0181557	0.0077988	0.395882	0.0762303	0.0189451	5.34023	0.0361959	7.55778	0.323567	0.221296	0.0892474	0.0734038	0.0215235	0.082798	0.683824	0.370194
TCGA-MF-A522	C5	0	0.119773	0.127211	0	0.380731	0.0258971	0.664163	0.0043004	0.0234348	0.00954241	0.372499	0.00848262	2.84653	0.224831	0.190404	0.157787	0.620588	0.183736	0.0278457	0.345165	0.204891	0.0319646	0.0134128	0	0.0336952	0	0.0227794	0	0	0.0396183	0.262972	0.0115186	0	0.0215086	0.54147	0.0314149	0.0870822	5.42865	0.0133101	71.5603	0.0258659	0.028327	0.00965248	0.455496	0.0296802	0.0393709	0.483575	0
TCGA-MN-A4N1	C2	0	0.260867	5.31414	0.264597	0.788468	3.4745	0.0468791	0.620676	0.0641289	0.0387959	0.0468756	0.00862179	0	22.7228	0.00774112	3.46412	0	3.92681	0.0141513	4.01857	0.161974	1.6407	0.0318101	0.0331074	0.505158	0.248731	0.0115766	0.484457	2.23502	0	9.0794	0.0195127	4.1224	8.68628	26.6245	0.157195	66.2593	0.337819	0	56.1334	2.03421	0.696237	0.0588651	1.23458	0.0201115	0.0666948	36.9287	0.135892
TCGA-MN-A4N4	C3	0.0203967	0.670589	3.87119	0.0750197	1.25627	0.358219	0.0318992	0.0148713	0.170392	0.0439982	0.102233	0.00977793	0.0699617	0.766222	0.0351167	0.240084	0.00305707	1.20207	0.0200611	19.0074	2.70292	1.54752	0.00515367	0.0375469	0.0388405	0.00306614	0	0	0.416988	0.026096	1.01359	0.0154904	0.0769579	2.595	1.00274	0.0222843	150.891	1.14138	0.0306852	1140.36	1.43861	0.00890526	0.111264	0.719515	0	0.00907659	42.7725	0.0140104
TCGA-MP-A4SV	C2	0.212165	1.96693	127.399	13.1757	4.57053	30.7409	2.77038	1.07055	0.117337	0.0217937	0.0891252	0.6151	0.0207925	12.7813	0.243521	3.14239	0.00302852	4.17929	0.00397475	42.9392	0.0779907	0.127756	0.0408443	1.26467	11.274	0.06075	0.325158	13.3934	0.348113	0.0904831	1.45457	0.0438451	3.96444	6.93451	15.4784	5.07752	78.4998	0.30047	0.0379983	96.8288	2.08238	0.0176442	6.84499	0.597207	0.0451906	0.0269755	19.5115	0.111036
TCGA-MP-A4SW	C2	0.0379377	14.1971	41.1294	28.0865	0.913228	0.541356	0.692209	0.110641	0.0483121	0	0.0912735	0.0227335	0.032532	3.07039	0.0326583	16.8946	0.00568611	20.4455	0.0223881	6.50897	0.0244049	1.49058	0.0623075	9.39305	38.5235	0.0798417	1.56286	2.28106	0.644875	0.0546056	3.0217	0.0740881	19.3956	14.872	3.53985	0.0906687	118.913	0.378568	0.0285371	234.074	2.0623	0.311949	7.56404	5.73294	0.0212116	0	9.46935	0.104237
TCGA-MP-A4SY	C2	0.440871	2.88946	6.76161	0.028956	46.3484	107.029	0.83314	0.178577	0.361187	0.079251	0.114171	0.0484339	0.094513	16.3689	0.102787	5.23523	0.022026	0.400391	0.0216808	55.0037	0.212706	0.298655	0.0139244	0.0169077	6.51509	0.0110457	0	56.8863	0.312252	0.152766	11.4235	0.129545	0.346548	2.24778	1.23483	0.0301044	208.417	1.13577	0.0207267	1.0653	1.03047	0.00534681	11.173	0.910712	0.138655	0.0899197	4.98672	0.744462
TCGA-MP-A4T4	C3	0.638865	0.0488632	1.18326	4.16471	0.291234	0.253562	0.0677388	0.152634	0.13679	0.00583945	0.0607866	0.0103818	0.0519978	6.1973	0.0838925	0.478925	0.0194753	0.7982	0.0426002	1.55537	0.250764	0.0195607	0.0328318	0.259128	1.90732	0.0227885	0.111518	0.375013	0.0994925	0.0207808	1.8607	0.0775366	3.22758	4.80856	1.358	0.0976	70.044	0.64407	0.0570157	2.6252	0.969501	0.0189105	0.135857	0.309711	0.024217	0.00321239	12.7641	0.148757
TCGA-MP-A4T6	C2	0.570004	2.61541	2.03688	7.10868	0.410323	15.5927	0.235972	0.737468	0.0888131	0.0497252	0.0537788	0.104479	0.00575041	7.22402	0.786536	1.60259	0.00251272	12.0837	0.00989338	3.35945	0.0431385	0.514842	0.0338879	4.86064	2.48212	0.0252017	6.59339	0.225795	0.315781	0.0134058	0.109004	0.158243	6.48359	22.1172	4.28914	0.254138	1.13858	0.177131	0.018916	2.53861	2.21785	0.0561166	0.173759	2.17378	0.0234337	0.0895246	970.585	0.115157
TCGA-MP-A4T7	C3	0.0727045	17.8044	738.098	51.7914	477.819	159.171	0.379018	0.066261	98.4116	0.0882182	0.0255089	0.0827773	0.0187035	516.962	0	5.00503	5.54655	5.14175	0.00357541	427.712	228.237	1.1492	0.0137778	3.06151	6.32532	0.584717	6.22417	0.244802	5.67823	0.0610442	1.46037	0.021692	0.788663	1.17833	31.4482	1.73759	569.805	0.320071	0.0205084	626.803	12.4246	0.00793574	3.96604	3.88174	0.132114	3.82043	216.078	0.0124851
TCGA-MP-A4T8	C2	0.257827	83.5852	16.735	47.2792	710.793	1573.81	8.86136	2.8242	62.3005	0.0645547	16.8773	0.865192	0.0126337	496.311	0.00792671	1.03788	0.113169	0.26703	1.51064	404.269	1.08992	37.9588	0	0.0847527	10.1437	0.758545	0	7.24619	0.00846064	0.123701	73.564	0.0179824	1.9977	22.5647	51.8834	2.74645	507.127	4.26633	0.00692642	86.6267	14.8265	0.0643244	0.185852	1.94895	0.380982	0.0464397	166.892	0.34155
TCGA-MP-A4T9	C3	0.00936997	0.102687	1.53587	80.4662	7.1723	24.163	0.146541	0.601185	0.202371	0.0353713	0.045086	0.0224592	0.128558	18.0241	0.0322642	0.153739	0.0140437	2.1212	0.0221179	109.057	0.458098	0.135411	0.0662907	1.63861	1.86457	0.208464	5.39194	1.42424	2.3848	0.0509497	6.98006	0.0223649	0.671714	1.42749	0.545252	0.127964	0.479576	0.630666	0.0281927	58.0368	1.36284	0.0954556	0.107338	0.929072	0.00523891	0.00833932	41.7735	0.0643619
TCGA-MP-A4TA	C3	0.431783	17.2577	667.208	1.40069	413.692	17.4469	0.411042	0.0456251	137.66	0.035434	2.97343	0.049498	0.0257572	93.1218	0.121206	44.476	0.748453	0.286256	0.00369286	277.443	14.2745	2.05173	0.147047	0.259187	4.90653	0.0197546	0.0966712	0.0361206	0.103496	0.00900707	5.52769	0.0224046	0.017708	0.0684585	14.9269	0.0179467	73.7825	0.80075	0.0211821	167.592	12.1947	4.72114	32.9037	3.79447	3.67899	1.87132	2.01799	6.97631
TCGA-MP-A4TC	C2	0	0.831407	73.2197	0.102674	0.430966	6.20599	0.13243	0.0427417	0.501671	0.010538	0.109697	0.0187353	0	5.09532	0	0.676089	0	0.383877	0	1.6922	0.251409	0.423596	0.0148123	0	0	0.220311	5.11926	0.112793	0.0224433	0.00625026	5.24552	0.477015	0.755719	25.8112	4.99937	0.0213492	11.8479	1.02466	0.0293976	300.115	1.23899	0.00568773	0.23451	0.223564	0.0327769	0.00869573	2.47433	0.026845
TCGA-MP-A4TD	C2	1009.64	40.7319	500.142	1901.49	96.6591	192.393	14.6236	2.92177	78.319	0.0339438	0.391202	6.17059	0.0575725	70.5643	42.9858	25.3397	0.16981	4.22177	10.615	118.967	11.3913	3.08894	0.100725	4.654	23.6722	17.6306	5.45601	50.9853	0.592794	5.21771	19.7416	0.0773944	1.86031	4.0465	37.6799	8.44984	439.557	8.2267	0.0868014	1.32658	3.32	0.0885499	4.85846	12.4621	0.0527887	1.276	97.8766	5.05851
TCGA-MP-A4TE	C1	6574.23	165.933	410.629	10.2432	2010.47	572.343	98.1584	23.0913	285.94	15.5883	536.304	13.2799	0.0789542	161.653	334.671	58.458	39.2611	6.72822	21.4972	1618.79	16.1743	0.767661	2.47408	11.8481	23.3663	0	2.41622	92.478	1.39101	20.8361	140.956	8.58899	1.10232	3.12082	67.6399	10.6978	3191.71	31.6304	29.9544	132.013	6.93344	2.35528	36.1339	5.09819	18.0427	2.07754	994.729	0.0851374
TCGA-MP-A4TF	C2	1.05667	0.355845	3.99106	1.45846	4.95444	428.356	0.263096	0.145652	7.70263	0.00850513	0.682987	0.105848	0.0216384	483.24	0.543062	7.18928	0.023638	0.342281	0.0248188	6.33934	1.3392	0.42735	0.0318796	0.290322	1.14123	0	0.162426	0.182068	0.412994	0.0100891	2.22667	0.0136887	0.297529	0.958527	4.77864	0.0172308	1.08663	4.33247	0.0355898	19.6261	3.19301	0.100991	0.653846	0.661601	0.0264539	0.0514671	56.0312	0
TCGA-MP-A4TH	C3	44.9634	0.451357	45.233	24878.2	0.634588	7.49583	2.34	0.330998	0.340036	0.00517233	0.0307669	0.0919577	0.0197389	41.0849	0.0247694	3.22263	0.0230004	3.33228	5.96188	2.10903	0.641669	0.814321	0.029081	8.051	6.35587	0.0605552	19.9038	0.258354	1.00904	1.06146	1.30959	0.129032	0.162846	7.68678	0.37529	1.63207	2.75658	0.330283	0.151506	303.377	9.58986	0.240085	0.554591	12.5825	0	0.00284539	131.127	0.395287
TCGA-MP-A4TI	C2	0.0108865	0.0350902	0.688736	6.84129	0.304515	13.9095	0.0454024	0.063499	0.243999	0.0293545	0.405971	0.0156566	0.00746827	2.99505	0.0468579	0.566932	0.00326336	0.114061	0.0171319	5.84312	0.0560255	0.157328	0.0275072	0.621249	0.248768	0.0654608	2.27041	1.42435	0.255072	0.0208927	1.24377	0.0921277	0.0821509	0.476388	0.578891	0.0862316	0.064292	0.451573	0.114645	46.1227	0.043763	0.0380247	0.0890793	0.228344	0.0182606	0.0129188	2.14211	0.0448675
TCGA-MP-A4TJ	C3	399.213	10.0486	122.937	185.189	112.495	390.911	2.61132	11.0846	0.376019	0.0177718	0.416247	0.703014	0.237376	47.8259	43.8723	2.9739	0.0691497	0.946421	0.62232	302.63	0.423988	1.66687	0.308089	3.36685	2.80824	0.262558	1.76061	36.7124	1.80164	1.16475	1.33154	0.293182	0.994718	15.2486	11.969	1.88123	780.616	1.10904	0.161127	15.4881	2.36047	0.402867	0.952772	2.70205	0.0460639	0.298187	543.489	0.0679093
TCGA-MP-A4TK	C2	0.0310318	1.10026	0.594917	12.2288	0.417314	247.187	0.0539243	6.33509	0.410985	0.16177	0.244715	0.03967	0.00709604	15.4518	0.035618	0.516538	0.00310071	2.84874	0.0529035	0.904934	0.0266166	0.186858	0.0156817	0.114249	0.118185	0	0.279643	0.656775	0.0855385	0.0198514	21.7621	0.0538683	0.604937	4.04865	4.50409	0.0452048	1.01813	0.801464	0.0155616	1.93292	2.85025	0.0180648	0.101567	0.374755	0.213989	0.00306872	2.75149	0.113683
TCGA-MP-A5C7	C1	1.51869	22.9082	3.14533	26905.7	6.91638	6.57589	74.2815	8.20417	0.144297	0.00848703	0.18616	1.11281	0	140.445	102.4	16.7281	1.82805	5.01435	23.9147	1.77217	59.326	1.00924	0.0477176	8.85047	12.834	0.364328	34.4117	34.4588	25.2511	7.22349	4.43656	0.00682978	7.15518	1.34546	98.8353	19.4293	6.86216	0.301766	0.00591902	817.123	14.0476	0.107648	0.141651	12.7087	0.021998	0.646639	140.396	5.09158
TCGA-NC-A5HD	C5	0.129456	0.0083454	0.0930681	0	0	0.0378929	0.0134974	0	0.0474786	0.0279251	0.0674818	0.0248237	0.479562	0.400492	4.8811	0.0369402	0.0349251	0.087193	0.0203721	0	0.0333109	0	0.0523356	0	0.0123258	5.29712	0	0.0249079	0	0.103518	0.264539	0.0449445	0	0	0.818262	0.0565743	0	38.1865	0.331084	0.0938431	0	0	0.0494327	0.123424	0.0144762	0.276518	2.6416	0.622457
TCGA-NC-A5HE	C5	0	0	0.65175	0.0476341	0.00975319	0.0663405	0.387538	0	0.101594	0.0244448	0.210839	0.0304219	0.422902	2.1836	0.062433	0.25869	2.03544	0.388414	0.0106998	0.032153	0.0699824	0	0.132857	0	3.44404	0.0109024	0	0.0348857	0	0.00579943	0.269462	0.0236058	0.0171027	0.0146929	1.61902	0.0371425	0.0535388	1.58223	0.0613737	23.5269	0.00331304	0.372062	0.0543988	0.518597	0.0506879	0.279708	0.578093	0.0249087
TCGA-NC-A5HF	C4	0.101563	0.0261892	3.35872	3.22321	0.251309	0.163507	0.0423569	0.0444298	0.0579427	0.0109542	1.07513	0.0194752	1.81847	0.684512	0.55955	0.13766	0.00608892	0.155815	0.00799135	0.504294	0.0522675	0.238509	0.0102648	0.0934802	0.251422	0.0458024	0.0392243	0.957521	0.29862	0.0129942	0.660359	0.160877	0.0383202	0.139914	0.509491	0.0277405	10.8363	1.8759	0.0152793	1.57064	0.174445	0.0679921	0.127426	0.735913	0.0681428	0.0391697	30.7906	0.0976684
TCGA-NC-A5HI	C4	0	0	0.750655	0.195938	0.0852524	0.0409328	0.00972011	0.00453146	0.406501	0.00502756	0.254199	0.00446919	0	0.370818	1.79769	0.139663	0.00279458	0.0244191	0.0220064	0.159812	0.0239888	0	0.0188447	0.0514846	0.0088764	0.406417	0	0.107624	0.00856595	0.00596385	0.112573	0.0283208	0.0351751	0.0679927	0.149656	0.0254637	2.25732	1.16741	0.0561011	0.953641	0.548521	0.00271355	0.0661122	0.31998	0.0416999	0.0885041	44.9259	0.204919
TCGA-NC-A5HJ	C3	0.177126	0.114185	1.38482	56.0385	2.09019	0.0486062	0.219303	0	0.117293	0.0179101	0.0754631	0.005307	0.098727	2.78877	3.18297	0.189536	0.0099554	0.285825	0.043553	28.2563	0.455773	0.599944	0.123076	2.40469	1.72863	1.01181	18.8405	1.6614	0.961231	0.0177046	2.96143	0.571709	1.79607	0.0807388	0.355422	0.136067	16.8239	0.285917	4.59664	17.0486	0.194191	0.00322224	0.0724669	1.66762	0.00618965	0.111664	8.91485	0.593127
TCGA-NC-A5HK	C5	0.00791563	0	0.0682884	0.316094	0.0298057	0.139019	0.0660244	0	0.0338696	0.017075	0.0634802	0.0227679	0.168336	0.411054	0	0.0564682	0.00949118	2.51467	0.00622831	0.304136	0.0203682	0	0.0880024	0.043714	0.00753667	0.00475967	0.0101902	0	0	0.00759558	0.0220574	0.0652687	0	0.0064145	0.150893	0.0108102	0	0.229219	0.00595421	33.2681	0	0.00691197	0.0345439	0.226404	0.00442577	0.00234832	0.5336	0
TCGA-NC-A5HL	C5	0.0214815	0.0207722	0.540522	2.93464	0.0404435	0.0471589	0.0111986	0	0.0503348	0.0173769	0.658945	0.0257449	1.03893	0.534027	0.157184	0.0766221	17.8755	0.0984668	0.00845123	0.56506	0.0276377	0.058208	0.0217111	0.0790877	0.102266	0.0193753	0.193581	0.495979	0.08882	0	0.0897893	0.060596	0.0607882	0.0261116	0.765111	0.0586737	0.0211437	0.201748	0.0403965	2.82893	0.0745785	0.00625259	0.0292955	0.450573	0.00600535	0.315458	4.71608	0.0295111
TCGA-NC-A5HM	C4	0	0.0228165	0.0678535	0.0743875	0.184041	0.172667	0	0	0.0504808	0.0127247	0.350071	0.0169672	0.0161868	0.338915	0.0304682	0.100995	0.00353652	0.0927064	0.00928297	0.160398	0.091073	0.340995	0.0298098	0.0217178	0.0561651	0	0.015188	0.0907985	0.00542007	0	1.3698	0.0204799	0.0222569	0.191209	1.63347	0.0676706	174.533	2.1514	0	9.36003	0.0344919	0.0858494	0.115843	0.629894	0.0263855	0.00700008	4.16997	0.210701
TCGA-NC-A5HN	C4	0	0	0.123878	0.153915	0.852741	0.0504372	0.0269485	0.00418774	0.228209	0.00929242	0.445652	0	0.348711	0.133268	0	0.0245846	0	0.00805958	0.00338952	0.0611131	0	0	0.00435382	0	0	0.0543957	0	0.082884	0	0.00275574	0.104034	0.0691706	0.032507	0	0.060508	0.00705966	0.322243	0.370859	0.0129614	3.71953	0.141684	0.00250772	0.023499	0.870698	0.00481711	0.00511193	0.0470906	0.023672
TCGA-NC-A5HO	C5	0.033926	0	0.390241	0	0.0273741	0.0248262	0.0176861	0.00824516	0.317977	0	0.14964	0	0.0116368	1.03082	0	0.108909	0.00508484	0.177725	0.0133471	0.0501352	0.0436485	0.0612858	0.0514329	0	0	0.545693	0	0.130551	0	0.00542572	0.110293	0.0110423	0	0.0687306	0.731817	0.0324324	0.80142	0.371727	0	0.150292	0.619909	0.0049374	0.0370134	2.42589	0.0569059	0	18.6977	0.0233036
TCGA-NC-A5HP	C4	0.0257706	0.00830656	0.852242	2.53211	0.152487	0.11315	0.0268691	0.0125262	0.231038	0.0208464	0.330672	0.0308853	0.0441972	0.199314	0.0221844	0.0735366	0.00386251	0.0675012	0.0202773	2.1479	0.0994678	0	0.0195345	0.0948787	0.15949	0.0309918	0.066352	0.12396	0.147992	0.0247287	0.789924	0.0838787	0.0729254	0.0104417	0.504186	0.0598305	4.89551	1.71438	0.00969245	30.9486	0.0282534	0.00750101	0.0843475	0.343978	0.0648396	0.0152906	1.2677	0.0531051
TCGA-NC-A5HQ	C5	0.00916495	0	0.869729	9.51554	0.177479	0.0670668	0.0955562	0	0.0317456	0.00988495	0.477745	0.00878712	0.0440107	0.810094	0.449705	0.0915327	0.00549458	0.264064	0.00360566	2.1345	0	0.016556	0.0741031	0.118098	0.218155	0.239723	0.212374	0.176338	0.463154	0.00879438	0.38308	0.292336	0.0172899	0.987776	0.496541	0.0375491	0.0360833	0.695768	0.0206819	3.65405	0.0167465	0.00266763	0.204979	1.22331	0.14348	0.0924442	6.97967	0.163679
TCGA-NC-A5HR	C5	0	0.030497	0.391119	0.260998	0.0190857	0.0346185	0.172635	0.00574867	0.0192782	0.0382681	0.0995895	0.113393	1.7606	0.757905	0.0101811	6.58089	0.262348	0.648332	0.00930586	0.0699102	1.27817	0.0640943	0.0597665	0.0217714	0.484211	0	0.0304509	0.0455112	0.0108669	0.370725	0.0329564	0.130881	0.0669353	0	1.64937	0.148596	0.186255	0.499836	0.0177926	1.80041	0.0172885	0.00688488	0.12258	0.225517	0	0.00350867	19.7377	0.113734
TCGA-NC-A5HT	C4	0.0155675	0.0200713	0.0223836	3.71357	0.226099	0.0683515	0.113618	0.00378343	4.81658	0.0251858	0.274659	0.0186572	0.112134	0.817012	0	3.14285	0.0116663	0.0946588	0.00306227	0.671756	0	0.014061	0.00393347	0.114629	0.229745	0.00234019	0.130266	0	0.210982	0.0174278	4.47535	0.0641813	0.0440528	0.0693839	0.515424	0.0425204	4.79601	0.456892	0.854832	82.8443	1.098	0.00906242	0.00424605	0.83116	0.0130561	0.0138552	17.8827	0.085546
TCGA-NJ-A4YF	C1	6.82066	9.33847	2.42909	2889.93	981.97	19.282	0.210319	2.92923	378.665	0.0271959	0.237602	0.338457	0.00864887	97.8847	0.0542653	0.224847	0	0.0377405	0.352162	1262.37	168.142	31.0649	0.0254845	6.31266	0.0600197	0	0.0486911	281.363	0.231682	0.00403258	21.4888	0.0109427	0.0475688	0.102166	6.89377	10.1861	3693.98	0.296015	0.018967	17.5067	6.53788	0	0.0550193	0.192321	0.0140982	0.014961	55.3114	0.242481
TCGA-NJ-A4YG	C2	0.0455555	25.3735	634.774	13.0812	6.66538	0.216686	2.08988	0.509289	0.0788978	0.0429926	0.0228336	0.0218387	0.0156257	14.8106	0.0294121	2.7136	0.0102418	13.4175	0.0358448	29.7895	0.468886	0.185161	0.0230212	5.388	19.4101	0.0342407	1.11428	135.311	1.0883	0.0254996	3.73424	0.0123562	7.7992	9.21984	2.44526	0.942545	1.45727	0.258489	0.00856682	329.17	0.412042	0.30829	0.198805	8.18709	0.0254709	0.101361	33.8841	0.0782296
TCGA-NJ-A4YI	C2	0.0144756	0.21463	1.06149	0.562839	7.70879	0.0423714	4.79945	0	2.19144	0.0234192	0.0638485	0.0208182	0	17.2733	0.922126	0.981019	0	6.89258	0.0170849	4.02163	0.0372479	0.836781	0.0438908	0.373059	3.45942	0	0.652232	1.75466	2.16133	0.0463009	5.55306	0.00314102	0.518862	0.105574	0.116187	0.423056	0.0854875	0.351204	0.0108887	374.393	0.539586	0.185389	0.11055	0.855667	0.00809354	0.502449	8.07023	0
TCGA-NJ-A55A	C3	3.87234	0.173541	219.556	13.7965	0.879984	0.0909203	0.842026	0.533463	0.181429	0.111673	0.689181	0.0595621	0.355142	11.394	0.641738	1.47724	0.242087	3.43648	0.0896148	5.87547	0.106568	0.0374075	0.188361	0.991105	6.07264	3.9845	1.57284	0.677326	0.665938	0.105976	1.34641	0.0673999	5.15666	3.02052	7.25085	0.271489	4.07641	1.60446	0.186919	99.5239	0.0681083	0.150684	0.192034	1.46097	0.162093	0.0368599	159.89	1.4224
TCGA-NJ-A55O	C3	252.593	1.20376	897.079	2312.91	15.9472	29.0495	0.648965	0.0280133	36.2878	0.0994566	0.559251	0.0773595	0.126517	53.0177	0.436591	25.8359	0.103656	86.1581	0.0317433	30.8105	33.7823	0.624664	0.0582486	15.6804	12.4892	0.318822	43.4627	0.931461	3.12431	6.03534	0.81369	0.0275123	0.434902	6.54778	57.7073	0.16686	8.19129	1.11862	0.0867037	639.3	13.7575	2.46258	27.8484	19.5832	0.257787	0.595003	70.8554	0.015835
TCGA-NJ-A55R	C1	3241.8	136.008	157.078	835.278	20.3005	88.5311	445.439	1.44429	1.15967	120.355	567.274	43.1619	166.403	32.0456	414.337	42.4081	149.737	0.571294	16.5238	0.753976	22.577	0.872792	32.412	29.1457	5.88828	12.2861	42.0776	10.8021	3.90439	5.86785	35.9157	1.15322	0.838561	3.14396	35.2702	16.2978	5.18354	805.257	71.4216	215.678	4.20582	4.9066	55.4294	9.10225	0.848236	2.28764	169.416	0.272138
TCGA-NJ-A7XG	C2	0.00923875	1.10778	641.37	20.5338	15.0929	2.48793	0.626116	0.255967	0.0169418	0.0448405	0.0963184	0.0132868	0.0126757	2.39881	0.0397655	7.9352	0.0166165	32.1952	0.00726939	106.279	0.118864	1.73569	0.0233437	0.17007	14.7077	0.0305539	0.107042	0.0355516	1.78689	0.00295507	2.01664	0.0020047	1.74291	43.056	19.0946	0.0151406	0.218243	0.122921	0	221.723	3.0319	0.0376475	0.136073	5.56683	0	0.0246676	10.5202	0.0380763
TCGA-NK-A5CR	C4	0.076745	0.0296843	1.14761	7.09707	0.0990778	0.44928	0	0	0.0625482	0	0.104629	0	0	0.42397	0.105704	0.0766472	0	0.0402037	0.0362315	0.780275	0.0394954	0.277272	0	0.0282549	0.17537	0.0738348	0.138317	0.502048	0.00705152	0.0245473	0.0427708	0.073272	0.0289563	0.447774	0.153996	0.0293465	0.271937	2.96715	0.0115457	0.729408	0.0168277	0	0.0502374	0.0585352	0.0600732	0	15.0729	0
TCGA-NK-A5CT	C3	0.0833923	0.201597	1.30396	1.77459	64.9434	0.305122	0.0108684	0	2.50199	0.0449718	0.23825	0.0199886	0.107265	0.506762	0	0.245396	0	3.51048	0	281.291	0.375517	0.941526	0.00526771	0.115133	0.248125	0	0.134194	0.461296	0.0478893	0.0166709	0.164601	0.00904756	0.0786608	0.168944	1.01447	0.00284718	0.615606	0.522129	0	400.038	2.0571	0.0273069	0.0966675	0.41741	0.104909	0	1.82321	0.0429613
TCGA-NK-A7XE	C5	0.0247282	0.0318822	0.0533327	0.0519719	0	0.271432	0.0515645	0.0180293	0.594537	0	0.0842817	0.0177816	0.432576	1.31144	0	0.635057	0.311326	0.161927	0.00972852	0.0365427	0.0636294	0	0.0374886	0	0.447342	0	0	0	0	0.0118642	0.310079	0.177069	0	0	6.28928	0	0.0486786	0.164503	0.00930038	0.886321	0.379548	0.269909	0.242806	1.57959	0.553038	0.0183401	0.428001	0.0339713
TCGA-O1-A52J	C3	0.00987849	0.0127364	0.184648	397.258	0.148787	0.0144577	14.749	0.0768257	0.165048	0.095891	0.0594162	0.947125	0.0271069	4.56228	0.0510229	1.31076	0	16.2438	0.00777276	0.770786	0.0254189	0.267675	0.144769	10.6926	48.2976	0.0178198	0.0381514	0.0570202	7.61982	0.0126388	5.52375	0.0557313	12.393	0.352225	0.733421	3.84219	0.0972314	0.742206	0.0148614	2.61773	4.66421	0.0143766	0.0323324	3.8803	0.0110465	0.087919	12.0405	0.149281
TCGA-O2-A52N	C5	0.0405638	0.00653739	0.306202	4.91277	0.780064	1.64744	0.0634393	0.00985836	1.13644	0.0109376	0.227714	0.043753	1.86442	0.403363	0.872975	0.130218	0.130714	0.0379461	0.0199482	6.09633	0.0521885	0.806042	0.0256233	0.149342	0.0868991	0.048782	0.548311	0.292676	0.186355	0.03568	0.207228	0.00660139	0.0382623	0.0082178	0.386628	0.0443177	0	0.404773	0.0152562	0.669779	0.00741197	0.0265654	0.221276	0.232042	0.0510298	0.0691954	0.812943	0.0139315
TCGA-O2-A52Q	C2	0	0.013135	0.410149	0.0428233	0.00548011	17.2808	0.0212438	0.00990375	0.309289	0	0.212422	0.00488383	0	0.574063	0.0438497	3.24136	0	0.0857718	0.012024	0.108397	0.0524288	0	0.00514826	0.0375074	0	0	0	5.86086	0	0.00325858	0.246033	0.00442119	0.0384385	2.51797	1.39009	0.00556522	0.140384	0.255144	0.0383162	5.21879	0.941931	0	0.111147	0.369092	0.0113922	0.00906704	0.222733	0.0139957
TCGA-O2-A52V	C5	0	0.0289657	0.917393	0.358854	0.454392	0.460323	0.0374779	0.004368	0.395499	0.024231	0.745899	0.00430798	0.0863068	0.754599	0	0.0384642	0.0134689	0.164768	0.0565668	1.92825	0	0	0.00908246	0.0496275	0.0342248	0.0459301	0.0115687	0.311226	0.00825696	0.0603616	0.609336	0.191095	0.0339062	0.0582578	0.586046	0.0196361	0.0884511	0.661116	0.0608371	1.0061	0.239737	0.031388	1.27455	0.325573	0.165807	0.0719816	5.35382	0.0617273
TCGA-O2-A5IB	C5	0.862467	0	0.129561	0.0338185	0.0103866	0.122458	0.0805281	0.00625696	0.156059	0.0138839	0.077425	0.0771372	0.0927228	0.41957	1.26327	1.39582	0.0713861	0.031309	0.045579	0.0494595	0.0331233	0.0232538	0.0227678	0.0355445	0.251255	0.0928838	0	0.767796	0.0118277	0.650547	9.80456	0.0125694	0	0	1.80812	0.181073	0.316755	0.397949	6.1196	0.108867	0.00235214	0.0318479	0.0772424	0.110456	0	0.147028	17.2261	0.0795793
TCGA-S2-AA1A	C3	0.0139843	0.216361	21.5348	277.38	0.0376121	0.0409335	5.55515	0.0271893	0.185208	0.00754148	0.100934	0.0268157	0.00959339	267.318	0.0481532	9.74664	0.0125759	0.800612	0.0440136	0.454647	0.431807	0.833647	0.0706689	16.3724	12.1964	0.00840878	0.756119	1.31842	0.160615	0.0223649	0.870289	0.0273099	0.0263818	0.169985	12.2486	0.0496551	0.165173	1.11636	0.105192	6.91591	0.0715476	4.84785	0.0991702	5.03978	0.0390944	0.0124461	53.0968	0.883731
[truncated: 624 more columns]

## Sheet: miRNA
Supplememtary Table S17: Expression (RPKM) of differentially expressed miRNA used to train classification models
	Clusters	hsa_mir_375	hsa_mir_5698	hsa_mir_205	hsa_mir_149	hsa_mir_129_1	hsa_mir_129_2	hsa_mir_6510	hsa_mir_204	hsa_mir_944
TCGA-05-4384	C1	16294.3	14.8666	2.47777	14.1587	0.707933	1.65184	2.83173	2.59575	4.2476
TCGA-05-4396	C2	92205.5	0.775874	3.76853	20.9486	37.907	40.0129	0.332517	4.65524	0.554196
TCGA-05-4405	C2	21994.2	11.3001	27.204	39.0621	0.55803	0.976553	0.837045	2.09261	3.06916
TCGA-05-4410	C2	10395.3	12.1312	111.64	12.2952	1.14755	2.62297	2.7869	2.7869	1.47542
TCGA-05-4417	C2	58024.7	3.86643	20.9892	9.94226	0.276174	1.38087	1.93322	13.8087	1.10469
TCGA-05-4427	C2	16713.2	3.08143	2.64122	0.880408	0.440204	0.440204	0.220102	0.660306	16.2876
TCGA-05-5420	C3	7038.78	0.194023	2.13426	1.74621	0.776094	0	0.58207	6.01473	1.74621
TCGA-05-5423	C3	35265.2	8.08014	213.826	10.4617	1.36087	0.935595	0.425271	1.44592	1.1057
TCGA-05-5425	C1	19759	0.680702	12.9333	13.614	1.81521	0.226901	0	1.1345	0.907603
TCGA-05-5429	C2	14376.3	0	79.7637	6.48021	0.66708	0.762377	3.3354	0.571783	1.33416
TCGA-05-5715	C2	40272.9	1.2144	105.895	10.0795	1.2144	0.485758	37.7677	2.30735	0.607198
TCGA-18-4721	C5	674.227	1.45779	9858.29	127.556	24.7824	15.3068	20.409	103.503	201.175
TCGA-18-5592	C5	300.409	1.02529	50022.7	807.926	5.12643	4.10115	10.2529	38.9609	240.942
TCGA-18-5595	C5	2386.77	0	30334.8	410.746	4.93389	2.46694	104.845	2.46694	415.68
TCGA-21-5782	C4	1132.04	1.39529	20709.5	219.525	1.62783	1.16274	60.2299	3.95331	237.199
TCGA-21-5784	C3	3711.75	0.290003	21833.2	234.903	1.74002	2.03002	24.0703	18.8502	41.1805
TCGA-21-5786	C5	778.245	1.2432	45462.1	94.4834	1.8648	2.48641	12.432	3.10801	57.8089
TCGA-21-5787	C1	1442.91	1.1915	477.792	75.0646	3.5745	1.1915	0	1.1915	1.1915
TCGA-21-A5DI	C4	116.746	2.1709	26337.8	407.405	0.241211	0.964843	5.06542	7.47753	71.3984
TCGA-22-4605	C4	6233.2	0.924807	19453.3	562.283	8.015	7.70673	23.4285	8.9398	120.533
TCGA-22-4609	C4	5099.27	2.44957	15117.5	593.286	29.8847	31.3545	2.44957	111.21	37.9683
TCGA-22-5471	C5	472.828	0.727428	22631	173.128	6.54685	5.81942	51.6474	23.2777	41.4634
TCGA-22-5472	C3	4160.08	3.55258	29340.8	177.629	10.6578	6.21702	9.76961	6.21702	74.6043
TCGA-22-5473	C5	1843.11	2.16497	26538.9	1225.37	2.16497	5.77324	94.5369	0.721655	243.92
TCGA-22-5474	C5	961.344	2.17745	10583.5	52.2588	12.5203	13.0647	6.53235	49.537	64.7791
TCGA-22-5477	C5	1374.77	0.75371	22128.2	583.372	26.3799	27.1336	5.65283	161.294	388.161
TCGA-22-5478	C4	1098.64	3.02156	20707.3	47.1363	1.20862	0.604312	18.7337	48.9493	64.6614
TCGA-22-5479	C4	3596.01	0	14364.3	328.894	8.84918	4.71956	11.209	8.25923	181.703
TCGA-22-5480	C5	938.502	1.72044	20783.8	301.938	5.16133	7.742	26.6669	0.860222	31.8282
TCGA-22-5482	C4	242.993	0.706376	41869	1298.32	9.88927	5.65101	0.706376	36.0252	435.128
TCGA-22-5483	C5	1112.22	1.00486	1268.14	84.0737	1.5073	3.85198	0	227.769	0.837387
TCGA-22-5485	C4	3486.12	0	60309	1008.77	11.6247	9.04144	5.16654	647.109	285.451
TCGA-22-5489	C5	1565.35	0	12986.3	201.194	4.28643	10.1803	20.6284	6.16174	35.6309
TCGA-22-5491	C4	4481.87	1.19612	24420.6	276.304	21.5302	20.9321	126.789	40.0701	363.023
TCGA-22-5492	C4	2801.87	0.470112	20510.5	314.505	0	0.470112	28.2067	847.142	160.778
TCGA-22-A5C4	C5	2378.29	1.76628	14182.8	33.1177	0	1.32471	42.3907	1.32471	94.0543
TCGA-33-4566	C2	7439.91	0	9262.7	84.4585	1.26058	0	0	0	69.3316
TCGA-33-4582	C4	823.683	0.895307	16402	179.957	1.79061	0.895307	70.7293	5.37184	335.74
TCGA-33-4586	C5	1124.73	0	46828	811.076	5.28044	4.22436	21.1218	4.22436	182.703
TCGA-33-4589	C3	497.473	4.26405	21301.8	311.276	2.8427	1.42135	8.52811	1.42135	189.04
TCGA-33-6738	C5	2502.94	6.98776	26478.7	572.43	2.45516	2.83288	0.566575	9.44292	2.45516
TCGA-33-A4WN	C5	552.149	1.30609	19516.2	262.524	5.22436	6.85697	17.9587	35.9175	341.869
TCGA-33-A5GW	C5	4508.69	0.310174	29407.6	772.334	1.86105	0.930523	91.5014	9.30523	247.829
TCGA-33-AASB	C2	8633.71	1.20538	1300.2	271.611	2.61165	6.42867	1.20538	6.83046	3.61613
TCGA-33-AASD	C5	71.9862	0.599885	21318.9	1199.77	6.19881	7.99847	0.999808	135.374	394.724
TCGA-33-AASI	C5	522.701	0.163446	14032.2	71.2626	0.163446	0.163446	1.14412	3.26893	27.1321
TCGA-33-AASJ	C5	269.878	0.155549	11269.5	83.0633	19.4436	22.7102	37.4874	4.51093	596.998
TCGA-34-5231	C4	1104.47	1.21952	26318.8	92.6832	1026.43	1111.79	27.6424	0.81301	522.359
TCGA-34-5232	C5	2066.91	1.14892	13415.6	448.463	10.3403	10.7233	78.5097	3.44677	204.125
TCGA-34-5234	C3	3433.73	0.41294	5530.09	81.6244	4.26704	2.47764	9.08468	3.30352	36.0634
TCGA-34-5236	C4	276.105	0.496591	4345.01	53.6318	3.97273	1.82083	0.331061	1.32424	218.997
TCGA-34-5239	C4	561.964	0.574801	10581.1	117.451	0.574801	0.958002	17.6272	19.5432	36.2125
TCGA-34-5241	C4	1227.44	0	3791.67	33.1063	0	0.50161	7.02254	1.50483	128.412
TCGA-34-5927	C4	19502.6	2.72893	15330.2	136.902	136.674	110.749	129.397	96.8772	271.756
TCGA-34-5928	C4	1014.38	0.934627	17032.6	231.164	66.047	66.6701	8.72319	1.24617	122.125
TCGA-34-5929	C4	14355.8	0.932587	28080.9	779.177	2.56461	2.56461	76.7053	0	242.706
TCGA-34-7107	C4	703.492	0	26680.8	143.093	32.2421	35.6198	12.8968	5.83428	287.415
TCGA-34-8454	C4	3216.11	0.38406	16103.6	84.4931	0.768119	0.768119	168.218	2.68842	244.646
TCGA-34-8455	C4	2898.12	1.01068	17483.5	122.798	1.26335	1.01068	40.4272	2.27403	144.022
TCGA-34-8456	C4	3755.59	0	9280.56	273.04	62.1813	52.2163	21.1257	83.307	95.6635
TCGA-34-A5IX	C5	2696.05	8.03643	22021.6	161.427	0.34941	0	0.69882	2.79528	117.751
TCGA-35-5375	C5	500.166	0.113237	12027	22.3076	2.83092	2.71768	34.6504	0.566183	45.1814
TCGA-37-5819	C1	374245	0.686592	245.8	16.1349	1.37319	1.02989	0	5.14944	1.37319
TCGA-37-A5EL	C5	880.749	1.43056	12050.6	96.8014	66.2827	73.9124	12.8751	0	27.1807
TCGA-37-A5EM	C4	160.859	0.532647	11207.7	82.2939	0.79897	0.532647	0.266323	0.266323	376.581
TCGA-37-A5EN	C4	3320.83	0.993368	14424.4	191.72	31.1255	31.7878	10.5959	36.7546	270.858
TCGA-38-6178	C2	13852.7	1.47569	664.16	24.2997	1.47569	0.590277	1.86921	2.36111	3.8368
TCGA-38-A44F	C3	8183.94	0.475134	233.291	10.9281	0.950268	0.237567	1.4254	4.75134	1.18783
TCGA-39-5011	C3	956.8	0.445438	4158.16	83.2968	1.33631	1.78175	0	0.890875	21.381
TCGA-39-5019	C4	2258.06	0.198084	4024.57	268.404	4.45689	5.24922	7.23006	9.50803	236.116
TCGA-39-5021	C4	1384.65	1.71261	7259.77	232.915	10.2757	13.7009	0	11.9883	122.452
TCGA-39-5022	C3	768.55	0.6566	4680.08	40.5451	1.9698	2.2981	4.10375	11.6547	52.1997
TCGA-39-5024	C4	3495.99	1.47572	15928.5	236.116	2.95145	0.983816	40.3365	11.8058	54.1099
TCGA-39-5027	C4	6446.4	0.286659	10897.1	546.373	31.2459	31.5325	17.4862	139.89	389.857
TCGA-39-5028	C3	4511.63	0	17947.3	63.0238	0.724411	1.44882	15.2126	2.17323	108.662
TCGA-39-5029	C4	1845.21	1.33614	4640.41	68.8112	1.33614	2.00421	3.34035	1.33614	221.131
TCGA-39-5030	C3	426.709	0.489345	9349.91	414.475	0.489345	0	43.5517	2.44672	61.6574
TCGA-39-5031	C4	3954.1	0	3591.96	234.769	5.49458	1.99803	12.9872	73.4276	61.939
TCGA-39-5034	C1	103693	0	92.3476	98.8593	0.591972	0.591972	2.95986	0.591972	0.591972
TCGA-39-5035	C3	19609.1	0	4960.36	15.2236	0.362467	0.362467	0	1.0874	29.7223
TCGA-39-5037	C4	3226.45	0.985478	40754.4	609.025	13.7967	20.695	25.6224	45.332	719.399
TCGA-39-5040	C5	2095.04	5.15776	532.44	791.32	1.78538	1.78538	1.38863	0.595126	8.72852
TCGA-43-5668	C1	1346.04	48.7568	124.214	455.644	1.74131	0	4.64351	1.74131	2.90219
TCGA-43-5670	C5	5278.21	0.783874	68270.7	674.131	1.17581	1.17581	0	0.391937	116.405
TCGA-43-6143	C4	2315.04	0.412246	12220.3	43.1484	1.37415	2.47348	3.02314	0.137415	60.875
TCGA-43-6770	C4	2007.61	2.04285	23737.9	170.578	16.3428	9.70353	65.3712	16.8535	740.022
TCGA-43-6771	C2	1495.22	0.373337	43252.6	120.588	1.49335	2.9867	0.746675	0.746675	135.895
TCGA-43-7656	C4	1774.24	0.525622	11046.2	45.2035	0.788433	3.15373	0.525622	2.62811	100.394
TCGA-43-7658	C4	10829.8	0.27427	282.498	66.0991	3.01697	4.66259	1.37135	1.37135	0
TCGA-43-8115	C4	4567.65	0.570867	3575.77	73.7846	4.2815	3.13977	12.5591	11.2746	79.2078
TCGA-43-8118	C4	7112.12	0.701393	8453.89	209.716	8.41671	11.9237	9.8195	3.50696	245.488
TCGA-43-A474	C4	24.3361	0	24036.9	174.264	8.03962	8.90877	3.25931	0	203.598
TCGA-43-A475	C5	738.404	1.40648	18114.1	306.051	2.53167	5.06334	211.817	6.46983	90.015
TCGA-43-A56V	C4	3515	0	21913.7	178.964	16.8886	20.1573	7.35469	18.5229	90.9803
TCGA-44-2656	C2	18047	5.16325	5.63264	16.8979	0	0.469386	0	0	1.40816
TCGA-44-2665	C3	10319.3	0	510.7	26.6527	0	0	0.859764	1.28965	0
TCGA-44-2668	C3	1684.16	0	78.8541	28.2215	0	1.66009	0.830043	1.66009	1.66009
TCGA-44-3918	C2	13714.3	13.9355	5.39439	17.5318	1.79813	2.24766	0.899065	0.449533	0
TCGA-44-4112	C2	22083.4	1.57018	5.49564	19.6273	2.35527	3.53291	0.392546	0.785091	0
TCGA-44-5643	C4	1107.58	2.22554	5109.47	422.111	11.8696	12.9823	119.808	1.11277	200.67
TCGA-44-5644	C1	375934	0.338327	4.39825	1.69163	0.845817	1.35331	0.338327	5.0749	0.338327
TCGA-44-5645	C3	13040.8	3.20275	63.6547	5.0043	11.61	12.811	0	2.60224	23.8205
TCGA-44-6145	C3	12576.2	5.80082	15.2653	3.35837	3.35837	4.57959	0.305306	0.915919	1.83184
TCGA-44-6146	C3	116833	1.61019	175.511	54.5854	0.322038	1.93223	2.25427	4.18649	0.322038
TCGA-44-6147	C2	41855.2	1.6602	1569.92	117.459	3.52792	2.90534	3.32039	10.9988	1.86772
TCGA-44-6774	C3	12746.5	1.55164	52.2385	15.3871	1.03443	1.16373	0.77582	11.2494	1.16373
TCGA-44-6775	C3	38766	3.26112	2983.2	325.025	9.05867	8.69633	13.0445	17.3927	4.34816
TCGA-44-6777	C3	12963.8	4.95454	13.5124	6.08057	0.450413	2.70248	0	1.57644	0.675619
TCGA-44-6778	C1	303883	1.80893	12.6625	35.877	53.3633	47.3336	0	1.50744	1.50744
TCGA-44-6779	C2	571.785	1.29013	13.4173	3.35433	8.51484	5.93459	0.516051	0.774077	7.99879
TCGA-44-7659	C2	17470	5.8501	114.077	9.10015	15.9253	16.2503	2.60004	3.90007	0.650011
TCGA-44-7660	C4	11776.3	0	11790.6	133.636	1.70392	1.21708	3.89467	0.486834	40.8941
TCGA-44-7661	C3	3108.55	0	556.107	8.93533	0.47028	0.705421	0.47028	3.05682	9.40561
TCGA-44-7662	C3	204.143	1.04581	5.64739	10.4581	0.627488	0.209163	2.92828	0.209163	12.7589
TCGA-44-7667	C1	151021	25.3081	15.2652	16.4703	0	0.401716	0.803431	2.81201	0.803431
TCGA-44-7669	C1	254490	0	18.2857	1.95918	0.326531	0	0.326531	2.28571	0.326531
TCGA-44-7670	C1	11271	10.4381	345.536	125.617	2.1596	2.1596	1.79967	1.79967	22.3159
TCGA-44-7671	C1	14298.5	4.93652	148.096	15.6807	4.93652	3.19422	0.871151	4.35576	0.580767
TCGA-44-7672	C3	13410.5	0.308799	50.0255	11.7344	0.617598	0.308799	0.308799	1.2352	0.926398
TCGA-44-8117	C2	9782.05	13.4286	6.80885	41.0422	0.567404	0.378269	0.189135	0.378269	0.189135
TCGA-44-8119	C1	65594	7.73501	4.29723	3.43778	0.61389	0.982224	1.22778	7.2439	0.736668
TCGA-44-A479	C3	57635.1	0.393534	234.94	2.75474	0	0	0	3.93534	0
TCGA-44-A47A	C2	36916.3	3.83134	1.91567	5.10846	26.8194	24.2652	0	6.38557	0
TCGA-44-A47G	C2	9595.91	3.36826	80.8383	13.8772	1.61677	0.808383	0.808383	2.02096	4.04192
TCGA-44-A4SS	C3	632.818	1.0705	286.588	24.7744	0.611714	0.611714	6.11714	1.52929	4.43492
TCGA-44-A4SU	C1	24552	11.2978	4051.8	167.824	0.410829	0.821659	3.28663	5.75161	15.8169
TCGA-46-6025	C5	709.891	2.94386	22598.8	302.797	22.2892	15.981	87.4747	6.72882	708.209
TCGA-46-6026	C4	2644.24	1.82938	24729.9	247.228	27.4408	28.7475	26.9181	3.65877	225.014
TCGA-49-4487	C3	2106.22	7.57029	41.8469	4.62629	7.78057	6.72914	0	2.944	3.15429
TCGA-49-4488	C2	52503.3	17.3702	107.774	105.208	1.18433	0.690861	0.88825	1.28303	5.42819
TCGA-49-4512	C3	19129.8	4.46629	81.9883	44.5034	17.7057	15.1535	2.55217	1.75461	0.797552
TCGA-49-4514	C1	16133.7	0.216241	76.9817	32.2199	1.29744	0.648722	0.864963	1.51369	1.29744
TCGA-49-6742	C1	43994.3	0.433337	12.5668	5.63338	2.81669	1.51668	0.216669	3.25003	1.08334
TCGA-49-6743	C3	12043.7	1.63061	6.19632	4.56571	0.652244	0	0.326122	0.326122	9.45754
TCGA-49-6744	C3	5633.5	1.12615	5.79164	3.0567	0.160879	0.965274	0.643516	2.89582	2.89582
TCGA-49-6745	C2	3875.52	3.13992	39.3917	5.70894	1.14179	0.856341	0.856341	1.71268	16.8414
TCGA-49-6761	C2	13593.3	7.07101	25.3659	58.5884	0.67343	1.68357	0.336715	8.53011	4.37729
TCGA-49-6767	C2	1247.53	1.20826	4482.04	22.1514	20.339	18.1239	0.60413	1.00688	10.2702
TCGA-49-AAQV	C3	13356	2.72505	417.478	13.2619	0.908351	0.726681	2.72505	6.35846	1.09002
TCGA-49-AAR0	C1	79877.5	1.5212	290.548	72.3654	3.47702	3.69433	0.217314	23.6872	0.651941
TCGA-49-AAR2	C1	70237.7	1.26885	16.4951	51.8115	1.6918	0.845901	0.211475	9.93934	0.634426
TCGA-49-AAR3	C3	1188.39	3.64536	1458.14	55.774	3.28082	3.46309	1.09361	1.45814	8.01978
TCGA-49-AAR4	C3	8504.05	3.71924	923.199	54.9622	4.13249	2.4795	7.23186	9.29811	10.7445
TCGA-49-AAR9	C1	1909.92	0	32.2301	49.2931	0	1.13753	1.89589	0.379178	6.44602
TCGA-49-AARE	C2	6191.44	5.40324	305.283	46.2652	0.675405	1.68851	1.01311	1.68851	0.675405
TCGA-49-AARN	C2	17239.5	1.94044	314.075	54.7482	1.80184	1.24743	2.63346	4.5739	2.21765
TCGA-49-AARO	C3	3150.7	0.166334	1857.62	40.0865	1.49701	0.665337	1.82968	4.49102	5.32269
TCGA-49-AARR	C3	15016.9	0.211136	1399.2	32.3039	3.58932	4.645	6.54523	14.7795	4.645
TCGA-4B-A93V	C1	97618.3	14.7318	4759.08	38.2326	0.701515	0.350758	0	37.5311	0.350758
TCGA-50-5044	C2	6108.63	1.11548	26.2137	8.64495	6.414	6.97173	1.11548	2.23095	1.67322
TCGA-50-5045	C3	9865.24	2.98757	54.1745	10.3569	0.796684	1.29461	10.4565	2.0913	1.09544
TCGA-50-5049	C3	10829.2	1.75936	134.689	49.4575	0.977422	0.977422	11.3381	2.73678	1.56387
TCGA-50-5051	C1	58018.3	1.91282	125.216	22.2181	2.79566	2.64852	0.29428	3.38422	1.17712
TCGA-50-5066	C3	1569.2	11.2216	62.6286	73.2436	1.66807	2.27465	0.303286	0.758215	3.48779
TCGA-50-5068	C3	19725.9	0.66791	66.1231	13.4695	0.66791	0.66791	1.66978	2.22637	7.01305
TCGA-50-5072	C1	9682.12	1.08984	14.1679	35.0565	7.26559	9.99018	1.08984	4.90427	1.8164
TCGA-50-5930	C3	25633	1.97751	31.1008	25.1683	1.07864	0.719093	0.898867	1.43819	4.49433
TCGA-50-5931	C4	1887.6	2.41249	8210.38	56.5211	0.689282	3.10177	11.7178	3.44641	132.342
TCGA-50-5932	C1	74792.6	0.984722	1.72326	12.4731	1.88738	2.29768	3.20035	0.410301	0.246181
TCGA-50-5933	C2	5076.95	0.438878	4.16935	19.3107	1.31663	1.31663	0.219439	0.438878	0.219439
TCGA-50-5936	C3	16232.5	0.50556	63.5321	11.4594	1.17964	1.01112	2.02224	0.50556	5.56116
TCGA-50-5939	C3	1675.91	0.991568	17.3524	14.7083	3.30523	2.1484	0.991568	1.32209	0.661045
TCGA-50-5941	C3	9780.76	6.86055	15.5922	11.2264	0.103948	0.415791	0.519739	0.415791	3.43028
TCGA-50-5942	C3	49993.6	0.473202	54.8914	4.25882	3.31241	4.96862	1.89281	4.49542	13.0131
TCGA-50-5944	C3	26600.8	7.35783	186.814	8.72963	1.24709	2.24476	0	3.99069	8.35551
TCGA-50-5946	C1	18331.1	2.99614	3857.72	101.689	0.958766	0.599229	2.81638	0.719075	8.98843
TCGA-50-6590	C2	286.032	0	256.356	40.4021	6.43573	3.5754	0	0.715081	2.14524
TCGA-50-6591	C1	577.895	5.34797	48.289	99.252	1.73022	0.943759	1.10105	95.6342	0.314586
TCGA-50-6592	C3	4012.34	3.03433	9.42239	26.0313	1.43731	1.11791	0.638806	0.159701	1.91642
TCGA-50-6593	C3	18513.2	6.89343	122.905	19.8396	2.01759	0.840662	3.02638	2.85825	3.53078
TCGA-50-6594	C2	1740.29	27.5774	8.51983	2.24206	1.56944	1.34524	0.672618	0.448412	0.448412
TCGA-50-6595	C3	949.01	0	1272.41	14.9939	0.517031	2.32664	0.258515	2.58515	7.49695
TCGA-50-6597	C2	21504.6	8.15856	14.2775	12.6911	2.03964	0.906507	0.453254	2.03964	0.906507
TCGA-50-6673	C2	11034.5	1.58929	87.0933	45.2154	0.794646	1.11251	6.19824	1.11251	0.238394
TCGA-50-7109	C1	37230.7	11.8572	143.603	41.5941	1.12925	0.752835	0	5.45805	5.64626
TCGA-50-8457	C3	20642.3	0.624315	223.817	21.5389	1.24863	0.312157	4.3702	3.43373	0.936472
TCGA-50-8459	C3	5649.37	0.218511	230.966	13.9847	0.218511	0.218511	1.9666	5.02574	1.52957
TCGA-50-8460	C3	22304.4	4.74629	515.131	5.59008	4.64082	6.01197	2.10946	1.1602	14.2389
TCGA-51-6867	C5	1958.47	0.344862	49051.8	186.915	1.72431	2.06917	11.0356	195.537	125.185
TCGA-52-7810	C4	475.237	0.868807	54762.4	104.474	1.08601	1.08601	0	0	293.874
TCGA-52-7811	C4	3084.5	0	8692.45	422.77	2.32398	1.93665	2.71131	1.93665	181.27
TCGA-52-7812	C2	6018.63	0.890514	236.521	177.925	0.178103	0.712411	0	1.06862	5.69929
TCGA-53-7624	C5	4054.94	1.36232	411.76	282	4.08695	7.15217	0	2.38406	3.74637
TCGA-53-7626	C3	6795.08	1.58164	188.918	22.3187	0.527214	0.702952	0	1.05443	1.05443
TCGA-53-7813	C1	70698.9	1.19051	225.007	55.0018	11.9051	11.1908	0.238103	19.7625	1.42862
TCGA-53-A4EZ	C1	74681.9	11.2921	8.8724	16.4005	0.26886	0	1.88202	10.4856	0
TCGA-55-5899	C1	305777	0.152186	1.21749	17.958	4.10903	4.71778	0	11.5662	0.304373
TCGA-55-6543	C3	46002.9	0.775131	2306.64	16.7428	0.310052	0.155026	0.465079	0.775131	2.48042
TCGA-55-6712	C2	7188.26	18.0922	18.2272	4.99559	4.45553	5.53566	4.72556	0.945113	6.61579
TCGA-55-6970	C3	17933.5	2.75651	30.2113	22.1623	2.64625	0.992343	0.661562	2.97703	1.54364
TCGA-55-6971	C3	34895.2	1.0173	317.805	11.9024	0.610381	0.610381	0.10173	16.582	1.0173
TCGA-55-6978	C2	912.784	0.354939	156.883	15.3807	2.48457	2.60289	0.118313	0.354939	7.69034
TCGA-55-6979	C3	11427.6	3.84739	732.04	48.3884	0.88786	1.33179	6.21502	1.33179	5.03121
TCGA-55-6981	C3	4397.43	1.91804	2763.58	153.923	0.959021	0.47951	3.19674	1.91804	15.0247
TCGA-55-6982	C2	4984.3	1.34305	216.719	59.8268	2.93029	2.564	1.34305	8.54668	1.34305
TCGA-55-7573	C3	37100	0.22965	172.927	13.779	0.4593	0.918601	3.6744	1.60755	4.82265
TCGA-55-7574	C3	8822.5	0.925251	17.5798	17.5798	11.103	9.25251	0.925251	2.77575	1.61919
TCGA-55-7728	C3	19056.2	0.730367	10.3469	4.62566	0.486911	0.243456	1.21728	0.486911	0.608639
TCGA-55-7815	C2	35786.1	0.524897	2.88693	1.83714	12.86	18.6338	0.262448	0.787345	0.524897
TCGA-55-7910	C1	64645.7	5.10745	88.5292	8.17193	0	1.02149	0	2.38348	1.36199
TCGA-55-7911	C2	22505.5	0.252621	3.03145	17.4309	0.505243	0	0.505243	0.757864	0.505243
TCGA-55-8505	C3	7476.41	1.1608	33.9534	21.4748	2.902	1.451	1.1608	3.1922	0.870599
TCGA-55-8506	C2	38133.9	21.085	23.481	7.90688	0.718807	0.718807	2.63563	0.479205	0.239602
TCGA-55-8507	C1	65042.1	8.71825	403.219	6.90195	1.27141	1.45304	0	3.6326	0.36326
TCGA-55-8620	C1	470796	0.11335	4.87404	93.9669	0.566748	0.340049	0.226699	4.19394	0.226699
TCGA-55-A494	C2	55960.5	1.46402	5.85609	122.099	1.46402	2.63524	10.8338	1.46402	0
TCGA-56-5897	C4	519.074	0	6473.96	292.829	0	0.348606	8.36654	5.57769	71.4642
TCGA-56-5898	C4	4723.71	0	21386.4	565	5.76531	4.32398	5.76531	7.20663	135.485
TCGA-56-6545	C4	1437.08	4.21155	14154.6	36.9681	1.8718	3.7436	10.7629	9.35901	79.0836
TCGA-56-6546	C4	4720.77	0.59666	1486.28	201.472	37.5896	36.5952	0.59666	4.57439	48.9261
TCGA-56-7221	C4	2167.76	0.882338	13734	471.021	103.822	100.587	2.20584	31.6171	75.4399
TCGA-56-7222	C4	2992.13	1.13562	16537.8	461.288	19.9869	18.6241	59.0522	0.681371	242.114
TCGA-56-7730	C5	1940.76	0.410049	15365.8	223.067	30.3436	36.9044	29.5235	605.642	540.034
TCGA-56-8083	C4	23532.4	3.82933	1882.88	107.604	60.1205	65.4815	0.382933	51.6959	29.1029
TCGA-56-8309	C3	1633.66	0.677023	13330.6	567.346	6.09321	6.77023	268.101	48.0687	25.7269
TCGA-56-A4BX	C4	53.8646	0.708745	20943.4	226.09	31.5392	26.9323	21.2624	33.6654	362.523
TCGA-58-8386	C4	4698.12	0.482279	6751.91	16.1564	0.723419	1.2057	3.61709	2.4114	23.6317
TCGA-58-8388	C4	3595.84	1.53145	17519.1	133.542	0.306289	1.22516	50.5378	1.83774	144.875
TCGA-58-8391	C5	2145.9	0.92709	30173.7	1634.77	5.87157	2.16321	46.6635	299.759	367.746
TCGA-58-8392	C4	3840.6	1.14052	14880.2	430.205	18.9327	22.3542	84.3987	169.254	257.758
TCGA-58-8393	C5	3850.45	3.1925	18688.6	93.7435	7.25569	6.38501	70.5253	2.03159	360.753
TCGA-58-A46J	C4	6427.05	0.416152	10703.2	109.656	2.70499	3.53729	10.4038	4.57767	266.129
TCGA-58-A46K	C5	466.449	0.359083	10655.6	165.178	2.1545	0.897708	4.12946	21.3654	662.867
TCGA-58-A46L	C4	599.282	1.58803	9756.85	76.6224	75.2329	72.4538	4.16858	5.5581	95.0832
TCGA-58-A46M	C5	330.451	0.275146	11450.8	254.235	1.10059	1.37573	15.9585	5.22778	441.61
TCGA-58-A46N	C4	118.332	0	31396	684.449	49.5869	52.9678	33.8092	58.227	594.667
TCGA-60-2697	C3	6871.05	0.458039	390.937	18.0925	1.83216	2.74824	0.22902	8.24471	5.72549
TCGA-60-2703	C4	400.214	0.564874	12273.3	52.2509	13.8394	13.557	3.67168	0.564874	79.9297
TCGA-60-2704	C4	2073.62	0.17217	3483.35	221.928	6.19814	6.71465	2.23822	7.05899	97.7928
TCGA-60-2709	C3	2198.69	0.853806	2924.71	39.4174	4.26903	4.12673	0.853806	3.69983	105.73
TCGA-62-8394	C2	14045.5	1.43911	916.422	47.7783	0.143911	0.287821	3.02212	6.33207	0.863463
TCGA-62-8395	C2	40086.9	10.2201	25.1573	32.39	134.906	146.07	0.471699	6.44656	0.157233
TCGA-62-8398	C1	17242	2.00484	6.01451	8.24211	0.445519	1.55932	2.45036	0.668279	0.22276
TCGA-62-A46O	C1	47974.8	1.72842	14.0434	177.379	0.216053	0	0.432106	0.216053	0
TCGA-62-A46P	C2	50341.7	0.227391	5.23	2.7287	8.64088	12.0517	0.454783	7.04914	0
TCGA-62-A46R	C2	7245.84	32.995	51.5547	27.2667	0.229132	0.229132	2.06219	2.29132	0.458264
TCGA-62-A46S	C1	24773.4	1.64367	23.0113	44.379	2.73944	4.931	0	17.5325	0.547889
TCGA-62-A46V	C2	22408.2	7.93604	1.55886	14.1715	1.55886	1.84229	0.141715	1.13372	2.97601
TCGA-62-A471	C5	8876.22	1.75775	901.728	11.4254	0.439439	0	1.75775	0.878877	2.19719
TCGA-63-5128	C4	1426.66	0.99906	18880.2	143.865	179.831	183.827	140.867	62.9408	617.419
TCGA-63-5131	C4	2128.94	0	26872	557.472	0	2.24335	166.008	8.9734	127.871
TCGA-63-6202	C2	13651.6	39.5968	42.4636	40.3135	2.86674	5.19596	1.61254	0.537513	6.62933
TCGA-63-7020	C4	3444.81	0.242943	12871.9	524.757	0.971773	1.7006	13.3619	2.91532	96.6914
TCGA-63-7021	C4	894.249	0	26847.9	1593.78	2.18028	2.34799	4.19284	2.01256	119.748
TCGA-63-7022	C4	879.383	0.381677	6457.84	126.335	14.122	12.5953	10.178	5.08902	33.2059
TCGA-63-A5MB	C5	1672.37	0	13161.7	163.803	3.95072	5.16632	4.86242	6.98973	579.236
TCGA-63-A5MG	C3	1516.24	0.830247	9892.4	53.3434	2.6983	2.28318	8.30247	0.207562	64.3442
TCGA-63-A5MI	C4	3008.69	1.45699	19542.6	125.787	0.485664	3.88531	82.0773	2.91399	385.618
TCGA-63-A5MJ	C5	28.2368	0	15441.5	104.88	1.00846	1.51269	0	7.0592	628.773
TCGA-63-A5ML	C5	1045.25	0.260922	11582.9	44.8786	0.782767	0.782767	1.82645	3.65291	185.516
TCGA-63-A5MM	C2	242.959	0.52475	14278.5	25.7128	0.787125	1.57425	3.41088	5.50988	28.3365
TCGA-63-A5MN	C3	2852.27	0.857911	2491.09	26.0233	3.71761	1.42985	0	0.857911	15.7284
TCGA-63-A5MP	C5	2487.41	0.994329	11342.5	152.132	39.5743	44.7448	46.9323	3.77845	322.759
TCGA-63-A5MS	C5	3190.7	0.238986	11730.6	146.738	0.477972	0.716959	29.3953	28.4394	168.963
TCGA-63-A5MT	C5	1191.53	0.280031	32653.6	305.234	0	0.840093	2.24025	3.36037	134.695
TCGA-63-A5MU	C4	208.217	0.351718	40361	333.077	5.9792	5.62748	5.62748	0	584.906
TCGA-63-A5MV	C4	414.801	0.773882	14979.3	326.578	2.51512	2.32165	20.8948	88.8029	179.734
TCGA-63-A5MY	C4	219.003	0.493249	54304.2	194.833	5.42574	7.89198	127.258	0	488.81
TCGA-64-1679	C3	8393.59	6.8037	1089.95	23.1326	21.7718	17.1453	8.98089	3.53792	5.98726
TCGA-64-1681	C1	12745.5	2.777	152.18	15.7363	1.6662	0.370267	2.03647	1.6662	2.40674
TCGA-64-5774	C1	200776	6.07047	6.59079	13.7019	0.346884	0.346884	0.346884	0.693767	0.867209
TCGA-64-5778	C3	30062	2.79776	31.9152	36.4745	1.45069	0.621725	2.59052	1.55431	2.90138
TCGA-64-5779	C1	53512.1	2.31717	209.704	16.9926	0.965489	0.579294	0.772391	4.05506	1.73788
TCGA-64-5781	C2	3203.68	0.704416	6.42779	11.7109	1.84909	1.32078	0.968572	0.44026	2.0252
TCGA-64-5815	C2	27254.4	1.63961	87.8831	9.18181	1.14773	1.80357	0.491883	1.63961	10.0016
TCGA-67-6215	C2	34862.6	1.59268	5.73364	3.82243	0.796339	0.477803	3.02609	1.91121	0.318536
TCGA-67-6216	C2	23225.2	2.31081	439.298	2.7973	0.121622	0.121622	8.3919	1.7027	10.4595
TCGA-67-6217	C3	41321.6	4.2644	51.6297	25.2818	1.3707	1.523	2.4368	3.9598	2.4368
TCGA-68-7756	C4	3815.79	1.6397	8764	347.207	11.4779	10.0432	10.2481	3.07444	175.858
TCGA-68-7757	C3	994.343	0.184822	8239	149.891	3.69644	2.95715	28.2778	2.40269	25.5055
TCGA-68-A59I	C3	992.866	0	7482.85	19.8072	2.00579	2.25651	27.0782	96.5287	22.5651
TCGA-68-A59J	C5	2514.65	1.07574	10540.9	95.5256	1.50603	2.36662	0.645443	0.645443	103.916
TCGA-69-7760	C2	13592.2	1.80872	6735.06	4.82325	3.01453	2.11017	7.23487	8.13923	0
TCGA-69-7761	C3	6124.87	0	2.53963	2.53963	0	0	2.53963	0	2.90244
TCGA-69-7763	C2	13850.7	0.331538	39.453	10.6092	5.63615	2.98384	0	1.32615	0.663076
TCGA-69-7764	C1	26127	2.58725	8.62418	11.2114	8.19297	3.44967	0	2.15605	0
TCGA-69-8255	C1	188195	3.48558	6.56108	5.33088	2.46041	1.8453	0	4.10068	0.615102
TCGA-69-A59K	C2	17664.6	9.64538	28.3574	38.5815	5.20851	2.31489	0.192908	0.385815	0.192908
TCGA-70-6722	C3	3183.77	0	7495.73	49.0897	1.1758	1.1758	2.3516	1.1758	27.9253
TCGA-70-6723	C4	135.807	0.829779	17087.1	524.42	4.70208	4.42549	25.7232	3.8723	1189.35
TCGA-71-6725	C2	18925	0.306736	14.7233	56.7462	0.920208	2.76062	1.84042	3.06736	0.306736
TCGA-71-8520	C2	34732	17.1557	25.3971	16.9875	0.840965	0.336386	7.2323	2.5229	3.19567
TCGA-73-4658	C2	8503.93	2.55715	32.0056	11.6309	0.824888	0.989865	0.329955	3.29955	1.07235
TCGA-73-4676	C2	9176.72	7.57862	247.113	13.0452	9.0695	7.8271	0.993918	1.36664	31.4327
TCGA-73-7498	C1	56527.1	4.80712	31.8873	29.8042	2.08309	1.2819	0.320475	2.08309	0.320475
TCGA-73-7499	C2	9169.16	3.82526	1305.08	9.65879	0.956316	1.43447	3.634	4.30342	1.43447
TCGA-73-A9RS	C2	121845	0	70.4025	14.7354	2.86522	2.86522	0	2.04658	2.04658
TCGA-75-5122	C2	9871.2	0.177081	7.4374	6.72907	0.531243	0.177081	0.885405	0.354162	21.6039
TCGA-75-5125	C2	16106.8	79.5152	41.031	18.6762	0.848917	0.282972	0.565945	0	14.4316
TCGA-75-6203	C3	46238.7	2.86798	946.793	38.897	0.179249	0.179249	0	274.251	2.50949
TCGA-75-6205	C2	4774.85	0.921312	2995.8	21.1902	0.76776	0.307104	0.307104	2.91749	43.9159
TCGA-75-6206	C1	43879.8	7.1921	4.6905	32.2081	6.25401	7.03575	0	1.5635	1.5635
TCGA-75-6207	C2	13205.6	1.35029	1300.14	6.75144	0.964492	0.964492	0.964492	0.771594	0.964492
TCGA-75-6211	C1	72132	19.0892	20.1414	19.9911	0.150309	0.601235	0.150309	0.751544	0.450926
TCGA-75-6212	C3	8438.67	1.98889	88.5057	4.37556	3.7789	2.98334	0.397778	2.78445	21.0823
TCGA-75-6214	C1	7429.91	0.829972	27079.1	1442.91	0.829972	1.03747	3.73488	3.1124	29.2565
TCGA-75-7027	C1	70790.9	0.717814	410.302	45.3658	0.287126	0.430688	0.143563	0.430688	0.287126
TCGA-75-7030	C3	16961.3	0.265862	887.005	38.55	1.06345	1.15207	2.39276	15.9517	2.65862
TCGA-75-7031	C1	63512.9	6.02005	548.398	15.3368	1.43335	0.716672	0.430003	17.0568	0.716672
TCGA-77-6842	C4	1201.09	3.80825	20384.7	1164.17	2.64922	1.82134	12.9149	65.5682	86.7619
TCGA-77-6843	C4	1659.77	1.15987	37155.2	575.487	170.5	215.349	30.3498	107.674	158.322
TCGA-77-6844	C4	2909.07	4.03757	83134.8	933.487	1.21127	0.403757	364.997	10.4977	134.855
TCGA-77-6845	C5	2330.4	4.07467	48462.3	115.658	73.0307	72.4038	35.7317	162.987	325.347
TCGA-77-7139	C4	131.46	0	40527.6	391.528	100.099	92.4969	8.55279	120.689	200.516
TCGA-77-7141	C5	4826.39	0.831241	19405.7	108.477	16.417	16.2092	58.6025	3.53277	108.269
TCGA-77-7142	C5	7458.14	3.15755	14126.4	78.4126	5.26259	3.68381	4.73633	3.68381	367.855
TCGA-77-7335	C5	259.806	1.02459	6088.96	405.297	9.80675	9.66038	3.51286	18.0034	173.301
TCGA-77-7337	C4	59.4927	0.208016	9947.76	52.6281	0.416033	0.624049	20.8016	5.40843	63.445
TCGA-77-7338	C4	2195.29	0.588905	22710.2	354.521	5.00569	5.15292	7.36131	0.588905	258.088
TCGA-77-7463	C4	4097.25	0.234961	58519.4	1230.73	2.81953	1.64473	106.672	1.40977	131.813
TCGA-77-7465	C4	557.444	0.285137	38170.5	79.5533	129.738	172.223	111.774	19.3893	64.1559
TCGA-77-8143	C4	4746.29	0	26844.9	490.339	0.793429	0.793429	154.719	2.38029	483.992
TCGA-77-8150	C4	1698.37	0	16705.4	149.689	14.2109	10.7372	15.4741	0.631597	231.48
TCGA-77-8153	C4	113.363	0	27054.4	412.409	17.2	13.2909	18.3727	25.0181	549.617
TCGA-77-8154	C4	1367.93	0.506267	37708.8	105.304	5.56894	5.56894	79.484	0.506267	211.113
TCGA-77-A5FZ	C3	8301.65	0.497686	389.439	7.46528	0.248843	0	2.98611	5.47454	3.73264
TCGA-77-A5G1	C3	4488.32	0.367023	4627.97	171.583	1.83511	2.38565	0.183511	0.917557	100.931
TCGA-77-A5G3	C5	697.661	0.440536	14412.1	273.132	37.4455	36.1239	9.98547	40.9698	372.546
TCGA-77-A5G6	C4	1848.54	0.890003	27810.8	102.795	6.67502	5.78502	60.5202	94.3403	377.806
TCGA-77-A5GF	C5	72.9167	0.588038	13953.6	49.3952	2.15614	2.35215	3.33222	0.784051	252.66
TCGA-77-A5GH	C3	269.466	1.24825	10893	354.347	2.4965	1.56031	3.58872	6.08522	84.2569
TCGA-78-7143	C2	18329.3	6.93911	134.051	57.4054	15.1399	8.20077	3.78497	0.315414	9.46242
TCGA-78-7145	C2	20874.5	17.8957	10.5269	9.82509	0.87724	0.526344	1.40358	0.701792	1.92993
TCGA-78-7146	C2	10237.4	9.11319	71.9291	28.316	2.92924	3.58018	6.18395	0.650942	1.95283
TCGA-78-7147	C2	7630.46	4.71509	1589.38	16.2409	2.22657	2.0956	4.45315	1.0478	6.02484
TCGA-78-7148	C1	74932.8	2.30586	2.01762	7.2058	2.30586	2.88232	0	1.72939	2.30586
TCGA-78-7149	C1	38504.5	6.93574	8.86233	11.5596	13.4862	18.8806	1.54127	0.385319	0.385319
TCGA-78-7150	C1	5665.72	0.578666	8.67999	6.07599	0.289333	0.867999	0	2.31467	23.436
TCGA-78-7152	C2	18740.1	0.728902	20.4093	4.13045	8.01793	9.7187	5.58825	1.94374	0.97187
TCGA-78-7153	C2	29899.5	2.08962	18.3886	5.01509	112.839	125.795	0	2.50754	1.67169
TCGA-78-7154	C2	6196.15	0	1664.75	15.6401	1.32544	1.06035	2.1207	0	1.06035
TCGA-78-7155	C1	2301.94	3.48251	211.737	47.3622	3.48251	4.87552	0	0	2.78601
TCGA-78-7156	C1	50579.1	38.7046	2.07346	4.3773	93.3057	115.653	0.460769	2.53423	0.921538
TCGA-78-7158	C2	61950	4.34003	5.91822	2.36729	4.34003	3.15639	4.34003	0.789097	0.394548
TCGA-78-7159	C1	110328	5.09474	97.8189	9.51017	3.05684	4.07579	0.679298	2.03789	5.43438
TCGA-78-7160	C3	12231	1.81268	22.2053	15.4078	3.62536	2.71902	0	0.906339	2.71902
TCGA-78-7161	C1	107197	3.59319	75.8163	9.88128	1.97626	2.33557	0	156.484	0.359319
TCGA-78-7162	C1	30808.6	11.0816	37.9108	11.0816	11.6649	18.0805	0	9.91513	1.74973
TCGA-78-7163	C3	54292.1	0.800013	3408.85	20.0003	0.400006	0.400006	4.00006	2.40004	8.40013
TCGA-78-7166	C1	11050.6	0.824628	16.4926	19.7911	0	0.549752	1.0995	0.274876	0.824628
TCGA-78-7167	C1	64999.1	0.623233	38.0172	13.3995	5.29748	7.47879	2.80455	1.55808	0.311616
TCGA-78-7535	C2	7200.87	18.3374	6.41809	74.9542	2.06296	0.91687	0.229218	0.229218	1.14609
TCGA-78-7536	C1	79366.6	2.62782	322.471	2.25242	0.750806	0	1.87702	1.50161	2.62782
TCGA-78-7537	C2	20001.5	0.63316	3.79896	11.0803	13.2964	17.0953	1.89948	1.26632	0.949741
TCGA-78-7539	C2	7259.06	2.92079	0.898705	4.94287	0.449352	0.224676	14.3793	2.47144	0.449352
TCGA-78-7540	C2	25385.6	0	45.4301	3.35563	0	0	4.38813	3.87188	1.29063
TCGA-78-7542	C3	3544.23	0	3183.92	39.6183	0.535383	0.535383	10.1723	1.07077	10.1723
TCGA-78-7633	C1	17626.4	4.52682	6.29818	6.495	7.47909	8.26636	0.196818	0.98409	0
TCGA-78-8662	C2	1411.53	36.9977	4779.72	348.2	1.8733	1.17081	2.34162	0.702487	56.4331
TCGA-79-5596	C4	1266.79	0	9068.14	346.249	41.7886	38.2068	39.4007	13.1336	257.896
TCGA-80-5607	C2	28157.5	0.511862	31.7354	19.4507	5.63048	1.53558	16.3796	1.53558	5.63048
TCGA-80-5608	C1	189020	2.6126	1135.04	40.7205	0.540538	0.720717	0.360359	14.5044	0.270269
TCGA-80-5611	C1	899.474	0.284284	4385.36	9.38136	0.568568	0.568568	17.9099	0.284284	1.42142
TCGA-83-5908	C2	1028.45	1.28637	465.987	14.4717	2.57274	1.76876	1.28637	1.44717	4.82389
TCGA-85-6175	C3	2041.96	0.508457	2850.24	28.8126	1.52537	0.169486	7.96583	1.35589	42.3714
TCGA-85-6560	C5	1704.89	2.89087	368.587	67.9356	7.94991	7.22719	0	2.16816	6.50447
TCGA-85-6561	C5	412.031	0.500038	4758.11	150.511	1.00008	2.00015	1.25009	7.25055	175.763
TCGA-85-6798	C5	163.556	0.953682	36382	891.057	224.274	197.253	28.7694	0.953682	192.644
TCGA-85-7696	C5	681.161	1.096	17729	61.0104	93.3423	92.977	6.57597	48.9545	40.0038
TCGA-85-7697	C4	11695.9	0	11513.1	175.454	4.13467	6.29188	9.34794	3.9549	175.454
TCGA-85-7698	C5	1666.76	0.230025	14788.6	213.234	5.52061	4.14046	4.37048	25.5328	97.9908
TCGA-85-7699	C5	61.0711	0.260988	7440.24	34.9723	1.04395	0.782963	6.78568	10.1785	16.7032
TCGA-85-7843	C4	1155.26	2.06814	17416.6	152.629	2.89539	3.30902	8.27255	1.24088	159.66
TCGA-85-7844	C5	720.307	0.389935	11575.8	456.711	1.07232	1.1698	82.1788	12.6729	90.7574
TCGA-85-7950	C4	773.902	0.950273	10727.4	402.346	16.7248	15.5845	146.152	25.2773	128.287
TCGA-85-8048	C3	4097.06	0.477958	8547.09	34.174	1.1949	2.38979	7.88631	5.25754	9.55916
TCGA-85-8049	C5	13811.3	0.175162	7538.08	327.903	2.45226	2.80259	7.70711	7.70711	47.2936
TCGA-85-8072	C5	5498.13	0	13302.2	89.9489	2.24872	2.89121	1.92748	1.28498	215.877
TCGA-85-8276	C5	360.421	0.509069	5259.7	120.14	2.54535	1.52721	1.01814	4.58162	113.522
TCGA-85-8287	C4	477.905	0.352827	12972.4	74.4466	2.64621	1.76414	44.9855	21.3461	53.4534
TCGA-85-8288	C4	307.654	0.56073	10832.4	40.3726	1.12146	2.05601	65.4186	3.92511	33.27
TCGA-85-8350	C4	9170.49	0	6596.91	93.2456	9.76029	8.71454	39.564	7.6688	56.9931
TCGA-85-8351	C4	3403.98	1.96973	15022.3	53.7456	6.75337	5.62781	9.56728	2.25112	87.5124
TCGA-85-8352	C5	373.229	1.11495	27025.5	188.426	6.13222	6.13222	0.278737	0	76.9315
TCGA-85-8353	C5	1004.44	0.401401	5333.82	51.2456	1.33801	1.73941	3.34501	1.0704	75.9987
TCGA-85-8355	C3	3273.82	2.34253	10538.8	95.2631	4.68507	5.46592	13.0141	7.02761	309.215
TCGA-85-8479	C5	3075.72	0	29463.7	116.747	4.6328	6.9492	2.77968	0	51.8874
TCGA-85-8580	C5	8777.61	0.828702	51212.1	1200.79	17.4027	14.9166	3.31481	14.0879	394.462
TCGA-85-8664	C4	606.681	0.390777	29968.1	89.4879	1.36772	0.976942	3.3216	49.4333	150.449
TCGA-85-8666	C5	181.714	0.61598	11181.6	87.7772	4.61985	5.54382	10.7797	0.92397	206.353
TCGA-85-A4CL	C4	7552.85	0.242966	20343.1	226.688	26.4833	24.2966	6.07416	8.98975	55.1533
TCGA-85-A4CN	C5	97.9472	0.689769	18613.8	761.16	13.1056	12.7607	3.44885	42.4208	260.043
TCGA-85-A4JB	C4	283.82	0.256618	12761.4	164.236	2.56618	1.28309	32.0773	99.8244	77.4987
TCGA-85-A4JC	C4	637.5	0.428499	12836.7	236.532	0.749874	0.749874	21.9606	1.60687	72.952
TCGA-85-A4PA	C3	2708.38	4.32303	253.258	13.3293	10.4473	10.4473	0	15.4909	7.56531
TCGA-85-A4QQ	C5	7041.82	0.542806	25615.3	78.7068	0.271403	0.271403	1.62842	2.98543	56.7232
TCGA-85-A4QR	C4	2530.38	0.335505	33346.8	111.052	6.03909	3.01954	147.287	32.8795	470.713
TCGA-85-A50Z	C3	1312.61	0.337693	25075.4	332.29	1.68847	2.36385	140.143	0.675387	293.793
TCGA-85-A510	C1	202331	24.8706	994.823	37.3059	0.3033	0.606599	0.909899	2.1231	40.3389
TCGA-85-A511	C4	100.39	0	7883.13	95.6895	5.37204	5.70779	4.70054	2.01451	57.2458
TCGA-85-A512	C5	974.936	0	11950.6	569.563	122.778	117.821	3.79126	1.45818	305.342
TCGA-85-A513	C3	20747	1.26642	151.211	74.9721	0.506568	0.253284	0.506568	2.78613	1.26642
TCGA-85-A53L	C5	852.066	2.20229	16352.2	262.073	1.76183	1.32137	3.08321	21.5824	96.2401
TCGA-85-A5B5	C5	189.671	0.309415	17335	237.012	0.309415	0.928245	14.2331	9.90128	147.591
TCGA-86-6562	C2	9631.89	3.47981	40.6703	78.7307	0.326232	0.326232	2.60986	1.95739	8.80827
TCGA-86-6851	C2	19503.9	24.8565	2036.54	103.528	0.241325	0.241325	28.959	1.20663	1.9306
TCGA-86-7701	C2	99898.6	7.25554	15.8715	7.48228	1.13368	0.453472	0	7.93575	1.58715
TCGA-86-7711	C3	172.274	0.884968	127.73	2.35991	0	0	0.294989	0	1.17996
TCGA-86-7713	C1	19267.4	2.49744	576.597	11.8628	1.5609	1.5609	0.31218	9.67758	8.11668
TCGA-86-7953	C3	12414.7	2.90413	639.877	26.8632	1.21006	3.38815	0.968044	17.9088	4.59821
TCGA-86-7954	C3	10791.9	1.73023	1051.67	12.4262	0.314588	0.629176	1.25835	3.77506	3.14588
TCGA-86-7955	C1	1501.51	22.8971	6.46507	2.15502	0.538756	0.538756	1.07751	0.538756	67.3445
TCGA-86-8054	C1	477490	3.7476	106.807	3.9558	3.3312	3.3312	1.041	7.0788	1.8738
TCGA-86-8055	C3	19622.2	4.29979	3580.98	48.2324	0.934737	1.30863	6.16926	1.30863	8.41263
TCGA-86-8056	C2	35287.7	0.890405	205.684	5.11983	0.445203	1.11301	31.1642	9.12665	3.56162
TCGA-86-8073	C3	6888.42	20.9264	89.6846	146.271	2.77595	1.70828	0.640604	8.54139	0.427069
TCGA-86-8074	C2	17705.2	6.93246	5186.14	72.1306	2.64094	1.81564	1.9807	2.97105	6.43729
TCGA-86-8075	C3	2326.89	1.47104	1120.05	65.9026	0.73552	1.76525	47.2204	2.20656	5.73705
TCGA-86-8076	C3	15416.2	0.601453	301.729	10.8261	7.21743	8.42034	0.801937	3.60872	1.00242
TCGA-86-8278	C2	17592	1.53825	62.24	13.7259	0.828289	0.946616	8.51955	0.946616	1.41992
TCGA-86-8279	C1	11706.2	8.65407	891.639	73.2891	1.3522	0.811319	1.08176	1.08176	0.540879
TCGA-86-8280	C3	22670.5	19.2079	500.982	12.6141	1.29008	1.29008	2.86685	3.15353	6.45041
TCGA-86-8281	C1	27172.8	13.7381	52.2385	21.3703	3.56172	5.25777	1.69606	3.73132	1.69606
TCGA-86-8358	C1	379008	2.35083	80.4392	15.2293	43.848	45.4834	2.75967	10.732	0.40884
TCGA-86-8359	C1	95076.5	1.22037	16.3225	24.4075	1.22037	0.457641	0.762735	0.915281	0.152547
TCGA-86-8585	C3	2091.9	0.154213	26.833	7.24801	0.771064	0.771064	0.308426	2.31319	1.38792
TCGA-86-8668	C2	21883.7	6.07331	30.5111	17.4969	0.867615	0.867615	58.564	1.30142	13.0142
TCGA-86-8669	C1	102407	6.22404	103.942	1.45228	4.77177	6.22404	1.45228	7.67632	0.829872
TCGA-86-8671	C3	12053.3	2.59372	376.089	10.1155	1.03749	2.33434	4.40932	10.3749	1.03749
TCGA-86-8673	C2	51671.9	21.2208	17.684	39.7889	3.53679	2.65259	0	1.54735	0.22105
TCGA-86-A456	C2	15523.4	6.73911	3.49435	4.74234	0.74879	0	0.249597	0	4.74234
TCGA-86-A4D0	C1	189180	15.2757	16.3935	52.1611	0.745158	0	0	5.58869	0.745158
TCGA-86-A4JF	C2	32389.1	3.25576	10.3777	10.9882	1.83137	1.01743	0.610455	3.45925	3.05228
TCGA-86-A4P7	C2	10444.6	1.14625	52.3454	7.25958	1.71937	1.71937	3.62979	2.10146	0.764166
TCGA-86-A4P8	C3	8060.96	1.55657	139.572	8.04228	0.259428	0.518857	0	16.6034	0.778285
TCGA-90-6837	C3	15032.4	1.03367	5.34064	17.917	1.37823	1.89507	0.172279	7.92483	0.861394
TCGA-90-7766	C4	872.772	0	20665.5	161.817	3.55341	3.00673	19.4071	1.3667	97.0354
TCGA-90-7767	C5	290.062	0.411241	21997.1	133.927	212.474	228.924	27.6902	1.50788	81.5628
TCGA-90-7769	C5	32.94	0.374318	22514.9	537.521	6.36341	10.1066	16.0957	20.9618	376.938
TCGA-90-A4ED	C4	121.416	0.410189	20009.4	255.753	0.820378	0.820378	40.1985	4.71717	52.094
TCGA-90-A4EE	C5	2053.39	0	9878.17	120.14	2.33605	4.00467	20.6908	13.6826	45.0525
TCGA-90-A59Q	C3	3956.57	0	11026.2	124.353	0.428803	1.71521	0.428803	0	5.57444
TCGA-91-6828	C2	149377	1.78437	53.1347	12.8871	1.98264	1.58611	6.93923	1.98264	0.793055
TCGA-91-6829	C2	1945.02	15.1381	5.58493	5.14401	1.17577	0.88183	2.64549	3.82126	0.440915
TCGA-91-6830	C3	13547.8	0.254445	177.857	82.4402	21.8823	19.9739	1.90834	6.48835	1.39945
TCGA-91-6831	C1	18749.4	10.6131	87.095	2.86386	0.842312	0.336925	0	1.85309	0.336925
TCGA-91-6835	C3	12740.1	3.89514	164.678	35.9218	5.19352	7.14109	12.9838	1.51478	1.08198
TCGA-91-6836	C2	5672.39	19.2733	3.31261	65.3487	2.40917	2.71031	0.602292	1.50573	9.63667
TCGA-91-6840	C1	27033.8	17.8047	1561.25	347.364	2.91039	2.73919	0.684798	1.284	1.3696
TCGA-91-6847	C2	263.535	0.870471	13897.3	53.0988	1.08809	0.652854	3.26427	0.217618	18.2799
TCGA-91-6848	C5	962.322	0.789219	83.3942	165.21	6.05068	9.20756	0	7.10297	67.6098
TCGA-91-6849	C3	55948.4	2.1354	140.428	36.2002	8.33825	6.91465	0.203372	4.67755	5.7961
TCGA-91-7771	C2	19682.5	0.418394	7.74029	4.60234	27.1956	28.8692	0	2.09197	0
TCGA-91-8496	C3	28131.9	8.64458	6.62751	8.35643	0.720382	1.15261	1.15261	2.4493	2.30522
TCGA-91-8497	C3	115029	1.8526	67.0643	21.8607	14.4503	16.3029	2.59365	3.51995	1.11156
TCGA-91-8499	C4	71848.1	0.196617	11.2072	11.797	1.37632	1.37632	0.196617	5.50528	0.196617
TCGA-91-A4BC	C3	20932.1	2.23873	33.3322	14.9249	0.746243	1.24374	0	2.98497	0.746243
TCGA-91-A4BD	C3	19232.4	4.41392	59.9891	7.02214	0.80253	0.200633	1.2038	1.40443	4.81518
TCGA-92-7340	C5	569.668	0.176041	9870.87	29.3988	0.176041	0.264061	12.6749	3.60884	76.3137
TCGA-93-7348	C3	17291.3	2.89526	477.396	62.0873	0.965087	0.965087	0.321696	8.68578	6.43391
TCGA-93-A4JN	C2	3923.03	3.37195	28.6616	42.872	2.16768	1.68598	4.09452	9.3933	0.963415
TCGA-93-A4JO	C3	5584.99	0.466057	323.211	44.7415	0.466057	0.699086	0.932114	14.2147	5.59269
TCGA-93-A4JP	C3	11920	0.687151	2337.69	112.006	2.7486	1.03073	0.687151	5.49721	1.03073
TCGA-93-A4JQ	C3	6764.86	0	2800.17	73.0286	0.245888	0.245888	0.98355	1.47533	15.9827
TCGA-94-7033	C4	2326.96	1.89724	6046.97	717.156	1.18577	1.42293	13.9921	5.92887	57.6286
TCGA-94-7557	C4	5801.17	0.268809	21241.6	207.789	1.07524	0.806427	5.9138	1.61285	79.8363
TCGA-94-7943	C4	2058.73	0.464462	6396.1	62.0057	7.43139	5.57354	5.34131	3.94793	48.5363
TCGA-94-8035	C4	7126.17	2.00082	34953.6	520.713	1.50062	2.00082	111.546	3.25133	888.614
TCGA-94-8490	C5	226.617	0.57299	16867.1	202.552	4.29742	6.30288	24.6386	66.7533	138.95
TCGA-94-8491	C5	2401.64	0	16903	46.2001	8.36544	8.36544	26.4272	5.70371	97.3434
TCGA-94-A4VJ	C5	1865.44	0.743205	18473.8	564.092	0.371602	0.371602	10.9003	0.247735	95.9973
TCGA-94-A5I4	C4	3440.43	0.881107	21767.4	489.014	60.7964	48.7546	39.9435	14.0977	217.34
TCGA-94-A5I6	C5	334.894	1.20683	9416.65	442.704	5.22957	6.03412	1.20683	0.201137	346.761
TCGA-95-7039	C2	17590	11.4518	11.2133	55.5891	1.90864	1.1929	1.1929	5.24876	0.715739
TCGA-95-7043	C2	8864.02	1.71807	10.6766	34.975	2.69983	2.45439	0	0.122719	0
TCGA-95-7567	C2	11939.4	1.78722	13.1062	13.1062	0	0.397159	0.19858	0.19858	0.595739
TCGA-95-7944	C3	8068.11	1.23967	6.19837	7.12812	0.309918	0.619837	0.309918	6.19837	0.619837
TCGA-95-7947	C5	3791.93	5.20682	1313.21	133.733	4.65873	3.8366	1.64426	2.19234	1.64426
TCGA-95-7948	C2	7003.44	13.1669	924.787	36.9855	3.25473	2.36707	0	0.591769	1.47942
TCGA-95-A4VK	C1	24216.2	7.53873	4.02065	14.3236	1.25646	0.753873	0.251291	2.51291	0.251291
TCGA-95-A4VN	C2	9472.21	2.55003	161.348	68.1554	0.695464	0.463642	0.695464	3.47732	2.31821
TCGA-95-A4VP	C3	121384	2.49013	13.004	3.87353	0.691702	0.276681	0	21.0278	1.52174
TCGA-96-7544	C4	2489.65	0.417236	13784.2	22.948	2.50342	4.79822	345.263	3.75513	202.568
TCGA-96-A4JK	C4	339.867	0.183019	10282	207.727	26.9038	29.2831	1.64717	92.7907	111.642
TCGA-96-A4JL	C5	1457.69	0.122629	14477.4	308.658	3.06573	2.0847	17.1681	2.9431	15.6965
TCGA-97-7546	C3	15275.1	4.04408	15.691	10.6764	10.9999	11.3234	7.76463	2.42645	1.13234
TCGA-97-7552	C3	11877.3	0.452584	69.5471	3.16809	1.05603	0.754307	3.62067	3.16809	1.81034
TCGA-97-7553	C3	4036.08	2.83803	60.8149	12.163	1.62173	1.2163	0.810865	1.41901	3.85161
TCGA-97-7554	C2	4899.26	2.94657	2.65191	5.59848	0	0.589313	3.83054	1.76794	1.76794
TCGA-97-7937	C2	4795.45	10.9838	10.3901	65.3089	1.48429	0.890576	0.296859	0	0.890576
TCGA-97-7938	C3	10495.5	0.692699	54.7232	12.0068	1.3854	0.923598	0.461799	1.6163	3.00169
TCGA-97-7941	C3	29839.9	2.75009	449.745	35.9627	0.84618	1.26927	3.17318	14.8082	0.84618
TCGA-97-8179	C1	26823.7	15.3866	22.1391	27.3417	1.77112	2.87808	0	2.76738	0.442781
TCGA-97-A4M0	C2	42827.2	2.78654	29.5683	17.1837	0	0.619232	0.309616	1.8577	0.77404
TCGA-97-A4M2	C3	17840.7	7.22384	196.85	27.0894	5.05669	4.33431	1.44477	7.94623	1.08358
TCGA-97-A4M5	C3	7764.47	2.85088	160.6	9.12283	1.71053	1.14035	0.950294	4.56141	1.71053
TCGA-97-A4M6	C3	12576.6	2.18498	229.267	18.4163	0.15607	0	0.936422	2.80926	0.468211
TCGA-97-A4M7	C2	29137.1	0.839252	128.615	10.2808	0.839252	0.839252	3.14719	5.66495	1.46869
TCGA-98-7454	C3	3440.45	0.929684	3275.28	12.7057	2.47916	1.85937	0	4.33852	13.6354
TCGA-98-A538	C4	192.778	0	7944.33	335.439	0.284753	0.284753	60.9372	0.569507	428.839
TCGA-98-A539	C4	1909.03	0.177254	7476.06	326.68	1.59529	0.709018	1.24078	1.06353	358.231
TCGA-98-A53A	C4	1290.09	1.01065	51877.6	1154.16	38.9099	40.9312	103.591	24.2555	905.035
TCGA-98-A53B	C4	1223.61	0	12254.9	95.1418	2.17754	1.84254	17.5878	2.34504	119.765
TCGA-98-A53C	C3	8744.4	0.3681	486.628	20.6136	2.9448	2.39265	0.18405	9.38655	6.80985
TCGA-98-A53H	C3	12968.1	0.349456	1572.9	43.682	0.698913	0.524184	1.74728	8.73641	24.1125
TCGA-98-A53J	C5	921.415	0.235777	30325.4	634.947	11.0815	9.90262	13.2035	4.0082	87.7089
TCGA-99-7458	C2	14906.9	1.50622	41.0445	5.83661	31.8189	43.1156	2.63589	1.6945	1.31794
TCGA-99-8028	C3	6576.64	5.41399	206.634	14.4373	0	0.451166	1.3535	2.707	1.80466
TCGA-J2-8192	C3	20938.4	7.64727	4070	41.75	0.206683	0.826732	10.9542	1.44678	4.75371
TCGA-J2-8194	C1	27411.6	3.14291	49.4294	38.0007	26.2862	28.0005	1.4286	0.285719	0.571439
TCGA-J2-A4AD	C1	8925.98	0.695142	1988.46	292.481	0.868928	1.04271	4.17086	5.90871	2.433
TCGA-J2-A4AG	C2	13577.7	1.56158	8.32841	6.0728	0.520526	0.173509	16.6568	4.16421	0.173509
TCGA-L3-A4E7	C3	4093.36	0.516903	20530.9	158.172	1.29226	1.29226	21.193	0.775355	133.361
TCGA-L3-A524	C5	271.014	1.1814	14880.2	207.454	15.8308	20.3201	0.945122	6.37957	400.023
TCGA-L4-A4E5	C2	8466.11	64.1614	26.1291	22.9355	1.74194	2.61291	0.870969	0.580646	0.290323
TCGA-L4-A4E6	C3	9092.14	0.984424	206.729	10.3365	0.984424	0.984424	0.984424	5.90654	1.96885
TCGA-L9-A443	C2	7581.78	5.82942	43.9856	107.579	3.70963	6.35937	0.176649	4.59288	0
TCGA-L9-A444	C2	6085.3	8.45943	3.65813	14.8612	0.228633	0.6859	0	0.457267	0.228633
TCGA-L9-A50W	C2	36228.3	11.9785	58.7335	21.8318	6.95528	9.66011	0.966011	11.5921	2.70483
TCGA-L9-A5IP	C3	562.668	2.23281	380.694	10.0476	9.21034	6.41933	0	0.558203	1.67461
TCGA-L9-A743	C3	14948.9	0.389554	157.38	12.5956	1.55821	0.519405	0.649256	1.81792	2.07762
TCGA-L9-A7SV	C1	4967.95	259.775	15.316	2.38691	7.75745	5.76836	0	1.39236	0.397818
TCGA-L9-A8F4	C3	4703.19	5.89856	54.5108	137.091	0.203399	0.406797	0.203399	1.42379	1.83059
TCGA-LA-A446	C4	6009.83	0.327404	19577.1	230.82	1.30962	1.30962	47.1462	9.49473	239.333
TCGA-LA-A7SW	C4	427.817	2.95897	38074.8	105.783	106.03	128.962	0.246581	0.493161	221.183
TCGA-MF-A522	C5	186.833	0	38024.3	252.058	136.347	133.399	11.0552	0	162.143
TCGA-MN-A4N1	C2	34196.3	8.52494	2.75807	75.7216	0.250734	0.752201	1.5044	0	3.0088
TCGA-MN-A4N4	C3	3653.26	1.67912	171.438	33.9182	0.671648	0.671648	1.17538	1.34329	0
TCGA-MP-A4SV	C2	9818.22	10.5523	243.691	5.60589	0.659516	0.659516	1.97855	3.62734	0.659516
TCGA-MP-A4SW	C2	27919.7	1.49342	62.7236	13.9386	0.74671	0	0.74671	1.24452	1.24452
TCGA-MP-A4SY	C2	4215	3.91301	233.169	21.4064	2.53194	1.38106	2.9923	8.51654	0.69053
TCGA-MP-A4T4	C3	9775.77	11.3113	75.046	25.0153	0.435049	0	0.435049	4.56802	3.69792
TCGA-MP-A4T6	C2	34953.3	10.6413	167.375	21.1023	0.180361	0.180361	9.01806	0.901806	2.3447
TCGA-MP-A4T7	C3	25777.2	0.954888	16.7105	19.5752	0.954888	0.477444	0.954888	4.77444	0.954888
TCGA-MP-A4T8	C2	36200.4	2.49299	97.2266	62.6363	0.934871	0.311624	0	2.80461	0
TCGA-MP-A4T9	C3	9878.9	1.07731	1511.7	88.0997	2.39401	3.23192	1.79551	4.90773	1.19701
TCGA-MP-A4TA	C3	6505.4	4.53841	426.404	48.6848	0.825166	1.65033	0	6.80762	2.4755
TCGA-MP-A4TC	C2	10521.1	4.81129	558.675	114.48	0	0.424525	0.707542	0.84905	4.10374
TCGA-MP-A4TD	C2	34729.9	1.05477	241.279	46.1462	4.21908	3.16431	0	26.3693	0.263693
TCGA-MP-A4TE	C1	232750	1.42579	5.49946	5.70315	0.407368	0	0.203684	0.814735	0.407368
TCGA-MP-A4TF	C2	14570.7	1.00903	23.006	27.4457	1.41265	1.81626	1.61445	0.403614	0.201807
TCGA-MP-A4TH	C3	39081	5.13576	20.971	18.8311	1.06995	0.85596	2.56788	5.77773	0.85596
TCGA-MP-A4TI	C2	2431.34	0.243219	1757.14	10.58	1.45932	1.58093	0.12161	0.486439	6.68853
TCGA-MP-A4TJ	C3	60289	1.37452	760.935	13.7452	0.824713	2.19923	1.92433	2.74904	3.02395
TCGA-MP-A4TK	C2	11405.3	1.70969	97.5948	109.848	0.712371	1.13979	0.712371	4.27423	9.11835
TCGA-MP-A5C7	C1	105916	18.697	228.696	3.42018	75.0159	95.5369	0	7.29638	0.228012
TCGA-NC-A5HD	C5	1496.22	1.0443	62633.8	254.809	1.82753	0.52215	20.886	240.711	231.835
TCGA-NC-A5HE	C5	148.388	2.13507	12342.4	38.2178	1.49455	1.70806	1.92157	9.82133	16.8671
TCGA-NC-A5HF	C4	4688.19	0.90337	31265.3	229.757	6.32359	4.51685	11.1416	1.50562	510.103
TCGA-NC-A5HI	C4	847.64	0	19401.4	329.654	2.69472	1.79648	41.6185	0.598827	554.814
TCGA-NC-A5HJ	C3	26728.3	5.48878	89.5094	31.6661	0.211107	1.26664	0	5.27768	1.05553
TCGA-NC-A5HK	C5	3173.51	1.73838	35568.3	139.264	0.772615	0.579461	0.579461	0	247.623
TCGA-NC-A5HL	C5	1019.79	0	21683	56.9326	0.665879	0.998818	1.99764	1.33176	156.481
TCGA-NC-A5HM	C4	836.035	0	27953.5	300.302	3.43694	7.73311	12.8885	1.28885	154.662
TCGA-NC-A5HN	C4	82.5567	1.07917	57720.6	273.031	8.63338	5.39586	2.15835	0	397.675
TCGA-NC-A5HO	C5	88.3303	1.0905	35842.8	423.84	0.363499	0	23.6274	2.18099	119.955
TCGA-NC-A5HP	C4	1352.2	0.219763	15311.8	96.9155	1.53834	1.7581	2.19763	3.73597	86.3668
TCGA-NC-A5HQ	C5	1829.52	1.81654	12252.8	150.254	1.03802	1.29753	62.8005	3.89259	376.543
TCGA-NC-A5HR	C5	4292.25	0.340681	23992.2	135.932	8.51704	7.83567	10.2204	50.4209	111.403
TCGA-NC-A5HT	C4	2595.98	0.423454	15437.6	91.0426	1.69382	2.54072	87.8667	6.56354	169.593
TCGA-NJ-A4YF	C1	12277.6	10.5079	83.6065	92.7438	0.913732	0.228433	0	2.28433	0.456866
TCGA-NJ-A4YG	C2	9507.73	2.54619	17.2873	15.5451	0.938069	1.3401	1.47411	5.76242	0.536039
TCGA-NJ-A4YI	C2	12270.6	0.71526	200.273	36.1206	2.32459	1.78815	0.178815	2.32459	3.39748
TCGA-NJ-A55A	C3	27572	2.80292	1483.02	162.849	1.12117	0.560583	10.6511	19.0598	4.20437
TCGA-NJ-A55O	C3	21702.4	0.703664	9.8513	10.7895	1.87644	2.11099	0	9.14764	1.40733
TCGA-NJ-A55R	C1	156542	1.35001	10.5301	26.7301	21.6001	25.3801	0	6.21003	0.540003
TCGA-NJ-A7XG	C2	18347.3	2.31386	81.4723	4.01881	0.365347	0.730693	0.243564	0.852475	6.08911
TCGA-NK-A5CR	C4	1644.1	0	11366.2	197.696	3.86797	2.79353	5.37218	35.8862	399.69
TCGA-NK-A5CT	C3	2112.11	1.6443	11383.1	299.469	2.05538	1.84984	0.616614	0.411076	199.372
TCGA-NK-A7XE	C5	329.884	0.26518	26407.4	270.218	2.12144	2.38662	59.4002	12.1983	86.1834
TCGA-O1-A52J	C3	33416.3	2.84212	13.4355	9.81823	0	0.258374	0.775123	27.1293	1.0335
TCGA-O2-A52N	C5	1148.48	0.713046	31403.2	169.943	3.08987	2.13914	0.475364	1.18841	95.0728
TCGA-O2-A52Q	C2	1602.33	0.692152	1776.06	16.4386	0.86519	0.346076	0.692152	0.346076	2.94165
TCGA-O2-A52V	C5	566.104	0.304602	8676.75	252.211	4.87364	4.41674	21.9314	5.02594	111.18
TCGA-O2-A5IB	C5	43175.2	1.30111	149.256	9.66537	3.3457	2.41634	2.23047	0.185872	0.557617
TCGA-S2-AA1A	C3	38882.9	1.14265	35.2318	3.99928	1.90442	1.90442	0.380884	12.9501	1.71398

## Sheet: methylation
Supplememtary Table S18: Expression (beta values) of differentially expressed methylation probes used to train classification models
	Clusters	cg20691436	cg05485379	cg07838427	cg24580076	cg00415665	cg05242402	cg09473364	cg00817367	cg01753252	cg10243459	cg25521254	cg17812788	cg18121066	cg26539736	cg01176141	cg18486102	cg09110402	cg17510385	cg07479618	cg03130248	cg03555299	cg04778236	cg08796240	cg25115460	cg19139727	cg04897892	cg06332339	cg24597774	cg18367631	cg04156293	cg18873878	cg07558472	cg24884444	cg02467990	cg13092806	cg14547067	cg13688329	cg25832771	cg01893212	cg18586886	cg03596016	cg16969274	cg10862567	cg14324370	cg19871940	cg11421768	cg16759976	cg01243312
TCGA-05-4384	C1	0.937798	0.966255	0.977925	0.940608	0.984453	0.953183	0.962369	0.0513843	0.93405	0.938825	0.908504	0.426366	0.885156	0.967812	0.954401	0.422647	0.444541	0.740908	0.932429	0.954682	0.885005	0.94073	0.951561	0.965181	0.959152	0.961629	0.982165	0.893174	0.913462	0.600671	0.974657	0.0664161	0.765705	0.607757	0.62463	0.0404471	0.972601	0.0475446	0.742373	0.729833	0.0749095	0.931663	0.899824	0.583168	0.0444883	0.731075	0.936035	0.879555
TCGA-05-4396	C2	0.978626	0.986969	0.977894	0.959122	0.967951	0.945067	0.947671	0.77893	0.970968	0.907792	0.901032	0.63153	0.91198	0.978818	0.973868	0.709253	0.587214	0.550501	0.928955	0.920373	0.880026	0.928233	0.975112	0.962177	0.963554	0.958684	0.983767	0.902323	0.957976	0.801462	0.951657	0.601533	0.832722	0.80706	0.769894	0.546766	0.962392	0.406186	0.857018	0.69369	0.848819	0.894529	0.919885	0.705448	0.619271	0.524337	0.847788	0.891846
TCGA-05-4405	C2	0.974302	0.917652	0.956981	0.974081	0.95772	0.949151	0.976098	0.584992	0.979788	0.969586	0.891936	0.516468	0.899854	0.967662	0.976536	0.534783	0.378583	0.913113	0.914187	0.976287	0.889995	0.893484	0.9628	0.960236	0.86362	0.962528	0.978871	0.90404	0.841398	0.633333	0.936506	0.445903	0.919206	0.692269	0.70027	0.0198085	0.966501	0.44569	0.687215	0.639009	0.758883	0.889921	0.77526	0.615549	0.437238	0.889711	0.889471	0.676361
TCGA-05-4410	C2	0.977441	0.651445	0.920267	0.976441	0.945272	0.937016	0.990806	0.446273	0.979298	0.939798	0.875494	0.530498	0.763807	0.977509	0.975963	0.130333	0.391244	0.901168	0.910944	0.952453	0.840131	0.941553	0.930986	0.887424	0.891059	0.945063	0.993591	0.90929	0.809686	0.659533	0.862141	0.522533	0.942123	0.650901	0.439219	0.0108046	0.964327	0.378822	0.651067	0.598546	0.611034	0.953502	0.866439	0.527747	0.463376	0.862825	0.852598	0.839849
TCGA-05-4417	C2	0.974067	0.969725	0.97836	0.970897	0.984661	0.967756	0.995542	0.663729	0.990427	0.968455	0	0.523536	0.873156	0.987201	0.990333	0.573456	0.44654	0.921406	0.949737	0.960111	0.90625	0.927441	0.967202	0.958005	0.905891	0.977813	0.986862	0.893833	0.834887	0.172577	0.978907	0.569518	0.936895	0.679692	0.680919	0.50992	0.970418	0.523258	0.733524	0.628432	0.763245	0.916216	0.703595	0.587291	0.49403	0.857432	0.904476	0.865509
TCGA-05-4427	C2	0.982442	0.412057	0.984405	0.972309	0.973424	0.985005	0.587295	0.752345	0.665037	0.531542	0.913304	0.622486	0.929155	0.98968	0.983563	0.683836	0.562484	0.835526	0.94947	0.810683	0.905354	0.998706	0.981509	0.554057	0.968716	0.967755	0.98651	0.948648	0.885553	0.806057	0.606722	0.0471535	0.354258	0.735419	0.748667	0.201326	0.952427	0.62464	0.735472	0.0702379	0.714545	0.898687	0.907232	0.580185	0.624713	0.824697	0.913118	0.884554
TCGA-05-5420	C3	0.945201	0.950818	0.98109	0.951753	0.934572	0.961536	0.939839	0.450744	0.955506	0.922705	0.880743	0.015298	0.74862	0.953417	0.976013	0.313031	0.149843	0.872269	0.936736	0.828027	0.853958	0.935174	0.960202	0.77299	0.856761	0.907495	0.985764	0.862357	0.515841	0.147394	0.750714	0.438768	0.911831	0.320421	0.494725	0.273746	0.68139	0.0550769	0.335371	0.409062	0.470316	0.908485	0.880879	0.334127	0.324689	0.889348	0.859588	0.795011
TCGA-05-5423	C3	0.95543	0.925076	0.964298	0.886869	0.949613	0.952457	0.929565	0.648316	0.922239	0.953748	0.881494	0.153471	0.773899	0.952229	0.957365	0.541561	0.1654	0.906103	0.909938	0.897253	0.827879	0.920301	0.938285	0.912242	0.933945	0.94781	0.985119	0.878017	0.865035	0.387442	0.961615	0.0392289	0.899369	0.6865	0.224981	0.388593	0.856793	0.55951	0.736574	0.68053	0.107641	0.768168	0.896255	0.539767	0.513769	0.910509	0.873072	0.823868
TCGA-05-5425	C1	0.9762	0.947632	0.983698	0.942387	0.960473	0.958921	0.955027	0.416939	0.93766	0.969936	0.886753	0.47697	0.823876	0.967025	0.980456	0.287204	0.415217	0.877951	0.943797	0.931197	0.876733	0.937511	0.959222	0.947976	0.951483	0.963537	0.992017	0.88433	0.846193	0.687609	0.977152	0.516972	0.88554	0.305018	0.487073	0.395532	0.524284	0.443417	0.295657	0.594281	0.606463	0.904907	0.902638	0.534228	0.366943	0.893692	0.886887	0.82255
TCGA-05-5429	C2	0.982365	0.921863	0.919382	0.960417	0.93335	0.897877	0.968931	0.466397	0.955511	0.978739	0.82157	0.0298331	0.768979	0.979648	0.979701	0.523043	0.452333	0.437703	0.893805	0.941669	0.798412	0.840984	0.922605	0.90293	0.92056	0.683796	0.987013	0.741631	0.858603	0.574435	0.879397	0.0353489	0.919402	0.68652	0.704508	0.499011	0.946631	0.492404	0.716899	0.0647918	0.0496416	0.882557	0.879115	0.548597	0.577286	0.481246	0.874794	0.858855
TCGA-05-5715	C2	0.962416	0.947338	0.986884	0.927553	0.957882	0.982214	0.974938	0.680362	0.952402	0.967776	0.937118	0.520208	0.869173	0.974816	0.976365	0.630999	0.335204	0.951001	0.959796	0.907998	0.895436	0.93658	0.970954	0.958205	0.932877	0.948635	0.990414	0.903195	0.90016	0.761934	0.974184	0.57364	0.968151	0.0252629	0.13317	0.46961	0.971659	0.33542	0.0409207	0.74638	0.759826	0.832235	0.929823	0.644595	0.632012	0.919381	0.876451	0.882669
TCGA-18-4721	C5	0.969481	0.664418	0.624468	0.338344	0.513746	0.613945	0.590438	0.544981	0.966418	0.785647	0.588696	0.0112991	0.175593	0.903778	0.963336	0.496915	0.0128809	0.390284	0.775047	0.526041	0.395806	0.679752	0.955306	0.578545	0.727939	0.739848	0.494478	0.574042	0.597348	0.0326696	0.617784	0.431197	0.217715	0.0302968	0.0946391	0.0111578	0.572669	0.00907228	0.0365699	0.32271	0.660494	0.815532	0.482901	0.0365037	0.0459301	0.446339	0.635657	0.441465
TCGA-18-5592	C5	0.092689	0.164535	0.4094	0.169118	0.216483	0.370611	0.471261	0.0165241	0.122048	0.173204	0.0776564	0.457763	0.0302139	0.359016	0.968311	0.0118286	0.00972323	0.0874562	0.193797	0.0661946	0.112042	0.28444	0.406345	0.283404	0.2034	0.342478	0.360098	0.158287	0.0986951	0.0263764	0.30394	0.0176876	0.0713362	0.0149126	0.036604	0.00913954	0.212038	0.0127806	0.0243226	0.0173337	0.786153	0.184592	0.161447	0.0231266	0.0178006	0.176731	0.187104	0.149874
TCGA-18-5595	C5	0.113224	0.116054	0.353303	0.12116	0.165005	0.399356	0.726452	0.0310003	0.114428	0.268846	0.0666635	0.0118176	0.0370893	0.286406	0.395894	0.0275697	0.0108342	0.207228	0.233255	0.0587727	0.0738663	0.164318	0.182362	0.127989	0.342087	0.346115	0.311318	0.179022	0.0598037	0.030579	0.232228	0.0144639	0.0635657	0.0250171	0.509921	0.0107252	0.199924	0.0138799	0.0271415	0.0708328	0.211448	0.122934	0.153563	0.459376	0.0139274	0.246274	0.139913	0.0821912
TCGA-21-5782	C4	0.336296	0.30557	0.556576	0.248001	0.39892	0.501861	0.342994	0.0195046	0.350178	0.534481	0.39266	0.0130561	0.091192	0.54569	0.23693	0.172445	0.0123503	0.385483	0.783002	0.306437	0.290671	0.404554	0.439046	0.423361	0.430783	0.66638	0.485856	0.30417	0.273096	0.0248923	0.443745	0.0209548	0.165705	0.0220477	0.119541	0.011616	0.635815	0.0118842	0.0320832	0.0477302	0.0402812	0.345062	0.437036	0.0697225	0.027872	0.364658	0.299724	0.404172
TCGA-21-5784	C3	0.53407	0.59587	0.716698	0.415471	0.672351	0.64388	0.619269	0.015514	0.530995	0.959741	0.7285	0.0115968	0.457252	0.782954	0.769994	0.0125176	0.0116358	0.401636	0.769507	0.561441	0.638772	0.758843	0.648079	0.636774	0.746505	0.747315	0.633113	0.752276	0.41953	0.0562729	0.686803	0.0190036	0.290965	0.0430124	0.135092	0.0110845	0.693354	0.0152947	0.0575304	0.167044	0.0286516	0.711594	0.691333	0.178944	0.0581648	0.506004	0.548178	0.571092
TCGA-21-5786	C5	0.479143	0.273934	0.561423	0.933572	0.345125	0.651667	0.405787	0.0202696	0.982193	0.378658	0.198573	0.0090235	0.0695778	0.813491	0.411864	0.028283	0.0137913	0.930088	0.462101	0.152785	0.204811	0.36632	0.462677	0.298723	0.582015	0.349354	0.886485	0.258279	0.256777	0.0449327	0.42679	0.194344	0.116845	0.0242802	0.0403246	0.00935935	0.391824	0.0154288	0.0349759	0.53294	0.63926	0.611591	0.256903	0.0215803	0.510578	0.882959	0.67159	0.686041
TCGA-21-5787	C1	0.983235	0.984169	0.978765	0.948197	0.979008	0.972346	0.916898	0.650086	0.625307	0.34425	0.88701	0.0156163	0.932837	0.986716	0.98667	0.606526	0.0132228	0.297343	0.975471	0.943257	0.911236	0.963245	0.97894	0.412126	0.92633	0.970931	0.988631	0.933993	0.817836	0.702926	0.504901	0.584401	0.15516	0.0302697	0.630571	0.471263	0.502572	0.0141435	0.0308088	0.115115	0.698956	0.587587	0.404754	0.505161	0.546535	0.360463	0.899308	0.834498
TCGA-21-A5DI	C4	0.390087	0.465513	0.694594	0.468	0.594713	0.678032	0.52593	0.0217392	0.422622	0.685088	0.363967	0.0666688	0.185089	0.627261	0.649966	0.0170167	0.0172411	0.36363	0.567014	0.631935	0.395336	0.507226	0.542408	0.469033	0.567388	0.67905	0.653597	0.360904	0.483836	0.0362357	0.470843	0.0234109	0.485812	0.0376468	0.0364274	0.0137327	0.660458	0.0271207	0.0361037	0.0233722	0.039566	0.620144	0.558614	0.0243418	0.0246946	0.405931	0.463864	0.391497
TCGA-22-4605	C4	0.44516	0.514169	0.617666	0.437569	0.577705	0.624721	0.654963	0.0152185	0.451414	0.566718	0.582854	0.0153855	0.16455	0.64039	0.700657	0.0149247	0.0151002	0.305994	0.681076	0.478708	0.603483	0.643276	0.603304	0.48788	0.620564	0.653017	0.495053	0.505353	0.368761	0.0458125	0.571282	0.0667076	0.408899	0.022589	0.19472	0.0761582	0.649599	0.0184873	0.0242317	0.121403	0.0629082	0.666348	0.486951	0.177262	0.0365575	0.454802	0.528961	0.394446
TCGA-22-4609	C4	0.488104	0.515937	0.615727	0.348064	0.523637	0.590324	0.489275	0.0163213	0.365366	0.476398	0.568798	0.0241889	0.132465	0.630664	0.60146	0.0139472	0.0162199	0.299142	0.647419	0.432697	0.434067	0.651852	0.71868	0.570635	0.692447	0.580248	0.502699	0.531484	0.397054	0.0465847	0.587925	0.0267656	0.304565	0.0428787	0.28029	0.0282344	0.534261	0.0190369	0.0568164	0.204006	0.0866294	0.595673	0.402687	0.294345	0.0421271	0.389668	0.512929	0.443582
TCGA-22-5471	C5	0.29604	0.331446	0.498956	0.219549	0.339439	0.525181	0.411812	0.0144855	0.718057	0.360542	0.227963	0.0113256	0.0823212	0.654779	0.280965	0.615986	0.0112281	0.304416	0.432826	0.182448	0.264054	0.454212	0.475321	0.419954	0.399118	0.477109	0.619953	0.247912	0.227118	0.0330506	0.452236	0.0191264	0.205713	0.0199375	0.0299583	0.00849376	0.44967	0.0132358	0.0310108	0.0448862	0.0720438	0.319037	0.276787	0.0247167	0.0206522	0.36481	0.290548	0.415446
TCGA-22-5472	C3	0.345934	0.353046	0.48624	0.333494	0.362884	0.492631	0.976452	0.0183083	0.283081	0.985123	0.308423	0.459493	0.0997108	0.448368	0.981468	0.0130209	0.0119591	0.275203	0.475672	0.956468	0.223591	0.395976	0.32854	0.342175	0.399585	0.396448	0.792306	0.259546	0.210702	0.0397398	0.380216	0.0187102	0.950798	0.109212	0.160698	0.0119315	0.607037	0.416946	0.101632	0.0982327	0.0193708	0.39977	0.422179	0.474598	0.0178315	0.355727	0.366972	0.297454
TCGA-22-5473	C5	0.165185	0.359055	0.472982	0.160901	0.345132	0.450377	0.447142	0.0153394	0.956592	0.349449	0.215869	0.0105561	0.0742528	0.937346	0.755105	0.0103384	0.0126553	0.216956	0.355426	0.141141	0.202921	0.377263	0.501673	0.340901	0.300989	0.481178	0.386671	0.301193	0.242542	0.721124	0.410998	0.0290716	0.145156	0.0200331	0.198493	0.0161862	0.313151	0.0147326	0.0242009	0.0883423	0.772688	0.317969	0.297323	0.124613	0.0222196	0.29232	0.217017	0.31432
TCGA-22-5474	C5	0.317679	0.508909	0.560749	0.217291	0.507707	0.5507	0.669272	0.0255915	0.481865	0.605458	0.313222	0.333326	0.139932	0.677215	0.841677	0.0111826	0.0112661	0.335321	0.429428	0.344545	0.346554	0.614864	0.533466	0.504255	0.566244	0.47561	0.4795	0.504715	0.31487	0.0431457	0.517517	0.466958	0.612388	0.0232364	0.0255627	0.00952135	0.500375	0.0109328	0.0336624	0.286052	0.63633	0.472078	0.395061	0.0179024	0.0335722	0.382324	0.321728	0.365547
TCGA-22-5477	C5	0.11517	0.665189	0.343991	0.0344112	0.170853	0.333333	0.194969	0.0135101	0.0844716	0.165234	0.0579353	0.00830885	0.0290014	0.345856	0.278824	0.0100719	0.0124666	0.064314	0.161213	0.0587636	0.0946588	0.275336	0.319475	0.190553	0.268675	0.772287	0.286304	0.175489	0.23222	0.122359	0.31576	0.0175076	0.053544	0.0145673	0.0298501	0.0105261	0.192649	0.0110557	0.0245095	0.553334	0.0276526	0.205182	0.162351	0.0491431	0.0174228	0.133525	0.0947008	0.149343
TCGA-22-5478	C4	0.895655	0.880059	0.663109	0.941688	0.435539	0.576216	0.417297	0.0193906	0.229548	0.361401	0.336906	0.013889	0.0641042	0.421439	0.553837	0.0117244	0.0119331	0.862704	0.46357	0.587339	0.246601	0.852066	0.531342	0.367812	0.874248	0.482616	0.984698	0.817816	0.265546	0.0240103	0.414583	0.0706625	0.289127	0.0198047	0.0600018	0.0110987	0.544703	0.0143073	0.0209885	0.0267313	0.0326293	0.59357	0.313331	0.0326475	0.2984	0.83428	0.45965	0.498754
TCGA-22-5479	C4	0.313618	0.393088	0.542481	0.221857	0.471107	0.520407	0.39091	0.0187685	0.241782	0.42142	0.287154	0.0204528	0.0839404	0.61404	0.589123	0.0143515	0.0137706	0.258464	0.482829	0.177905	0.359479	0.507023	0.448514	0.416169	0.591489	0.521106	0.457452	0.320733	0.28881	0.0311284	0.480648	0.0178763	0.154665	0.025627	0.0205886	0.011485	0.497131	0.0119004	0.0292048	0.0256169	0.0298534	0.449411	0.316126	0.0286562	0.0281503	0.367988	0.34182	0.321218
TCGA-22-5480	C5	0.97307	0.337949	0.4784	0.82474	0.369836	0.504173	0.975354	0.0121696	0.796903	0.422266	0.189717	0.0100514	0.0686278	0.987746	0.963422	0.0116675	0.0118439	0.205363	0.434377	0.23151	0.177648	0.307825	0.410561	0.258041	0.496245	0.533615	0.989031	0.225343	0.201315	0.388321	0.348196	0.01669	0.117142	0.0171032	0.0462407	0.0103774	0.983424	0.0135337	0.0187697	0.0215694	0.0260717	0.318766	0.278964	0.0439405	0.495147	0.279933	0.590306	0.231215
TCGA-22-5482	C4	0.202479	0.234506	0.506082	0.155331	0.348214	0.410107	0.376968	0.0154886	0.332867	0.369445	0.178285	0.0114979	0.0445413	0.468066	0.914489	0.0475266	0.0109235	0.183396	0.324108	0.160337	0.193731	0.267609	0.372766	0.2975	0.328641	0.404529	0.41437	0.131837	0.209879	0.119195	0.341697	0.0218697	0.119185	0.018362	0.0327055	0.010559	0.653596	0.0264012	0.0191871	0.0157246	0.0252791	0.308307	0.353586	0.0240072	0.01606	0.29087	0.228593	0.244218
TCGA-22-5483	C5	0.960719	0.982083	0.980781	0.12044	0.983944	0.986551	0.301099	0.804613	0.916884	0.960732	0.903954	0.0122234	0.937325	0.984648	0.983575	0.0164724	0.0115159	0.955758	0.945712	0.95776	0.935624	0.957234	0.976672	0.943827	0.912779	0.968996	0.988789	0.885775	0.929815	0.652938	0.965177	0.0191281	0.956307	0.022054	0.0232299	0.0106173	0.312068	0.0143955	0.0250966	0.819468	0.903775	0.953506	0.933796	0.0235727	0.608238	0.967206	0.851439	0.174118
TCGA-22-5485	C4	0.211089	0.367524	0.394388	0.136103	0.281472	0.489473	0.325589	0.0163315	0.119572	0.578318	0.141948	0.0108109	0.0718217	0.537739	0.539544	0.0118538	0.0107871	0.218037	0.28445	0.0943035	0.144767	0.319189	0.389749	0.27892	0.297173	0.364355	0.360804	0.158243	0.432215	0.0408059	0.337727	0.0200549	0.105607	0.543827	0.185176	0.0120352	0.331969	0.0152563	0.557168	0.208782	0.323806	0.240194	0.274823	0.173722	0.0158054	0.30561	0.21798	0.247423
TCGA-22-5489	C5	0.284375	0.538317	0.564006	0.93992	0.527475	0.604078	0.868873	0.0185617	0.958943	0.456522	0.452862	0.0124514	0.162928	0.982471	0.980554	0.0236982	0.0115378	0.827296	0.704538	0.873133	0.322681	0.459639	0.698031	0.361892	0.803609	0.676951	0.967209	0.374135	0.346624	0.536221	0.495429	0.0185733	0.290779	0.0186187	0.0555266	0.0123284	0.528352	0.0122993	0.0320066	0.0332403	0.0274059	0.611112	0.423604	0.0427547	0.283412	0.737626	0.49067	0.40963
TCGA-22-5491	C4	0.127806	0.176536	0.388516	0.0848969	0.237743	0.37946	0.255807	0.0172052	0.114141	0.309821	0.140136	0.00923354	0.0384685	0.441512	0.383715	0.0125932	0.0111275	0.145537	0.29558	0.0837544	0.124222	0.329852	0.301334	0.260108	0.26345	0.274457	0.347044	0.163881	0.120125	0.0208585	0.340374	0.026131	0.0889862	0.0204635	0.0240725	0.00980331	0.308792	0.0110977	0.0252539	0.0196395	0.0247135	0.146816	0.160655	0.0242637	0.0197807	0.223895	0.131108	0.144349
TCGA-22-5492	C4	0.284733	0.434934	0.638013	0.712505	0.391886	0.674319	0.479498	0.0163075	0.240002	0.362492	0.435247	0.0122341	0.116445	0.52331	0.556604	0.0131567	0.0118509	0.246906	0.618981	0.255931	0.307472	0.448882	0.449781	0.382377	0.764694	0.443509	0.877075	0.34256	0.346466	0.0784048	0.442528	0.0180643	0.143613	0.0309016	0.151824	0.0129266	0.420566	0.0182908	0.0375152	0.0526502	0.0237758	0.478503	0.42631	0.110882	0.023347	0.325429	0.527932	0.348698
TCGA-22-A5C4	C5	0.351035	0.486697	0.641966	0.927873	0.483038	0.691611	0.638964	0.019938	0.983637	0.372203	0.307813	0.0163672	0.0958558	0.766089	0.44014	0.017729	0.0177686	0.243402	0.546221	0.464069	0.2455	0.377618	0.539293	0.376129	0.409162	0.413815	0.987065	0.289827	0.295759	0.0716376	0.410725	0.12875	0.846581	0.023163	0.211747	0.014001	0.535469	0.0197046	0.0404205	0.489587	0.0330598	0.495027	0.33595	0.19676	0.0232022	0.312863	0.441783	0.673998
TCGA-33-4566	C2	0.984558	0.792824	0.990158	0.967248	0.987912	0.894647	0.988951	0.550139	0.982001	0.985289	0.921164	0.579986	0.72842	0.986198	0.985717	0.566754	0.011488	0.256424	0.975546	0.953281	0.904952	0.973946	0.986224	0.496522	0.805355	0.972702	0.991566	0.942402	0.474534	0.638757	0.464817	0.0135425	0.949513	0.715703	0.766749	0.307092	0.991826	0.222014	0.78439	0.0165256	0.751458	0.900917	0.908221	0.658981	0.620268	0.285771	0.742278	0.935599
TCGA-33-4582	C4	0.250499	0.686506	0.842366	0.210819	0.399911	0.5	0.386271	0.0163956	0.769879	0.387954	0.20349	0.00962432	0.0260119	0.476944	0.357727	0.0125299	0.0125799	0.24285	0.353476	0.182359	0.367498	0.36714	0.854598	0.297763	0.434564	0.544995	0.98903	0.242228	0.212017	0.0203949	0.343763	0.0232675	0.0979873	0.024093	0.0335158	0.0109225	0.439607	0.0125271	0.0293882	0.098695	0.0429255	0.31292	0.217033	0.0312055	0.507952	0.301638	0.262241	0.437024
TCGA-33-4586	C5	0.27628	0.333933	0.442024	0.224629	0.453881	0.549974	0.50577	0.141544	0.494594	0.317627	0.202769	0.0419071	0.0767159	0.614168	0.707431	0.0221562	0.0136161	0.44758	0.610898	0.16575	0.221735	0.508329	0.431969	0.427622	0.56624	0.568335	0.459347	0.533438	0.175426	0.0180555	0.472401	0.0145753	0.194338	0.0163365	0.0254312	0.0115136	0.452933	0.0106458	0.0193656	0.130846	0.0217369	0.366445	0.350089	0.0347447	0.0176421	0.422991	0.299484	0.133128
TCGA-33-4589	C3	0.328318	0.545861	0.686241	0.972537	0.546596	0.598167	0.503525	0.306479	0.355153	0.593307	0.316669	0.464563	0.204511	0.635682	0.950041	0.0140419	0.0110874	0.463407	0.64313	0.513237	0.439833	0.663766	0.513554	0.441077	0.587107	0.619431	0.96453	0.553549	0.235503	0.0217815	0.518221	0.0192289	0.182114	0.449179	0.0379145	0.0107055	0.532247	0.010632	0.549692	0.0106687	0.0279204	0.69678	0.448153	0.227606	0.25303	0.506714	0.517722	0.78334
TCGA-33-6738	C5	0.974109	0.972561	0.985784	0.901073	0.976985	0.903827	0.68574	0.625277	0.971109	0.474575	0.912232	0.0266928	0.462336	0.98357	0.979947	0.550807	0.0126698	0.952891	0.971866	0.929012	0.90743	0.9498	0.976988	0.858852	0.939137	0.950622	0.986871	0.850485	0.71233	0.696592	0.926548	0.158658	0.681843	0.022425	0.632114	0.0949947	0.951172	0.0161133	0.0342366	0.462749	0.633682	0.92845	0.937528	0.471597	0.419078	0.933225	0.895685	0.46008
TCGA-33-A4WN	C5	0.391982	0.372243	0.619759	0.341139	0.679223	0.54544	0.601918	0.0274355	0.958186	0.521251	0.345351	0.0145641	0.405296	0.521006	0.693565	0.0191699	0.0159185	0.330088	0.573784	0.212397	0.381514	0.539675	0.567953	0.445032	0.603787	0.601326	0.519797	0.441705	0.417225	0.0662254	0.48403	0.0242845	0.292392	0.0840536	0.220259	0.0215557	0.540117	0.0157595	0.081592	0.474673	0.624596	0.528257	0.659078	0.12583	0.158338	0.398637	0.408828	0.442097
TCGA-33-A5GW	C5	0.317042	0.322372	0.468416	0.232469	0.382325	0.489533	0.374827	0.0311614	0.70988	0.361597	0.193396	0.0147922	0.0413253	0.431307	0.447999	0.0162544	0.0124344	0.225403	0.400703	0.120058	0.170663	0.35205	0.335494	0.259313	0.347991	0.364695	0.371531	0.291796	0.175984	0.181083	0.354752	0.0217599	0.170717	0.0236039	0.0792476	0.0254303	0.297503	0.0201976	0.0279231	0.0875547	0.844357	0.14603	0.207574	0.0811417	0.0221719	0.272134	0.204459	0.153179
TCGA-33-AASB	C2	0.979638	0.465891	0.985967	0.845329	0.979852	0.985185	0.661167	0.591457	0.957593	0.664542	0.877466	0.0120921	0.141239	0.985173	0.976896	0.485156	0.431757	0.383271	0.966294	0.905851	0.883575	0.959131	0.976006	0.965024	0.65464	0.744523	0.986629	0.90208	0.939104	0.379892	0.974283	0.359889	0.946856	0.644976	0.76485	0.0125416	0.392902	0.430691	0.738311	0.483004	0.679687	0.710015	0.383961	0.612651	0.56461	0.357585	0.804867	0.838856
TCGA-33-AASD	C5	0.206956	0.17875	0.448093	0.0894781	0.20787	0.479938	0.223545	0.0180478	0.667729	0.252103	0.0781494	0.0329017	0.0460471	0.301326	0.370884	0.0121601	0.014285	0.144691	0.201834	0.0763206	0.126601	0.0886648	0.35623	0.225975	0.300723	0.244005	0.400069	0.0759167	0.137316	0.0259704	0.298998	0.0160768	0.10107	0.0194068	0.0232903	0.0103512	0.170887	0.0142958	0.0291147	0.0267837	0.0420101	0.220546	0.182718	0.0202689	0.0192942	0.181853	0.196837	0.320144
TCGA-33-AASI	C5	0.45679	0.366614	0.986558	0.883683	0.934657	0.621186	0.561918	0.0210024	0.603971	0.925232	0.258564	0.0128755	0.129003	0.608138	0.974104	0.0232753	0.0142999	0.480428	0.589365	0.856037	0.481838	0.896294	0.97429	0.405377	0.570763	0.642412	0.987963	0.682327	0.419792	0.0303266	0.482781	0.0145983	0.46449	0.0251035	0.0951628	0.0112202	0.588531	0.030639	0.0348439	0.0215142	0.123254	0.520165	0.33672	0.0259334	0.0374286	0.378729	0.673562	0.422069
TCGA-33-AASJ	C5	0.202436	0.0977209	0.470397	0.195024	0.341001	0.511266	0.462231	0.0196074	0.951168	0.393698	0.215135	0.0142107	0.0366958	0.976321	0.949431	0.396055	0.0123534	0.13849	0.516275	0.648104	0.136146	0.251278	0.407253	0.252098	0.294349	0.48667	0.430722	0.204817	0.287543	0.0411167	0.368976	0.13224	0.142495	0.0282114	0.0323991	0.0102619	0.486474	0.0170205	0.0385829	0.68482	0.649296	0.358819	0.169888	0.0237597	0.0385748	0.191981	0.189103	0.204576
TCGA-34-5231	C4	0.126975	0.304405	0.325272	0.177436	0.256247	0.419299	0.248236	0.0182387	0.0873302	0.150931	0.0974532	0.0122985	0.0764489	0.31815	0.168606	0.0148417	0.011294	0.218069	0.293089	0.0357007	0.0696177	0.409531	0.266598	0.254417	0.241498	0.328349	0.368481	0.251573	0.129679	0.0299755	0.270826	0.0191667	0.0792119	0.0222231	0.051048	0.0117078	0.422925	0.014191	0.0286682	0.0204943	0.0267245	0.5908	0.221158	0.0366403	0.0240098	0.291016	0.38987	0.194341
TCGA-34-5232	C5	0.381176	0.501905	0.677251	0.445563	0.604726	0.66124	0.64349	0.0171745	0.395966	0.587228	0.691564	0.010721	0.334478	0.748784	0.628333	0.0175125	0.0134268	0.519241	0.804055	0.395807	0.524496	0.665391	0.59665	0.554583	0.68782	0.701084	0.529591	0.570985	0.511686	0.0861712	0.588544	0.0142975	0.258816	0.0392825	0.10775	0.014801	0.67171	0.0185143	0.0511238	0.0271551	0.126099	0.673186	0.648008	0.0312883	0.0773915	0.561355	0.450442	0.541883
TCGA-34-5234	C3	0.618905	0.718199	0.761133	0.891361	0.717437	0.723922	0.595334	0.0845057	0.708414	0.954578	0.728562	0.0109072	0.366874	0.780937	0.876385	0.0142978	0.0113633	0.786709	0.785586	0.542521	0.662367	0.731546	0.713178	0.688448	0.712847	0.767048	0.986417	0.568189	0.454667	0.0644013	0.701939	0.0184621	0.640537	0.382433	0.325762	0.0133476	0.726701	0.0255854	0.414001	0.297097	0.0832738	0.680296	0.674523	0.265665	0.0540206	0.619235	0.58499	0.653004
TCGA-34-5236	C4	0.441459	0.518437	0.732053	0.241013	0.632936	0.564742	0.489239	0.0136448	0.309559	0.43795	0.42065	0.0124372	0.280183	0.622419	0.738046	0.011905	0.0117889	0.389834	0.561694	0.277187	0.338373	0.59809	0.68826	0.602068	0.692426	0.711913	0.525999	0.43997	0.475051	0.0376874	0.638568	0.026384	0.294797	0.0208727	0.0310618	0.0100157	0.563097	0.0144265	0.0306905	0.0225467	0.0616818	0.720377	0.577531	0.0252462	0.0191244	0.463243	0.502286	0.434552
TCGA-34-5239	C4	0.221027	0.493786	0.467444	0.45295	0.378614	0.520262	0.950781	0.0167012	0.168202	0.538565	0.218435	0.0168757	0.091306	0.638662	0.227909	0.0163044	0.0140373	0.250308	0.373338	0.340577	0.228733	0.398136	0.396661	0.304771	0.589771	0.494583	0.53705	0.214846	0.298911	0.0285525	0.346526	0.0246653	0.139861	0.0217642	0.0413486	0.0127647	0.389449	0.0302043	0.0292066	0.0183702	0.0260951	0.588792	0.390065	0.0293073	0.0324353	0.304834	0.511067	0.336596
TCGA-34-5241	C4	0.347866	0.579245	0.717913	0.328085	0.56171	0.61486	0.444771	0.0109031	0.97842	0.803886	0.546014	0.0138147	0.287217	0.592001	0.668224	0.0130004	0.0103771	0.412303	0.736586	0.611141	0.570653	0.640936	0.601059	0.512428	0.639699	0.629986	0.974627	0.460237	0.335325	0.0262318	0.540133	0.0113964	0.316088	0.0209308	0.116989	0.0104815	0.66636	0.0100608	0.0275093	0.0558749	0.0210885	0.710352	0.598277	0.0712887	0.020568	0.442139	0.553234	0.530264
TCGA-34-5927	C4	0.112848	0.263808	0.372053	0.0840465	0.242065	0.481213	0.190925	0.0223225	0.0599067	0.125669	0.139838	0.0107407	0.0777884	0.282701	0.340574	0.0206028	0.0125194	0.194248	0.289154	0.120321	0.0603848	0.109762	0.296208	0.163005	0.310978	0.472235	0.32365	0.100698	0.130403	0.022839	0.229668	0.0199761	0.0521925	0.0208432	0.072331	0.0101258	0.377841	0.0137967	0.0373648	0.0224927	0.0320507	0.324236	0.231963	0.0377601	0.0297062	0.281528	0.271893	0.100753
TCGA-34-5928	C4	0.438859	0.41172	0.587474	0.626332	0.385518	0.557617	0.351313	0.0228433	0.964316	0.321337	0.202024	0.0125846	0.110642	0.506033	0.966751	0.012079	0.0130917	0.196489	0.412684	0.425357	0.255352	0.435373	0.585023	0.285232	0.41056	0.521309	0.986374	0.277118	0.336967	0.0477334	0.337978	0.0200479	0.10918	0.0209259	0.0287108	0.0111315	0.612078	0.0130644	0.0236888	0.206802	0.0273199	0.562172	0.422483	0.0428238	0.100891	0.301191	0.431227	0.313066
TCGA-34-5929	C4	0.162105	0.267964	0.442003	0.095005	0.309114	0.444944	0.296974	0.0167124	0.133943	0.588977	0.12086	0.0109992	0.0429113	0.376628	0.315725	0.0193761	0.0127459	0.143607	0.290841	0.0951656	0.12771	0.277351	0.339031	0.199531	0.291547	0.468226	0.345437	0.155463	0.230901	0.0245478	0.318851	0.0232994	0.116143	0.0204522	0.0408932	0.0130623	0.40627	0.0149322	0.0270909	0.0193544	0.0256107	0.268003	0.28288	0.0448763	0.0172445	0.22368	0.237303	0.17109
TCGA-34-7107	C4	0.157666	0.332001	0.422478	0.11409	0.315803	0.460028	0.973142	0.0114152	0.403364	0.242762	0.109075	0.0127972	0.0441235	0.985579	0.476081	0.0181921	0.0160837	0.142367	0.261563	0.108639	0.0688522	0.285929	0.920161	0.299967	0.256578	0.349187	0.352171	0.223068	0.86726	0.0244077	0.348342	0.0197366	0.0546246	0.0209508	0.0353116	0.0116024	0.255806	0.0121449	0.0279116	0.0216862	0.623688	0.141381	0.201051	0.036184	0.0209908	0.271813	0.121529	0.183848
TCGA-34-8454	C4	0.348631	0.429069	0.563174	0.86146	0.428816	0.596327	0.492979	0.0282856	0.303633	0.485985	0.510087	0.023752	0.100847	0.50545	0.531674	0.395614	0.0143871	0.390786	0.726521	0.394836	0.369727	0.44723	0.533555	0.418341	0.530058	0.591306	0.98483	0.340242	0.398277	0.0478931	0.529366	0.021434	0.1911	0.0250282	0.076622	0.0143129	0.532132	0.232774	0.0281135	0.0283466	0.0264139	0.525162	0.504677	0.134122	0.0347788	0.431827	0.467268	0.350614
TCGA-34-8455	C4	0.285327	0.27665	0.528077	0.259819	0.399095	0.600528	0.630779	0.0186645	0.65135	0.95225	0.233972	0.0262474	0.0497313	0.421396	0.59191	0.0154216	0.0232012	0.121431	0.538017	0.206006	0.115838	0.349763	0.492331	0.275939	0.41183	0.503388	0.981652	0.258994	0.317688	0.0490795	0.359942	0.0207503	0.942437	0.0365294	0.114283	0.0149732	0.481423	0.0112274	0.0388084	0.050776	0.030445	0.430397	0.303964	0.126596	0.0930109	0.263816	0.357677	0.256862
TCGA-34-8456	C4	0.948698	0.364355	0.430957	0.133571	0.321463	0.433696	0.266375	0.0187019	0.166983	0.18607	0.12995	0.0126353	0.0267267	0.440708	0.30087	0.0129506	0.0137108	0.0842232	0.259234	0.102447	0.137516	0.357855	0.874511	0.291001	0.344245	0.241356	0.332676	0.180565	0.248557	0.0368323	0.384243	0.0223238	0.11484	0.0151637	0.0347648	0.0136922	0.33135	0.0103494	0.0271012	0.551085	0.0547729	0.37708	0.180365	0.0243413	0.0255773	0.194971	0.288977	0.108901
TCGA-34-A5IX	C5	0.477295	0.538171	0.612858	0.973661	0.551495	0.699156	0.515318	0.0222722	0.371172	0.433155	0.574422	0.0127657	0.146323	0.718223	0.978132	0.0192415	0.0132356	0.444078	0.722329	0.467418	0.310988	0.657929	0.595565	0.434499	0.5533	0.750875	0.987555	0.580084	0.344486	0.0372753	0.487545	0.0202879	0.263006	0.0255336	0.176596	0.0232294	0.723755	0.0184933	0.037457	0.150508	0.0373089	0.634719	0.601701	0.152527	0.307772	0.508913	0.484021	0.416566
TCGA-35-5375	C5	0.96297	0.975241	0.979346	0.736582	0.962761	0.841647	0.833189	0.725015	0.955622	0.853055	0.911392	0.424487	0.070837	0.830652	0.977291	0.632643	0.0605978	0.949724	0.963124	0.956851	0.383924	0.938097	0.832206	0.881989	0.643298	0.899755	0.99255	0.874314	0.696181	0.777736	0.941456	0.0409042	0.953792	0.453742	0.465602	0.50522	0.319162	0.558457	0.440628	0.764633	0.776346	0.632596	0.345877	0.487691	0.640476	0.959943	0.339562	0.501347
TCGA-37-5819	C1	0.977306	0.986564	0.986672	0.150385	0.985106	0.983425	0.408409	0.0130076	0.0813449	0.225017	0.916756	0.0123199	0.886446	0.983851	0.986381	0.0118884	0.0140312	0.967407	0.974	0.905472	0.943025	0.966973	0.982884	0.437712	0.563927	0.980252	0.988752	0.929484	0.953766	0.0256637	0.540014	0.728618	0.743847	0.0233382	0.603523	0.558734	0.233828	0.0111989	0.0276358	0.783768	0.884673	0.949596	0.936781	0.442405	0.744084	0.913739	0.767853	0.925703
TCGA-37-A5EL	C5	0.154523	0.513588	0.461724	0.503356	0.359194	0.356975	0.390462	0.884672	0.970708	0.985955	0.0862555	0.0145648	0.0314708	0.526775	0.980436	0.0189126	0.0131218	0.33486	0.232505	0.075399	0.0611026	0.390658	0.971388	0.298421	0.199228	0.364653	0.987487	0.238222	0.0790896	0.0341647	0.346759	0.0152217	0.269731	0.0729336	0.0292322	0.010452	0.252396	0.277475	0.101201	0.754756	0.929163	0.113693	0.159888	0.0187595	0.108785	0.413514	0.484715	0.109751
TCGA-37-A5EM	C4	0.372028	0.325176	0.53887	0.223991	0.471099	0.544717	0.39821	0.0186209	0.290595	0.370243	0.383945	0.0165535	0.0768431	0.540957	0.983505	0.0166943	0.0140165	0.346277	0.580242	0.180452	0.301044	0.459627	0.48523	0.501781	0.48708	0.500598	0.520234	0.329406	0.232864	0.0293669	0.527726	0.0237346	0.23066	0.0260384	0.0257186	0.011827	0.408597	0.016552	0.0268143	0.0569371	0.18595	0.197387	0.291133	0.0267055	0.0247915	0.426035	0.260454	0.335897
TCGA-37-A5EN	C4	0.674005	0.479407	0.529624	0.209224	0.452836	0.531983	0.378135	0.363417	0.948568	0.352274	0.222831	0.0134911	0.0494795	0.828415	0.556244	0.384156	0.0136338	0.365142	0.377758	0.100501	0.230384	0.498249	0.773754	0.31089	0.456927	0.532119	0.431751	0.306416	0.531605	0.12527	0.377555	0.371877	0.182423	0.0402032	0.0953239	0.0143128	0.443076	0.0207796	0.0564228	0.0462568	0.775829	0.328748	0.221842	0.0339104	0.0481499	0.390039	0.195436	0.281383
TCGA-38-6178	C2	0.971726	0.976507	0.969256	0.969595	0.982569	0.92559	0.992265	0.405197	0.997353	0.979333	0.908353	0.5166	0.363676	0.983765	0.997096	0.501881	0.432786	0.927703	0.946783	0.920272	0.869335	0.928885	0.963609	0.956645	0.939021	0.865132	0.990399	0.898869	0.73621	0.642414	0.954391	0.476563	0.95549	0.685622	0.41896	0.426644	0.977611	0.438876	0.735598	0.439799	0.616471	0.935133	0.771559	0.437165	0.229583	0.916752	0.905758	0.828068
TCGA-38-A44F	C3	0.974605	0.891667	0.886293	0.966749	0.935692	0.825704	0.964913	0.0387213	0.969664	0.972497	0.870214	0.382013	0.692878	0.963266	0.972697	0.129339	0.0447068	0.72457	0.901354	0.953248	0.804785	0.893118	0.904785	0.819879	0.921975	0.811671	0.975395	0.875483	0.773454	0.2374	0.793564	0.0622919	0.89976	0.208642	0.534781	0.38291	0.913181	0.199026	0.180277	0.301652	0.135868	0.893732	0.820783	0.487052	0.239572	0.720387	0.861013	0.769941
TCGA-39-5011	C3	0.97853	0.624514	0.984241	0.970624	0.985218	0.989206	0.988851	0.48235	0.975647	0.989835	0.929352	0.499923	0.912634	0.987851	0.986799	0.49715	0.0306265	0.974342	0.983444	0.94979	0.90969	0.974508	0.972244	0.977194	0.979195	0.981586	0.98868	0.941875	0.851911	0.682567	0.975993	0.0152997	0.897441	0.470407	0.593466	0.00926	0.585172	0.303122	0.487575	0.389461	0.520647	0.933642	0.932464	0.536284	0.340682	0.962952	0.831799	0.859328
TCGA-39-5019	C4	0.305631	0.44757	0.700435	0.261941	0.435817	0.527954	0.436664	0.0185923	0.495158	0.345093	0.339414	0.0131386	0.124879	0.470416	0.700936	0.0165256	0.0114554	0.307557	0.574981	0.287086	0.292529	0.527809	0.569202	0.38462	0.571937	0.644103	0.415879	0.367993	0.310334	0.0355011	0.435237	0.0157501	0.188224	0.0288813	0.0541063	0.0132066	0.63501	0.0171789	0.0354432	0.0856791	0.0366948	0.812664	0.360129	0.0637776	0.0289673	0.380189	0.277522	0.320722
TCGA-39-5021	C4	0.754003	0.857862	0.788718	0.320431	0.676337	0.639236	0.513123	0.0122178	0.566827	0.518747	0.498144	0.0127486	0.312726	0.672027	0.811916	0.0109273	0.0128898	0.431148	0.895789	0.349513	0.623777	0.777172	0.873702	0.446473	0.661524	0.660931	0.587336	0.645285	0.359751	0.167957	0.49521	0.0404631	0.33842	0.0194119	0.0546055	0.00861535	0.451801	0.0128964	0.0279972	0.188642	0.0680963	0.73863	0.514267	0.0282517	0.103567	0.443695	0.396403	0.447193
TCGA-39-5022	C3	0.719719	0.768515	0.741994	0.854459	0.801055	0.76201	0.655607	0.260664	0.785772	0.783869	0.794737	0.0149872	0.256371	0.936533	0.934746	0.312989	0.0136687	0.436411	0.864409	0.817272	0.452479	0.755378	0.924339	0.61781	0.886458	0.860104	0.738345	0.719113	0.629237	0.291684	0.696576	0.136976	0.435455	0.0328878	0.0605656	0.0118495	0.668424	0.0278099	0.0371397	0.0665373	0.509834	0.788786	0.538203	0.0457737	0.16178	0.4802	0.606564	0.651068
TCGA-39-5024	C4	0.34832	0.484488	0.637892	0.763379	0.55069	0.575228	0.465361	0.019422	0.893486	0.661088	0.612338	0.0128312	0.274003	0.636865	0.868873	0.0174915	0.0129878	0.272038	0.709996	0.380316	0.476024	0.616731	0.577993	0.435172	0.633382	0.717906	0.989291	0.419246	0.39937	0.0546766	0.522066	0.0185046	0.275692	0.0233239	0.0650627	0.174163	0.709583	0.0164844	0.0339534	0.0457008	0.0542335	0.669629	0.571992	0.0410622	0.0534575	0.347707	0.610137	0.569352
TCGA-39-5027	C4	0.217712	0.24313	0.468103	0.0967291	0.308622	0.470774	0.179382	0.021065	0.115832	0.218633	0.138188	0.0125636	0.0630706	0.523763	0.383957	0.0184826	0.0275718	0.147814	0.285633	0.0862068	0.0803922	0.418167	0.535979	0.240749	0.307892	0.376763	0.360895	0.237928	0.168794	0.0350743	0.321936	0.0191121	0.104079	0.0213769	0.034176	0.01674	0.349223	0.0208748	0.0278208	0.0942135	0.107601	0.227312	0.255085	0.0683605	0.0196905	0.250313	0.192116	0.245098
TCGA-39-5028	C3	0.450878	0.517246	0.595414	0.866683	0.501243	0.600468	0.62994	0.230724	0.620402	0.657269	0.602638	0.0110203	0.230231	0.784749	0.968581	0.262616	0.0115474	0.51685	0.772801	0.649327	0.420019	0.578172	0.643477	0.433183	0.555324	0.667417	0.662879	0.472831	0.290377	0.0237555	0.516217	0.0139659	0.324204	0.100098	0.0459541	0.00996835	0.833004	0.0136599	0.144668	0.0597747	0.0853193	0.758737	0.488828	0.0324051	0.0674744	0.483291	0.594092	0.524132
TCGA-39-5029	C4	0.310368	0.412983	0.610089	0.887902	0.409416	0.571923	0.416596	0.0147541	0.240766	0.404185	0.387224	0.0116455	0.147424	0.534039	0.982965	0.0146308	0.0108585	0.28168	0.643337	0.297442	0.249289	0.496371	0.445301	0.372418	0.508256	0.453558	0.989634	0.467051	0.258992	0.0298237	0.420043	0.0249596	0.158013	0.0150077	0.0441646	0.00990879	0.459898	0.0105428	0.0244308	0.0545889	0.0359243	0.548719	0.369177	0.0856595	0.0227769	0.348045	0.37466	0.729771
TCGA-39-5030	C3	0.492963	0.622126	0.687845	0.930298	0.660726	0.664947	0.711927	0.0141483	0.565171	0.591054	0.679773	0.0126712	0.304174	0.803146	0.914387	0.0264974	0.0114334	0.471953	0.819152	0.519132	0.537573	0.677354	0.72359	0.6107	0.924035	0.80932	0.673762	0.564885	0.492604	0.231672	0.675438	0.0143803	0.330461	0.0311503	0.0904747	0.0107202	0.543353	0.0128621	0.0442697	0.01759	0.0756292	0.780852	0.574075	0.034496	0.0677588	0.48868	0.605792	0.524705
TCGA-39-5031	C4	0.317667	0.60039	0.823483	0.294468	0.41239	0.523594	0.396377	0.0142397	0.703699	0.546776	0.322144	0.0109112	0.142406	0.587076	0.719127	0.0148811	0.0137375	0.257612	0.531185	0.316189	0.37062	0.533959	0.706101	0.45103	0.662577	0.491644	0.500936	0.429551	0.277348	0.0325357	0.500152	0.0181175	0.201561	0.0175587	0.10319	0.0140206	0.558589	0.0143443	0.0259793	0.152135	0.0543884	0.344446	0.426364	0.106544	0.0447027	0.309533	0.272399	0.405702
TCGA-39-5034	C1	0.955461	0.98231	0.988533	0.963752	0.989733	0.990607	0.986854	0.294873	0.199996	0.629825	0.915511	0.35479	0.612167	0.986931	0.990584	0.420382	0.013919	0.244205	0.964369	0.860792	0.936505	0.962859	0.984324	0.662788	0.980297	0.97454	0.989179	0.924948	0.274501	0.135753	0.66821	0.484344	0.972655	0.0281895	0.776084	0.352251	0.981477	0.233819	0.0284686	0.649564	0.80962	0.920048	0.925574	0.640845	0.61968	0.303317	0.928921	0.94339
TCGA-39-5035	C3	0.217252	0.401343	0.435444	0.965064	0.39604	0.577911	0.98365	0.0132888	0.614095	0.976088	0.374386	0.561222	0.0515182	0.614088	0.529397	0.376319	0.0127911	0.229985	0.595557	0.912636	0.22647	0.443811	0.451188	0.399414	0.474238	0.467775	0.990088	0.335908	0.265231	0.0182125	0.437005	0.0162644	0.298718	0.0355642	0.73877	0.0096141	0.72627	0.374851	0.0323493	0.0105593	0.0195786	0.6098	0.291599	0.620971	0.0353415	0.306619	0.35786	0.957092
TCGA-39-5037	C4	0.320875	0.275016	0.501284	0.0998311	0.354954	0.447144	0.240596	0.01247	0.215626	0.314752	0.183445	0.00987931	0.0288132	0.565085	0.204581	0.00941993	0.0127647	0.344006	0.364479	0.121022	0.209227	0.366498	0.348884	0.381474	0.468989	0.332325	0.380465	0.269201	0.10037	0.0203326	0.409702	0.0169738	0.116011	0.0148824	0.0385038	0.00984712	0.430099	0.0139152	0.0156374	0.0890971	0.023852	0.22849	0.237477	0.0994164	0.016989	0.423209	0.174722	0.239193
TCGA-39-5040	C5	0.977405	0.985003	0.98219	0.977785	0.982792	0.966745	0.978379	0.0523709	0.977201	0.488257	0.879064	0.272846	0.901085	0.986249	0.983456	0.627099	0.0164256	0.958867	0.878512	0.954439	0.920246	0.97491	0.977833	0.963889	0.971395	0.974434	0.985989	0.940594	0.908247	0.694129	0.969434	0.601198	0.948366	0.0355183	0.756723	0.0159682	0.972404	0.0715235	0.0317405	0.70929	0.697331	0.94542	0.934906	0.67757	0.555518	0.946237	0.88878	0.926656
TCGA-43-5668	C1	0.978247	0.973822	0.987842	0.964143	0.592891	0.989014	0.981209	0.612216	0.976612	0.621482	0.922626	0.0112532	0.933928	0.977606	0.985418	0.455156	0.309828	0.95251	0.97101	0.861766	0.908827	0.965791	0.982378	0.587915	0.97365	0.982962	0.990371	0.90007	0.860183	0.501603	0.703932	0.544371	0.349173	0.501862	0.617322	0.327314	0.635035	0.439152	0.550639	0.530296	0.598962	0.946743	0.954769	0.24826	0.399079	0.902564	0.914434	0.651479
TCGA-43-5670	C5	0.975939	0.361977	0.574811	0.962304	0.406101	0.534651	0.898619	0.0187213	0.978907	0.441287	0.246635	0.0118814	0.0960458	0.692406	0.512182	0.421192	0.0158697	0.702761	0.422699	0.824693	0.29634	0.560115	0.389312	0.28775	0.386936	0.449628	0.98616	0.419469	0.145835	0.037117	0.327021	0.157634	0.961907	0.0191349	0.676145	0.0128081	0.431564	0.421414	0.0248506	0.440218	0.0303851	0.522519	0.430174	0.489654	0.245606	0.672098	0.890035	0.696212
TCGA-43-6143	C4	0.0527188	0.143153	0.254093	0.0758776	0.0860594	0.340079	0.0551389	0.0244525	0.0203793	0.0974761	0.0830068	0.0102505	0.0370177	0.166349	0.245502	0.842175	0.0119953	0.0870717	0.117347	0.0664129	0.0368694	0.13192	0.162294	0.0950222	0.082494	0.139803	0.985429	0.0873551	0.0526841	0.0578422	0.165442	0.162413	0.0430888	0.0241041	0.0325994	0.0249531	0.327153	0.0150419	0.031895	0.609751	0.166549	0.0993897	0.158299	0.0190844	0.0165424	0.184221	0.11582	0.0591322
TCGA-43-6770	C4	0.431662	0.271368	0.449134	0.149414	0.318756	0.451054	0.215156	0.0207554	0.20143	0.178876	0.154511	0.0126113	0.07217	0.422505	0.425121	0.0799796	0.0137307	0.163355	0.283629	0.0808416	0.144226	0.477786	0.549227	0.339429	0.423626	0.327565	0.389108	0.303083	0.301517	0.0917862	0.345448	0.0248235	0.0843294	0.0196483	0.0363413	0.00995491	0.329667	0.0130486	0.0226709	0.0630652	0.0341632	0.337886	0.293172	0.0496121	0.0203641	0.292959	0.233504	0.192191
TCGA-43-6771	C2	0.971664	0.49808	0.790796	0.970872	0.647166	0.521859	0.981064	0.584405	0.726202	0.975333	0.489399	0.519649	0.221326	0.770541	0.982712	0.520959	0.434964	0.289749	0.618698	0.923112	0.337234	0.658326	0.467592	0.363705	0.540092	0.567631	0.986418	0.593301	0.318583	0.0418905	0.454564	0.0208172	0.952163	0.448498	0.6766	0.0113031	0.795674	0.367261	0.433888	0.0174895	0.0569905	0.825996	0.428319	0.45204	0.471583	0.327004	0.521879	0.915141
TCGA-43-7656	C4	0.357392	0.437571	0.603452	0.802751	0.48935	0.545069	0.492821	0.0148528	0.867367	0.322472	0.310216	0.0157855	0.0718577	0.530352	0.529403	0.0152172	0.0125545	0.224112	0.552004	0.332321	0.311349	0.397855	0.484702	0.37796	0.445884	0.484353	0.988742	0.244633	0.309735	0.0372899	0.388558	0.0291652	0.181354	0.0376595	0.0378137	0.0115823	0.538179	0.0128864	0.0355337	0.0205562	0.0261971	0.433288	0.346363	0.0210602	0.0374199	0.31109	0.396522	0.381106
TCGA-43-7658	C4	0.98162	0.987787	0.673523	0.259838	0.307443	0.989295	0.978932	0.0162371	0.977139	0.983109	0.925388	0.0115921	0.0269978	0.98813	0.986712	0.0151704	0.0144278	0.900069	0.97285	0.758534	0.138029	0.974865	0.971921	0.198758	0.882788	0.978463	0.988685	0.940069	0.629313	0.0623699	0.313999	0.104165	0.952864	0.0171463	0.0427362	0.0118358	0.982234	0.0118258	0.0279439	0.739114	0.527428	0.217648	0.19322	0.0373034	0.677008	0.800277	0.695818	0.163205
TCGA-43-8115	C4	0.346949	0.452257	0.627732	0.311288	0.548755	0.593395	0.381148	0.0155724	0.97393	0.493677	0.562283	0.0164925	0.148659	0.605859	0.939194	0.509401	0.0130045	0.376224	0.667098	0.330841	0.340168	0.497873	0.61551	0.46536	0.629352	0.537797	0.483066	0.302385	0.400217	0.278976	0.555328	0.0238531	0.253303	0.0484854	0.0348213	0.0130756	0.610419	0.016902	0.0299797	0.151392	0.330013	0.463276	0.442639	0.0290772	0.206663	0.474422	0.262468	0.541875
TCGA-43-8118	C4	0.511576	0.483398	0.634554	0.481313	0.644042	0.610639	0.501693	0.0180767	0.532904	0.549128	0.420421	0.0175295	0.204482	0.623514	0.68424	0.0159526	0.023071	0.425049	0.554787	0.63685	0.470366	0.699694	0.540031	0.58187	0.614828	0.5894	0.530545	0.684381	0.51311	0.0452757	0.602272	0.0223215	0.377257	0.0194405	0.315728	0.0154589	0.622391	0.0165151	0.0281536	0.301734	0.558259	0.500902	0.531055	0.412427	0.0252916	0.504063	0.430124	0.441032
TCGA-43-A474	C4	0.183373	0.271351	0.472346	0.0826272	0.305896	0.455979	0.243765	0.0166024	0.106543	0.275123	0.172427	0.0140264	0.0440787	0.349843	0.548598	0.0164918	0.0158032	0.11003	0.337136	0.0786087	0.164297	0.63476	0.369536	0.293402	0.23653	0.384891	0.402491	0.528867	0.142337	0.0280596	0.381512	0.0228132	0.163948	0.0191594	0.0439202	0.0136841	0.364338	0.0134812	0.0227677	0.028649	0.0243962	0.470591	0.200103	0.0245997	0.0197259	0.233301	0.281609	0.189504
TCGA-43-A475	C5	0.355496	0.399897	0.727657	0.228542	0.418192	0.60639	0.51079	0.0197561	0.556653	0.575774	0.628343	0.0280466	0.134138	0.81931	0.700348	0.037739	0.0204654	0.397042	0.730464	0.267656	0.501931	0.629047	0.532009	0.381518	0.610707	0.83456	0.476551	0.469972	0.603363	0.0551253	0.465203	0.0345958	0.282849	0.0391332	0.087215	0.0183864	0.501656	0.0190733	0.03956	0.0278266	0.0398423	0.774348	0.387944	0.0400933	0.0313086	0.430524	0.47493	0.51031
TCGA-43-A56V	C4	0.383334	0.436936	0.616699	0.337369	0.515159	0.565096	0.373509	0.344037	0.27932	0.424376	0.450123	0.0155777	0.11722	0.600805	0.771203	0.0734507	0.0161017	0.284495	0.619468	0.284221	0.377953	0.569593	0.481786	0.446013	0.534561	0.513773	0.707046	0.529087	0.329299	0.039897	0.536688	0.0215938	0.184825	0.077234	0.179945	0.0156274	0.600067	0.0144399	0.0618089	0.152085	0.199616	0.491989	0.351586	0.10535	0.0858211	0.390156	0.392366	0.359184
TCGA-44-2656	C2	0.930833	0.779208	0.969684	0.947146	0.977246	0.957946	0.981875	0.405368	0.967895	0.949345	0.911402	0.396089	0.869475	0.973956	0.996525	0.340439	0.180885	0.91328	0.950069	0.939365	0.881426	0.941206	0.970452	0.803421	0.924198	0.958456	0.994063	0.89843	0.755405	0.305258	0.879939	0.422099	0.955373	0.538504	0.551561	0.186339	0.901682	0.27265	0.582859	0.493836	0.57891	0.933137	0.904301	0.316171	0.360679	0.822151	0.915126	0.806875
TCGA-44-2665	C3	0.996722	0.918181	0.980931	0.938098	0.964831	0.951493	0.988864	0.295936	0.950359	0.965824	0.882237	0.361562	0.916696	0.969267	0.983312	0.282936	0.1934	0.940852	0.955502	0.954774	0.895206	0.871839	0.98528	0.879193	0.905318	0.847264	0.995058	0.827545	0.863532	0.473665	0.974504	0.0422402	0.974442	0.0674157	0.0661098	0.0143099	0.712403	0.374879	0.12191	0.596084	0.465873	0.919393	0.913931	0.557785	0.489097	0.908627	0.901761	0.807194
TCGA-44-2668	C3	0.945331	0.73974	0.983527	0.949229	0.997209	0.981412	0.983827	0.38974	0.977109	0.986448	0.932575	0.39213	0.762421	0.981866	0.992061	0.193127	0.22595	0.527395	0.919037	0.952614	0.891159	0.925793	0.906427	0.92051	0.944022	0.955529	0.998029	0.865817	0.666596	0.310108	0.983534	0.382068	0.977113	0.348947	0.0841966	0.013609	0.820876	0.188421	0.281997	0.0587474	0.0681352	0.937935	0.871167	0.125416	0.287708	0.496313	0.883797	0.691788
TCGA-44-3918	C2	0.964863	0.777627	0.9816	0.954995	0.980066	0.939386	0.97895	0.587858	0.974827	0.974267	0.92263	0.399182	0.942074	0.976579	0.990261	0.572418	0.464189	0.893082	0.952996	0.946996	0.903188	0.932992	0.975822	0.957044	0.92302	0.9599	0.990898	0.89609	0.884024	0.627051	0.97385	0.533123	0.916819	0.579566	0.599229	0.0126678	0.945324	0.510746	0.588435	0.591579	0.588143	0.915993	0.88091	0.53578	0.587753	0.875578	0.882939	0.821488
TCGA-44-4112	C2	0.963585	0.887942	0.97529	0.958015	0.984863	0.921801	0.952999	0.482124	0.949643	0.904104	0.922293	0.426775	0.896626	0.964472	0.992404	0.393037	0.35119	0.921797	0.936717	0.923258	0.8879	0.921497	0.926195	0.900857	0.895954	0.965888	0.994002	0.889769	0.85345	0.553472	0.958666	0.499819	0.936154	0.0682325	0.478952	0.488727	0.915596	0.259262	0.0896249	0.532365	0.582232	0.913261	0.867339	0.422127	0.45	0.881319	0.883552	0.772064
TCGA-44-5643	C4	0.286079	0.356183	0.494694	0.229971	0.419098	0.623913	0.443679	0.0309152	0.316349	0.406503	0.446582	0.0114106	0.157659	0.605408	0.616096	0.021768	0.0171233	0.357673	0.54472	0.389469	0.295144	0.531669	0.569433	0.45448	0.48417	0.584119	0.44527	0.486993	0.421802	0.0841338	0.572714	0.0322742	0.205826	0.0412789	0.0926225	0.0192782	0.428753	0.0392711	0.0301568	0.346448	0.0853175	0.39008	0.373283	0.058101	0.0606712	0.385982	0.315752	0.391753
TCGA-44-5644	C1	0.92491	0.966811	0.974916	0.0971053	0.981741	0.98033	0.978977	0.791702	0.962153	0.301301	0.849151	0.0258852	0.826503	0.986235	0.978034	0.538385	0.599717	0.921755	0.96787	0.910781	0.851546	0.958197	0.953351	0.843308	0.370832	0.953305	0.989462	0.871759	0.945112	0.0666353	0.889899	0.733659	0.956797	0.886621	0.869721	0.6404	0.268719	0.734297	0.907589	0.279168	0.878655	0.906849	0.901965	0.735987	0.666708	0.908052	0.911235	0.876322
TCGA-44-5645	C3	0.943347	0.953125	0.978423	0.936376	0.948509	0.959788	0.966921	0.0342219	0.922118	0.977281	0.871369	0.318318	0.179778	0.964935	0.954426	0.152967	0.198496	0.875717	0.930359	0.90206	0.851934	0.912498	0.983243	0.958301	0.950811	0.960554	0.984205	0.861785	0.847004	0.296148	0.971279	0.0354839	0.9044	0.0328933	0.5708	0.0123923	0.960983	0.0355228	0.0527864	0.618353	0.352252	0.882896	0.908652	0.589918	0.135109	0.875655	0.884426	0.879672
TCGA-44-6145	C3	0.977989	0.950797	0.978235	0.966944	0.944866	0.962135	0.974987	0.573534	0.977273	0.964892	0.888405	0.0134611	0.888613	0.980918	0.978606	0.445516	0.416393	0.877897	0.950161	0.934472	0.879928	0.945379	0.96191	0.930262	0.950585	0.88979	0.989503	0.874407	0.796992	0.593346	0.962368	0.479427	0.833148	0.320373	0.531711	0.152271	0.632204	0.31866	0.270122	0.202696	0.55573	0.920977	0.901001	0.446625	0.323989	0.857659	0.743513	0.835041
TCGA-44-6146	C3	0.969968	0.98027	0.97899	0.993559	0.977886	0.509508	0.986737	0.019697	0.989528	0.98878	0.950828	0.539045	0.946148	0.989963	0.981624	0.464096	0.41023	0.923106	0.953303	0.967175	0.88587	0.926123	0.964497	0.966245	0.954498	0.512545	0.984356	0.925703	0.965327	0.409567	0.949505	0.0660975	0.968065	0.728752	0.760763	0.482439	0.644587	0.428394	0.703882	0.53213	0.0311178	0.932801	0.904799	0.674268	0.501846	0.877005	0.900093	0.911058
TCGA-44-6147	C2	0.986978	0.826217	0.796937	0.929515	0.917544	0.840598	0.967466	0.581754	0.906195	0.947448	0.768884	0.507093	0.607172	0.946949	0.977273	0.523274	0.428125	0.884937	0.83771	0.939123	0.789146	0.852676	0.861563	0.798547	0.860931	0.903226	0.985819	0.82391	0.821004	0.629786	0.788588	0.21027	0.891463	0.564269	0.178951	0.444646	0.94616	0.536964	0.562183	0.581423	0.693218	0.827326	0.506583	0.341253	0.491302	0.815069	0.792939	0.738716
TCGA-44-6774	C3	0.910361	0.965166	0.976008	0.966659	0.965774	0.953353	0.969174	0.147809	0.964938	0.897819	0.906898	0.540221	0.374748	0.985637	0.984038	0.43828	0.404643	0.93124	0.876007	0.818026	0.916254	0.931755	0.961869	0.850037	0.893275	0.960634	0.986922	0.86522	0.743501	0.604469	0.906049	0.37445	0.897348	0.0786762	0.648406	0.0195866	0.931365	0.487176	0.103797	0.515623	0.427902	0.768597	0.561197	0.509224	0.351331	0.83107	0.870174	0.768359
TCGA-44-6775	C3	0.959132	0.939718	0.930953	0.955651	0.946714	0.898057	0.894976	0.148677	0.902677	0.914315	0.892271	0.475647	0.799465	0.975349	0.976394	0.352789	0.2449	0.827515	0.887741	0.947748	0.885606	0.93367	0.914786	0.854284	0.935702	0.797626	0.994423	0.919203	0.809573	0.430322	0.904052	0.267995	0.936275	0.208831	0.590861	0.0139193	0.73927	0.2466	0.178108	0.368356	0.186513	0.921517	0.873988	0.403036	0.214091	0.767429	0.892792	0.801651
TCGA-44-6777	C3	0.961325	0.942378	0.986324	0.964512	0.990358	0.963304	0.964918	0.519037	0.957232	0.914634	0.904342	0.528089	0.82955	0.965149	0.973248	0.447472	0.376556	0.917697	0.849766	0.882428	0.849984	0.860329	0.973192	0.948624	0.941686	0.962108	0.976428	0.774671	0.824904	0.164517	0.967888	0.055225	0.83603	0.471913	0.401925	0.326455	0.847529	0.450967	0.456806	0.497277	0.15978	0.909066	0.878435	0.209269	0.268497	0.932106	0.881289	0.81166
TCGA-44-6778	C1	0.407354	0.949121	0.983215	0.478901	0.669442	0.947311	0.623127	0.0519245	0.966143	0.951425	0.918662	0.0190432	0.674048	0.990568	0.909209	0.0420188	0.0211588	0.443419	0.954583	0.5	0.845954	0.961977	0.965504	0.792113	0.793385	0.956153	0.989177	0.925843	0.811629	0.348261	0.86824	0.443897	0.332989	0.0701838	0.638415	0.0869845	0.795168	0.0328109	0.0657413	0.596003	0.536761	0.891008	0.680999	0.42142	0.504415	0.424096	0.713622	0.731569
TCGA-44-6779	C2	0.940512	0.781064	0.973449	0.922307	0.935913	0.966477	0.959107	0.465347	0.965879	0.960206	0.910264	0.52418	0.926146	0.937267	0.914069	0.576373	0.418828	0.434058	0.924072	0.839975	0.877791	0.873875	0.904387	0.890735	0.871373	0.562234	0.979341	0.715143	0.828098	0.60002	0.939991	0.539273	0.928922	0.578041	0.590001	0.379987	0.905521	0.392911	0.589264	0.0465354	0.602819	0.852933	0.855234	0.495201	0.516863	0.461477	0.859601	0.799522
TCGA-44-7659	C2	0.981015	0.911863	0.927244	0.990097	0.938564	0.926697	0.986083	0.661636	0.985644	0.986667	0.922363	0.57665	0.718506	0.983564	0.979433	0.578602	0.498677	0.931998	0.920556	0.959886	0.886887	0.905648	0.932143	0.888	0.931441	0.950327	0.986308	0.861731	0.868278	0.625013	0.898701	0.20077	0.953173	0.571978	0.733077	0.471123	0.958259	0.508747	0.572755	0.678409	0.71506	0.935134	0.893672	0.554168	0.459217	0.908956	0.880854	0.82308
TCGA-44-7660	C4	0.97705	0.929645	0.894414	0.913383	0.6627	0.614484	0.337455	0.0204818	0.576437	0.338657	0.883728	0.0214807	0.161241	0.547602	0.659419	0.0256162	0.0213626	0.953381	0.953367	0.503646	0.239747	0.53372	0.823874	0.397576	0.465311	0.859541	0.977056	0.445026	0.249034	0.0692414	0.481503	0.0574682	0.208675	0.0364751	0.0914374	0.0171563	0.440123	0.0242098	0.0474198	0.170937	0.0438645	0.3258	0.327038	0.0520031	0.121022	0.955283	0.36687	0.601605
TCGA-44-7661	C3	0.973326	0.979694	0.979604	0.975787	0.977313	0.956096	0.553544	0.51547	0.920192	0.607327	0.901716	0.55138	0.863842	0.987088	0.992942	0.434118	0.462458	0.577214	0.938927	0.814745	0.887961	0.949946	0.976454	0.967267	0.951095	0.964999	0.994412	0.88955	0.822341	0.500047	0.976131	0.0369214	0.941221	0.569271	0.665163	0.0154046	0.956422	0.412268	0.59382	0.208064	0.536462	0.909417	0.899655	0.569573	0.380891	0.591172	0.898832	0.852884
TCGA-44-7662	C3	0.980225	0.892138	0.982816	0.981253	0.995666	0.974017	0.978468	0.0406728	0.975475	0.928482	0.911618	0.575922	0.91745	0.976671	0.988305	0.537443	0.502663	0.659098	0.91997	0.944826	0.878531	0.872923	0.96669	0.917638	0.908449	0.979135	0.996315	0.872599	0.8543	0.585984	0.93734	0.538736	0.935927	0.512317	0.662863	0.365583	0.968757	0.474776	0.497366	0.545918	0.270788	0.93883	0.854485	0.521835	0.473304	0.622193	0.892136	0.829075
TCGA-44-7667	C1	0.982259	0.991936	0.988	0.98641	0.987109	0.986066	0.924269	0.591033	0.980164	0.987647	0.909348	0.0236358	0.885085	0.996498	0.979261	0.00859039	0.367564	0.951975	0.959534	0.778225	0.855948	0.965862	0.973424	0.889535	0.806022	0.980815	0.990691	0.938478	0.79628	0.0718788	0.913396	0.604346	0.86875	0.505984	0.756546	0.0137554	0.97728	0.632982	0.547708	0.682245	0.820832	0.987371	0.912636	0.286341	0.607515	0.906257	0.612804	0.845556
TCGA-44-7669	C1	0.931756	0.84158	0.980545	0.27319	0.984638	0.973943	0.607908	0.0212594	0.956512	0.984257	0.92247	0.193862	0.910419	0.976966	0.940908	0.0312121	0.483468	0.932604	0.957817	0.782491	0.895858	0.960787	0.98115	0.69388	0.90811	0.953371	0.985281	0.904509	0.884143	0.68121	0.72847	0.0603116	0.422485	0.037659	0.834571	0.0143919	0.949555	0.0318768	0.0499567	0.721664	0.813766	0.907471	0.867864	0.654861	0.537972	0.898772	0.633755	0.855516
TCGA-44-7670	C1	0.95967	0.97367	0.896428	0.481544	0.549637	0.929305	0.882563	0.0056596	0.980662	0.969705	0.815644	0.0149747	0.637935	0.987043	0.991561	0.626581	0.0199743	0.754796	0.909399	0.965429	0.853899	0.937128	0.932171	0.884172	0.920292	0.955739	0.983919	0.899584	0.796204	0.562693	0.891654	0.630236	0.967706	0.035791	0.823464	0.562075	0.961818	0.0329423	0.0680702	0.226897	0.828852	0.896928	0.873765	0.65038	0.62225	0.741146	0.863716	0.552951
TCGA-44-7671	C1	0.99917	0.899301	0.923821	0.949001	0.969938	0.903293	0.970592	0.0324756	0.973457	0.9023	0.880149	0.460941	0.81093	0.955224	0.929063	0.17984	0.424477	0.802269	0.930769	0.946068	0.881765	0.919722	0.922353	0.880415	0.946437	0.926935	0.989301	0.902148	0.906457	0.669907	0.890721	0.44727	0.835226	0.689947	0.63922	0.248993	0.908076	0.200016	0.694226	0.812584	0.422604	0.922851	0.906708	0.720723	0.226734	0.794904	0.898587	0.829527
TCGA-44-7672	C3	0.964322	0.883742	0.944042	0.950565	0.956025	0.936121	0.958868	0.49346	0.984193	0.958078	0.872936	0.501455	0.831828	0.963865	0.952574	0.299308	0.415725	0.925149	0.920685	0.902545	0.841803	0.905508	0.939288	0.932243	0.937773	0.945862	0.990924	0.841223	0.798385	0.482696	0.929715	0.0406892	0.904631	0.385533	0.51979	0.0133696	0.960329	0.401662	0.375737	0.537139	0.477341	0.958688	0.90642	0.390635	0.36	0.885024	0.872136	0.736047
TCGA-44-8117	C2	0.98809	0.97329	0.991299	0.971333	0.992199	0.974239	0.997021	0.699503	0.964656	0.988284	0.918385	0.623891	0.930318	1	0.989847	0.60392	0.554046	0.964836	0.9725	0.981653	0.886195	0.969941	0.977487	0.979742	0.970806	0.978326	0.991616	0.94571	0.919331	0.798661	0.97466	0.616747	0.958356	0.736302	0.072478	0.428053	0.968302	0.526358	0.787042	0.748404	0.853657	0.925762	0.917399	0.620624	0.630257	0.961287	0.923306	0.900598
TCGA-44-8119	C1	0.200709	0.979506	0.990049	0.860473	0.558821	0.919221	0.609231	0.698716	0.291016	0.531256	0.901252	0.0329854	0.278341	0.579571	0.982766	0.551204	0.569514	0.262572	0.892224	0.925528	0.772985	0.928739	0.966594	0.503008	0.489946	0.969283	0.99551	0.913507	0.445191	0.0450316	0.685103	0.659406	0.332059	0.747148	0.621965	0.553043	0.604395	0.575166	0.800105	0.752032	0.837551	0.830713	0.225153	0.612967	0.612585	0.316016	0.442052	0.908766
TCGA-44-A479	C3	0.96149	0.934773	0.978265	0.959402	0.948433	0.960997	0.807289	0.122074	0.801464	0.800495	0.871236	0.181598	0.91332	0.949149	0.988964	0.285027	0.0571999	0.80883	0.947352	0.893414	0.81668	0.936379	0.975209	0.929119	0.879435	0.977135	0.972192	0.893659	0.6995	0.0960928	0.937917	0.0865228	0.643899	0.138162	0.433662	0.471732	0.776815	0.119242	0.121454	0.459697	0.467577	0.861478	0.823928	0.419914	0.480035	0.763588	0.853088	0.792322
TCGA-44-A47A	C2	0.982081	0.977691	0.960307	0.967031	0.979008	0.976254	0.980048	0.68942	0.957166	0.980462	0.863536	0.590681	0.899406	0.987324	0.986406	0.588151	0.511823	0.934596	0.958852	0.945698	0.878378	0.954113	0.974866	0.955063	0.969823	0.982534	0.974554	0.92142	0.855812	0.69134	0.954475	0.36188	0.938739	0.655348	0.719078	0.560272	0.961819	0.521833	0.675548	0.652902	0.800412	0.918402	0.888878	0.631057	0.601597	0.91922	0.890742	0.894505
TCGA-44-A47G	C2	0.97211	0.892469	0.944257	0.970309	0.977672	0.950606	0.967076	0.365661	0.966458	0.94405	0.888739	0.503779	0.824047	0.962478	0.972531	0.336487	0.294106	0.850934	0.933294	0.909443	0.819311	0.926898	0.958954	0.955496	0.922123	0.949556	0.979267	0.851259	0.764015	0.463866	0.900228	0.299391	0.895317	0.553348	0.575473	0.359684	0.96693	0.36107	0.571862	0.142753	0.554341	0.913338	0.880602	0.514588	0.379319	0.782295	0.834571	0.813795
TCGA-44-A4SS	C3	0.982555	0.964439	0.977138	0.958467	0.957078	0.965422	0.908518	0.583351	0.759102	0.813798	0.919492	0.341745	0.886184	0.987856	0.989372	0.533628	0.198517	0.577285	0.945377	0.91388	0.564125	0.901197	0.982903	0.955843	0.930562	0.867607	0.985859	0.829355	0.829451	0.558163	0.970075	0.0468064	0.95069	0.311351	0.59546	0.207751	0.918434	0.0262655	0.181024	0.241851	0.0803202	0.888815	0.911704	0.515062	0.266811	0.563495	0.870105	0.811287
TCGA-44-A4SU	C1	0.976438	0.890018	0.972911	0.973511	0.985305	0.944412	0.98695	0.642567	0.968173	0.84486	0.908407	0.252728	0.766017	0.984819	0.988037	0.590447	0.0288568	0.967997	0.929081	0.938201	0.889803	0.892427	0.978553	0.96389	0.961639	0.803158	0.993316	0.868662	0.92378	0.714719	0.982854	0.200299	0.91086	0.050075	0.625803	0.118424	0.962018	0.0750728	0.0598425	0.665309	0.580076	0.911498	0.868847	0.647181	0.276907	0.95172	0.920317	0.818317
TCGA-46-6025	C5	0.0973784	0.225597	0.558875	0.316013	0.293801	0.519543	0.419308	0.268681	0.3502	0.344428	0.175003	0.161986	0.0393588	0.358932	0.842746	0.382465	0.0141176	0.269366	0.343542	0.102601	0.087579	0.34969	0.331536	0.185295	0.303562	0.613525	0.396136	0.178353	0.349019	0.0263255	0.251716	0.0327001	0.095353	0.0181716	0.0740476	0.0129579	0.40251	0.0146039	0.0227394	0.0544926	0.0262366	0.26694	0.188036	0.0382006	0.0211278	0.368781	0.27873	0.392831
TCGA-46-6026	C4	0.0625364	0.116521	0.301544	0.0478472	0.147563	0.344434	0.134601	0.016396	0.0407189	0.0906469	0.062284	0.0113627	0.0213105	0.222838	0.24794	0.0134237	0.0122969	0.0621406	0.126464	0.0530657	0.062603	0.128301	0.248682	0.142645	0.170118	0.206049	0.279112	0.0711001	0.105501	0.0353323	0.195676	0.0204564	0.0718068	0.019894	0.034627	0.0123367	0.340416	0.0143996	0.0255621	0.0176518	0.0286139	0.138109	0.11845	0.0200932	0.0235367	0.11347	0.200046	0.0348947
TCGA-49-4487	C3	0.977661	0.892575	0.974231	0.951461	0.959071	0.947102	0.707816	0.181859	0.959501	0.894505	0.891394	0.383791	0.865347	0.987658	0.961331	0.4698	0.0302462	0.922307	0.957728	0.920437	0.865564	0.912878	0.948012	0.948516	0.928777	0.951506	0.98463	0.843812	0.818273	0.47045	0.97783	0.359099	0.625389	0.124066	0.359117	0.0598285	0.614479	0.0486681	0.11693	0.35348	0.569729	0.90143	0.867097	0.34714	0.296872	0.861976	0.869756	0.72121
TCGA-49-4488	C2	0.98129	0.683214	0.969227	0.986083	0.973249	0.978783	0.987357	0.378375	0.978238	0.946488	0.92481	0.371143	0.909749	0.97924	0.992573	0.243704	0.524613	0.950273	0.959022	0.937067	0.908399	0.945029	0.980146	0.94831	0.958381	0.949073	0.991661	0.956992	0.88649	0.723303	0.93462	0.584143	0.564491	0.726802	0.0478553	0.0188179	0.979143	0.573349	0.781778	0.736799	0.792959	0.980381	0.931734	0.450042	0.598573	0.885796	0.885256	0.914341
TCGA-49-4512	C3	0.946772	0.943235	0.964489	0.975687	0.977501	0.955227	0.979405	0.514171	0.969586	0.973407	0.906991	0.383941	0.485875	0.978305	0.940171	0.611429	0.195193	0.90363	0.940628	0.927937	0.874701	0.854353	0.950475	0.948755	0.921092	0.937278	0.989164	0.785172	0.91713	0.617801	0.95747	0.0521641	0.96816	0.376825	0.0627519	0.0259338	0.953929	0.429308	0.535882	0.688205	0.618696	0.912274	0.883639	0.0388787	0.252591	0.930731	0.8929	0.857143
TCGA-49-4514	C1	0.989374	0.855373	0.973199	0.93678	0.96159	0.93632	0.953238	0.511952	0.9768	0.9557	0.869483	0.123388	0.833458	0.964951	0.979971	0.371165	0.459353	0.914407	0.949268	0.916347	0.880081	0.930621	0.88396	0.845192	0.926841	0.945575	0.985767	0.862219	0.737928	0.562604	0.832829	0.479759	0.836457	0.113378	0.575992	0.460174	0.735887	0.314169	0.0867914	0.548799	0.609654	0.898138	0.887969	0.473735	0.337839	0.862423	0.794402	0.767806
TCGA-49-6742	C1	0.977234	0.979807	0.970249	0.963596	0.968969	0.954047	0.438968	0.0582822	0.972846	0.388538	0.909398	0.0180726	0.900224	0.981596	0.980897	0.0267786	0.0241206	0.864243	0.965298	0.86475	0.863733	0.955009	0.992148	0.950598	0.940309	0.827762	0.990392	0.880301	0.512946	0.525625	0.951787	0.637032	0.249081	0.0238051	0.681357	0.546443	0.461756	0.0263535	0.0435883	0.55244	0.0694243	0.956815	0.877585	0.626043	0.398608	0.845899	0.712237	0.847532
TCGA-49-6743	C3	0.965718	0.941531	0.989193	0.955025	0.984511	0.95182	0.775495	0.142586	0.977643	0.912252	0.852483	0.0326297	0.833933	0.975521	0.977326	0.535931	0.0302551	0.902869	0.9424	0.906921	0.892835	0.948044	0.952027	0.96726	0.944089	0.963615	0.9839	0.898134	0.818635	0.442414	0.976472	0.490206	0.379579	0.412286	0.569616	0.484821	0.618205	0.400333	0.337502	0.435895	0.0426219	0.921414	0.886152	0.354081	0.370557	0.879131	0.863355	0.744012
TCGA-49-6744	C3	0.995649	0.92624	0.9877	0.980481	0.960773	0.964229	0.985333	0.237978	0.96522	0.953293	0.886633	0.396511	0.649801	0.984631	0.978615	0.194393	0.364099	0.762392	0.900751	0.935706	0.881848	0.919783	0.970431	0.934898	0.859895	0.959046	0.989656	0.932194	0.715467	0.521064	0.940673	0.0466863	0.965046	0.421044	0.373865	0.190589	0.653426	0.324634	0.442912	0.335855	0.551906	0.919955	0.874693	0.334119	0.31576	0.735731	0.874736	0.802575
TCGA-49-6745	C2	0.986755	0.842234	0.963341	0.968815	0.974156	0.961191	0.988742	0.545091	0.976201	0.978495	0.92346	0.541344	0.911217	0.983732	0.991705	0.505079	0.389594	0.454577	0.938679	0.972812	0.869122	0.906343	0.972396	0.914765	0.902145	0.72138	0.991317	0.921527	0.841081	0.659193	0.959259	0.0503766	0.990055	0.605852	0.658431	0.470967	0.96211	0.386061	0.660773	0.55224	0.609064	0.929559	0.887214	0.516876	0.424426	0.504543	0.901007	0.856592
TCGA-49-6761	C2	0.980964	0.912945	0.984198	0.979355	0.980483	0.968341	0.990272	0.64165	0.974388	0.982848	0.889824	0.535035	0.866434	0.975399	0.984341	0.539763	0.42515	0.596616	0.934546	0.951204	0.847716	0.955738	0.967401	0.937894	0.947738	0.980249	0.993338	0.940803	0.87906	0.520178	0.968218	0.0406852	0.698845	0.701805	0.278621	0.391941	0.968453	0.496294	0.73737	0.498493	0.498362	0.907005	0.792958	0.253546	0.462046	0.612367	0.901596	0.826022
TCGA-49-6767	C2	0.991307	0.458365	0.973942	0.955209	0.962827	0.985142	0.974933	0.66016	0.967864	0.973312	0.933564	0.468203	0.831386	0.979456	0.974644	0.362907	0.481692	0.409996	0.904856	0.880913	0.904804	0.917603	0.974908	0.97319	0.930987	0.979671	0.984837	0.915775	0.81901	0.811358	0.962541	0.035824	0.963993	0.538253	0.694765	0.0142712	0.94928	0.528957	0.563488	0.0170455	0.462735	0.910382	0.868221	0.562217	0.539842	0.451068	0.862105	0.881148
TCGA-49-AAQV	C3	0.982841	0.914914	0.95265	0.943432	0.971931	0.867953	0.967772	0.228336	0.988404	0.989547	0.909535	0.465532	0.42062	0.985716	0.987477	0.307082	0.287762	0.874505	0.889027	0.936765	0.89954	0.875471	0.9604	0.929438	0.873159	0.884323	0.992477	0.85454	0.825911	0.273795	0.905023	0.0364278	0.948571	0.473005	0.409081	0.00912907	0.941812	0.297211	0.493194	0.360769	0.172576	0.899365	0.890069	0.339105	0.313559	0.754338	0.918086	0.712647
TCGA-49-AAR0	C1	0.61072	0.957917	0.984831	0.477297	0.966949	0.951144	0.957787	0.117505	0.978043	0.925261	0.902428	0.204782	0.497978	0.971426	0.977278	0.0837014	0.189973	0.856797	0.955924	1	0.884534	0.895601	0.793779	0.661954	0.951982	0.959997	0.989385	0.819329	0.920281	0.708861	0.709763	0.479128	0.720792	0.396389	0.631426	0.0344828	0.924741	0.0559219	0.463611	0.595465	0.546411	0.884751	0.816609	0.485835	0.458994	0.836119	0.899075	0.787902
TCGA-49-AAR2	C1	0.97965	0.850082	0.990738	0.830909	0.94684	0.968525	0.305314	0.683792	0.392796	0.276221	0.914954	0.0114487	0.893231	0.955094	0.980199	0.0289845	0.152314	0.926393	0.956556	0.912973	0.878843	0.974057	0.956079	0.311284	0.724491	0.971425	0.993958	0.960931	0.905321	0.258848	0.45733	0.55385	0.186151	0.0442141	0.276815	0.482734	0.458707	0.0520941	0.0427394	0.426066	0.755588	0.407631	0.828298	0.0410625	0.601318	0.908638	0.362696	0.889098
TCGA-49-AAR3	C3	0.964833	0.77617	0.990262	0.964755	0.974527	0.970081	0.983597	0.402318	0.969922	0.972871	0.944533	0.480302	0.883562	0.974111	0.977604	0.192842	0.373632	0.748557	0.946979	0.896431	0.937111	0.906645	0.966662	0.931594	0.863024	0.952171	0.985013	0.863335	0.805057	0.525792	0.889649	0.277261	0.919686	0.391508	0.513598	0.0219124	0.937159	0.374256	0.437195	0.114702	0.387044	0.837575	0.889784	0.436083	0.398823	0.654522	0.886248	0.784934
TCGA-49-AAR4	C3	0.969884	0.71713	0.927405	0.966303	0.927156	0.93093	0.931067	0.410314	0.941534	0.858243	0.881886	0.513117	0.83812	0.971979	0.979852	0.263264	0.342647	0.783885	0.918488	0.915398	0.873423	0.901709	0.928336	0.854489	0.763752	0.836779	0.987105	0.878571	0.828487	0.463138	0.870186	0.450392	0.760821	0.445414	0.577227	0.0116346	0.961109	0.254587	0.540165	0.0853632	0.48898	0.817206	0.799778	0.339831	0.394453	0.696359	0.828613	0.832107
TCGA-49-AAR9	C1	0.979766	0.980194	0.983773	0.954424	0.984488	0.985442	0.942271	0.0305575	0.938013	0.566362	0.882985	0.0123859	0.921078	0.977678	0.981849	0.479284	0.0222188	0.26183	0.954545	0.926399	0.926634	0.892917	0.973005	0.877323	0.965837	0.968902	0.988384	0.816305	0.938995	0.645538	0.908573	0.573705	0.968984	0.0607038	0.106422	0.0119114	0.289147	0.0221306	0.0930233	0.0199183	0.0247715	0.857005	0.813524	0.0305707	0.724173	0.231014	0.889629	0.246469
TCGA-49-AARE	C2	0.987546	0.927909	0.930423	0.964475	0.955927	0.934444	0.968538	0.617778	0.974079	0.972387	0.509434	0.0155619	0.729396	0.978862	0.984269	0.543956	0.415198	0.884871	0.613034	0.950071	0.874537	0.909193	0.947122	0.634306	0.957342	0.948147	0.989565	0.854545	0.918349	0.575381	0.820673	0.0735175	0.936051	0.535034	0.805668	0.439404	0.807704	0.49122	0.592528	0.627918	0.752319	0.806755	0.849411	0.591478	0.508548	0.838248	0.872847	0.725651
TCGA-49-AARN	C2	0.969479	0.932603	0.960841	0.920239	0.960504	0.944301	0.978613	0.3534	0.954791	0.971923	0.757519	0.525905	0.332065	0.972821	0.987368	0.409791	0.406973	0.740207	0.913615	0.918576	0.898425	0.895632	0.96749	0.878669	0.974466	0.944091	0.987137	0.900753	0.918007	0.592831	0.891958	0.358694	0.904538	0.0637579	0.570572	0.0157489	0.9706	0.382333	0.0754043	0.496373	0.561356	0.85896	0.844368	0.468295	0.499654	0.644627	0.852605	0.829065
TCGA-49-AARO	C3	0.961839	0.939212	0.915516	0.979107	0.953853	0.92818	0.866505	0.278797	0.966378	0.978102	0.901882	0.468608	0.835681	0.954161	0.985366	0.441895	0.405762	0.893629	0.926933	0.897491	0.848802	0.910186	0.946186	0.92084	0.918788	0.948799	0.984063	0.859901	0.934288	0.582018	0.915104	0.0191996	0.933191	0.257556	0.548531	0.0145049	0.950489	0.397839	0.214499	0.149705	0.0687724	0.818887	0.871593	0.414804	0.336959	0.940978	0.841945	0.769131
TCGA-49-AARR	C3	0.967035	0.788801	0.765566	0.969024	0.793946	0.757338	0.908513	0.0420157	0.983207	0.960072	0.710861	0.00819465	0.474449	0.972499	0.974233	0.0811054	0.0372146	0.860974	0.856526	0.889288	0.64876	0.883545	0.812261	0.63555	0.805474	0.82523	0.992218	0.754645	0.623693	0.125513	0.674419	0.0236892	0.923033	0.0520784	0.558037	0.0711756	0.898825	0.050592	0.0574661	0.364362	0.0834601	0.804524	0.634875	0.292856	0.112081	0.796217	0.75707	0.677143
TCGA-4B-A93V	C1	0.974374	0.945444	0.98696	0.20669	0.984968	0.979668	0.979571	0.572357	0.984162	0.931473	0.893758	0.557422	0.858986	0.975498	0.968575	0.146407	0.42033	0.940127	0.958656	0.962107	0.886843	0.969914	0.979753	0.948254	0.942688	0.964995	0.987134	0.927093	0.951474	0.729374	0.97299	0.0235224	0.931669	0.119616	0.678931	0.422539	0.471462	0.453685	0.0898843	0.662494	0.568365	0.866572	0.897066	0.58232	0.616518	0.914864	0.853296	0.851974
TCGA-50-5044	C2	0.961329	0.926483	0.95638	0.957752	0.962275	0.911814	0.964955	0.395791	0.998522	0.949901	0.840334	0.491467	0.669905	0.960014	0.955052	0.43341	0.367849	0.560838	0.921016	0.90904	0.844662	0.80813	0.946214	0.934446	0.848611	0.79725	0.981331	0.823375	0.704409	0.159306	0.930749	0.0382504	0.92658	0.0425911	0.180225	0.0189964	0.938574	0.0562056	0.0617816	0.256017	0.534689	0.885434	0.874269	0.292613	0.287905	0.571091	0.858665	0.721819
TCGA-50-5045	C3	0.96862	0.910099	0.962861	0.94406	0.974195	0.92957	0.935503	0.244132	0.970215	0.958095	0.87	0.297891	0.807692	0.969536	0.961718	0.110566	0.222408	0.918392	0.91998	0.886688	0.855632	0.902279	0.941442	0.911833	0.931661	0.966722	0.984931	0.772455	0.798778	0.491185	0.954332	0.053533	0.89203	0.177546	0.508129	0.0192118	0.952232	0.294414	0.191663	0.443842	0.155836	0.897741	0.881171	0.313735	0.321582	0.894193	0.87417	0.796011
TCGA-50-5049	C3	0.926447	0.9277	0.973601	0.9415	0.908064	0.943402	0.955757	0.256488	0.914687	0.919313	0.857763	0.39114	0.852174	0.954491	0.957527	0.369644	0.334382	0.926485	0.8593	0.818731	0.865415	0.859867	0.89527	0.79105	0.924351	0.925446	0.985929	0.869477	0.801382	0.425779	0.89247	0.396559	0.870744	0.386434	0.516263	0.190806	0.950232	0.32524	0.386189	0.39583	0.450023	0.872397	0.879866	0.340789	0.338679	0.883174	0.853631	0.819243
TCGA-50-5051	C1	0.728462	0.904053	0.964604	0.923989	0.959852	0.968846	0.980789	0.613431	0.953808	0.922509	0.893389	0.569028	0.784381	0.972781	0.959728	0.702534	0.359389	0.913145	0.937637	0.970567	0.914232	0.895471	0.952699	0.922988	0.960803	0.969774	0.984143	0.853248	0.842539	0.725906	0.94717	0.575245	0.922022	0.634622	0.652857	0.534441	0.960813	0.545571	0.722919	0.655495	0.843796	0.897584	0.872656	0.689923	0.575495	0.903855	0.900416	0.829627
TCGA-50-5066	C3	0.96486	0.653981	0.983251	0.934367	0.959919	0.960869	0.981202	0.0351587	0.957082	0.920843	0.921275	0.142015	0.886608	0.974535	0.991814	0.400991	0.203826	0.5564	0.934834	0.932892	0.887461	0.944319	0.952405	0.918974	0.879497	0.943856	0.988469	0.901647	0.840807	0.606613	0.926564	0.436416	0.573788	0.344762	0.579189	0.0204057	0.916591	0.28278	0.339281	0.39139	0.0883367	0.915044	0.893249	0.437124	0.172284	0.600871	0.863752	0.806048
TCGA-50-5068	C3	0.956836	0.900272	0.953215	0.885743	0.941079	0.928341	0.958216	0.335985	0.924567	0.946815	0.881402	0.359547	0.835234	0.972699	0.970582	0.406139	0.39112	0.866625	0.889857	0.950899	0.869565	0.899909	0.928732	0.915836	0.929791	0.960814	0.991749	0.836265	0.85865	0.52127	0.920431	0.0420996	0.933512	0.498485	0.662992	0.00995549	0.962723	0.379156	0.496508	0.0604043	0.425721	0.840608	0.89521	0.502732	0.214961	0.848045	0.864718	0.802105
TCGA-50-5072	C1	0.97652	0.969465	0.970937	0.935464	0.97471	0.954709	0.794769	0.448395	0.948698	0.435754	0.884097	0.0951583	0.565824	0.976022	0.949992	0.122885	0.113891	0.492704	0.816834	0.845493	0.834423	0.917877	0.958305	0.949096	0.876114	0.80094	0.898213	0.820988	0.794425	0.53493	0.950841	0.420287	0.903565	0.0944555	0.666463	0.0549415	0.606669	0.0451132	0.0961371	0.544364	0.39327	0.881201	0.853148	0.476602	0.412526	0.503936	0.8195	0.698856
TCGA-50-5930	C3	0.96984	0.917392	0.978342	0.9767	0.98938	0.960582	0.96639	0.571394	0.912923	0.559491	0.908238	0.0273084	0.83809	0.964389	0.981149	0.307476	0.0253089	0.940835	0.959277	0.881223	0.877542	0.958742	0.963672	0.968423	0.938259	0.979221	0.992177	0.942415	0.822449	0.32559	0.967447	0.53256	0.527073	0.0506906	0.640266	0.441725	0.585932	0.320049	0.0514599	0.454403	0.0479157	0.911596	0.915145	0.364229	0.13061	0.899344	0.863541	0.800655
TCGA-50-5931	C4	0.986056	0.544951	0.589011	0.702951	0.5407	0.698613	0.799816	0.0189697	0.726801	0.187774	0.487188	0.0217734	0.239773	0.596185	0.951245	0.0229343	0.0182897	0.466036	0.659705	0.382014	0.19886	0.574278	0.604999	0.361055	0.566358	0.565887	0.986443	0.458156	0.516426	0.55018	0.388745	0.0295524	0.210087	0.0404394	0.0722846	0.0105817	0.231269	0.029845	0.0202259	0.0510267	0.0440374	0.532807	0.450318	0.0615201	0.365794	0.415149	0.551923	0.612053
TCGA-50-5932	C1	0.973983	0.96423	0.974205	0.955352	0.979264	0.975641	0.977011	0.186792	0.940271	0.972855	0.874266	0.662358	0.866301	0.974535	0.960931	0.503203	0.168278	0.937368	0.944118	0.939492	0.830814	0.917323	0.955973	0.957534	0.976108	0.838641	0.983603	0.81622	0.9544	0.285992	0.967961	0.514227	0.917042	0.633765	0.047799	0.0128007	0.946327	0.44394	0.640149	0.890098	0.32836	0.873401	0.906199	0.449363	0.553368	0.826448	0.873053	0.91453
TCGA-50-5933	C2	0.970182	0.656022	0.98273	0.96094	0.977979	0.982606	0.973068	0.508269	0.963821	0.960538	0.928869	0.577709	0.849052	0.980768	0.970501	0.437744	0.442321	0.792317	0.951501	0.917134	0.869539	0.837319	0.956522	0.946526	0.904233	0.95874	0.991276	0.762259	0.868608	0.606262	0.969835	0.516796	0.94702	0.625314	0.472413	0.0111836	0.952723	0.447452	0.707659	0.537427	0.690286	0.86572	0.895944	0.497371	0.468017	0.790357	0.895515	0.811325
TCGA-50-5936	C3	0.957954	0.950607	0.970846	0.884336	0.958814	0.967134	0.967981	0.677462	0.942261	0.936332	0.835891	0.0218886	0.84789	0.96512	0.951286	0.328657	0.0233963	0.508068	0.953012	0.903626	0.87959	0.909382	0.900959	0.941748	0.948057	0.831382	0.986725	0.73617	0.864346	0.55995	0.956144	0.573653	0.909156	0.590652	0.497693	0.42521	0.915075	0.428763	0.638383	0.597692	0.718277	0.859094	0.85405	0.374165	0.426466	0.592733	0.84525	0.79297
TCGA-50-5939	C3	0.967645	0.936064	0.968004	0.89662	0.9475	0.95034	0.520607	0.492566	0.941229	0.983487	0.871197	0.138525	0.769533	0.971315	0.965093	0.197033	0.428583	0.571536	0.955851	0.933183	0.878305	0.941387	0.93492	0.964706	0.934479	0.844025	0.98013	0.918993	0.742311	0.474183	0.970748	0.295823	0.899544	0.185627	0.514745	0.325912	0.79084	0.179046	0.216126	0.220326	0.548018	0.698871	0.87643	0.492884	0.426622	0.579363	0.83008	0.742355
TCGA-50-5941	C3	0.965113	0.841472	0.975492	0.957385	0.944893	0.969772	0.985342	0.037008	0.979865	0.969096	0.893575	0.493466	0.818326	0.987478	0.973662	0.088727	0.393856	0.899324	0.96305	0.954509	0.865459	0.955259	0.970135	0.957106	0.94988	0.979449	0.988658	0.93612	0.842881	0.537148	0.955354	0.454726	0.969027	0.429432	0.626957	0.0184145	0.903236	0.420733	0.423604	0.611322	0.564002	0.855747	0.875593	0.533725	0.405813	0.835085	0.887464	0.845129
TCGA-50-5942	C3	0.978716	0.93723	0.926254	0.973665	0.939223	0.921885	0.991443	0.234344	0.976836	0.98534	0.907774	0.330651	0.815858	0.979277	0.979893	0.485554	0.503028	0.914778	0.938555	0.975438	0.861981	0.937284	0.947137	0.930054	0.944634	0.960095	0.991395	0.904822	0.863906	0.513645	0.911876	0.0290483	0.968606	0.585716	0.0696784	0.379935	0.968307	0.388808	0.637097	0.678654	0.468193	0.904139	0.853915	0.481423	0.536505	0.882284	0.871856	0.851364
TCGA-50-5944	C3	0.992625	0.97342	0.979598	0.961708	0.97972	0.938315	0.541169	0.0290683	0.960526	0.966367	0.887175	0.110173	0.861102	0.991795	0.990506	0.244164	0.413853	0.96704	0.903947	0.938978	0.885164	0.939504	0.970826	0.950701	0.981922	0.965894	0.99387	0.921396	0.929999	0.463408	0.950769	0.0564516	0.908389	0.0129357	0.757417	0.0178381	0.964042	0.0248898	0.0557429	0.789395	0.324362	0.931398	0.897372	0.691438	0.0349357	0.968715	0.908543	0.907537
TCGA-50-5946	C1	0.97636	0.430243	0.940684	0.962876	0.856485	0.826333	0.784742	0.196274	0.786501	0.423986	0.872265	0.0372452	0.690256	0.884273	0.901534	0.0360479	0.0763698	0.943713	0.760712	0.915559	0.574521	0.898259	0.937127	0.509411	0.792711	0.92966	0.987849	0.845741	0.307235	0.738084	0.442499	0.586332	0.267007	0.0797808	0.68798	0.468578	0.935241	0.0838095	0.0749925	0.622117	0.772905	0.706745	0.48105	0.626943	0.0889386	0.935971	0.646031	0.781715
TCGA-50-6590	C2	0.977444	0.756168	0.98823	0.981394	0.999868	0.966483	0.979017	0.268096	0.983808	0.934879	0.5164	0.519715	0.816447	0.981439	0.991168	0.413204	0.381155	0.524656	0.613732	0.922568	0.878445	0.948505	0.973688	0.94914	0.898714	0.983481	0.991724	0.929646	0.850154	0.0576796	0.9686	0.511605	0.91809	0.577199	0.275147	0.00900726	0.963003	0.221334	0.639566	0.0195047	0.606835	0.929811	0.910917	0.457146	0.461252	0.542738	0.885441	0.876641
TCGA-50-6591	C1	0.967016	0.980734	0.984164	0.973787	0.970816	0.904692	0.962375	0.0537054	0.943085	0.59946	0.93237	0.0162273	0.857043	0.988356	0.970222	0.594619	0.278255	0.960282	0.949612	0.192648	0.865023	0.659289	0.888329	0.51943	0.959892	0.94799	0.987654	0.42531	0.775638	0.901665	0.595721	0.200614	0.953633	0.0358694	0.887842	0.284723	0.960796	0.0480029	0.0377487	0.0429274	0.359216	0.878567	0.848574	0.83291	0.802401	0.962787	0.861771	0.722272
TCGA-50-6592	C3	0.984421	0.982446	0.988921	0.984647	0.930287	0.963446	0.935062	0.537489	0.96562	0.958526	0.949248	0.459031	0.860817	0.966067	0.987684	0.496758	0.0177866	0.61143	0.959813	0.927322	0.904909	0.943353	0.952598	0.96366	0.946111	0.975117	0.994118	0.948416	0.693187	0.293079	0.970716	0.500687	0.942244	0.494323	0.659304	0.43476	0.653546	0.392631	0.506593	0.472469	0.539569	0.925633	0.906965	0.533186	0.372372	0.55117	0.8345	0.579777
TCGA-50-6593	C3	0.96894	0.563714	0.921239	0.956693	0.935872	0.906208	0.979101	0.0368625	0.980739	0.973565	0.851715	0.523093	0.787579	0.97854	0.980646	0.192992	0.385049	0.529986	0.901417	0.941375	0.873414	0.895683	0.898579	0.84686	0.923698	0.914977	0.983059	0.843393	0.938414	0.430229	0.840739	0.0395909	0.98478	0.64728	0.625848	0.0528051	0.961253	0.489319	0.673867	0.492827	0.414279	0.941731	0.866754	0.562748	0.306163	0.5636	0.869864	0.872313
TCGA-50-6594	C2	0.989225	0.365352	0.993408	0.98462	0.979264	0.986486	0.981798	0.51179	0.991815	0.926381	0.934149	0.0750148	0.845856	0.983633	0.993119	0.513712	0.018526	0.874617	0.952459	0.950124	0.896605	0.945507	0.975735	0.933136	0.511039	0.976747	0.986642	0.895092	0.925398	0.781672	0.980787	0.0325859	0.95612	0.539824	0.445716	0.0196358	0.973129	0.492525	0.728421	0.0193167	0.303838	0.949751	0.881329	0.415466	0.522841	0.836262	0.887518	0.90111
TCGA-50-6595	C3	0.960424	0.946759	0.951986	0.964659	0.976477	0.892253	0.992089	0.39613	0.97619	0.946862	0.874532	0.505583	0.644991	0.976372	0.962318	0.423212	0.405972	0.517199	0.884503	0.894091	0.850985	0.891732	0.931192	0.861046	0.864641	0.906506	0.977935	0.827788	0.671969	0.512951	0.857214	0.343798	0.939262	0.453935	0.532469	0.0155915	0.945955	0.291116	0.447371	0.221906	0.251704	0.893676	0.874884	0.455871	0.393488	0.56374	0.901305	0.696183
TCGA-50-6597	C2	0.984442	0.968364	0.977484	0.970517	0.982117	0.966422	0.980302	0.69806	0.982229	0.967869	0.914965	0.629044	0.554668	0.987695	0.981885	0.489813	0.488153	0.919199	0.976912	0.954931	0.915201	0.969189	0.967324	0.938625	0.96126	0.966051	0.977474	0.921736	0.914662	0.728979	0.972951	0.172279	0.932001	0.723927	0.622457	0.524109	0.969663	0.565318	0.734811	0.675	0.0596551	0.901285	0.889755	0.650504	0.525505	0.898446	0.888543	0.915901
TCGA-50-6673	C2	0.960612	0.920067	0.926434	0.964268	0.927388	0.907115	0.461628	0.638672	0.943996	0.596625	0.83564	0.457412	0.74444	0.966926	0.963737	0.537778	0.490231	0.899389	0.905319	0.908191	0.855955	0.90784	0.932449	0.899266	0.881405	0.94016	0.972037	0.857173	0.608082	0.520808	0.876382	0.579564	0.324226	0.576437	0.743631	0.491094	0.916695	0.108308	0.608399	0.111324	0.276663	0.869247	0.863514	0.627102	0.496711	0.902001	0.892253	0.815489
TCGA-50-7109	C1	0.98108	0.946656	0.978803	0.387206	0.970009	0.980265	0.977615	0.648794	0.952709	0.941665	0.935273	0.57195	0.860745	0.978809	0.973981	0.598123	0.492848	0.916928	0.943048	0.951086	0.90023	0.937886	0.985588	0.674296	0.90049	0.972227	0.987202	0.89298	0.84082	0.637514	0.664333	0.564651	0.944872	0.522913	0.723776	0.509537	0.90662	0.529038	0.62761	0.701992	0.670861	0.860027	0.91686	0.563051	0.0553248	0.909253	0.866748	0.836152
TCGA-50-8457	C3	0.956202	0.942314	0.953067	0.943249	0.9531	0.913398	0.972415	0.409322	0.950805	0.967947	0.880147	0.489713	0.220296	0.976054	0.980117	0.350579	0.324806	0.882439	0.939754	0.92625	0.85298	0.923428	0.932807	0.92357	0.922718	0.92201	0.974372	0.843509	0.872516	0.523591	0.908823	0.0341265	0.93821	0.176439	0.124521	0.0405469	0.940453	0.25205	0.151554	0.556988	0.273944	0.838404	0.896468	0.478514	0.290516	0.905826	0.877268	0.809373
TCGA-50-8459	C3	0.986152	0.890184	0.938754	0.952227	0.961383	0.909434	0.976719	0.37133	0.9787	0.976701	0.89082	0.358539	0.840442	0.984047	0.977906	0.475393	0.0201506	0.561956	0.888503	0.925308	0.874038	0.812006	0.93499	0.921618	0.900387	0.778964	0.991015	0.751988	0.814202	0.264837	0.88956	0.0377979	0.909146	0.519868	0.570665	0.361198	0.925161	0.359579	0.532932	0.100239	0.0992785	0.89008	0.852907	0.494459	0.4009	0.58816	0.889279	0.784406
TCGA-50-8460	C3	0.97484	0.921983	0.956509	0.969829	0.962984	0.954783	0.986632	0.25368	0.980935	0.969587	0.8902	0.522337	0.86373	0.979051	0.974532	0.494157	0.334102	0.903359	0.960173	0.890092	0.842682	0.970713	0.945243	0.929602	0.941811	0.962701	0.985077	0.945617	0.851506	0.203311	0.931226	0.0409185	0.952478	0.108842	0.575122	0.017113	0.947198	0.299884	0.106056	0.564592	0.12076	0.884969	0.897052	0.494259	0.353456	0.886378	0.856253	0.852067
TCGA-51-6867	C5	0.302361	0.791487	0.601361	0.33328	0.485153	0.547856	0.493047	0.0187434	0.979139	0.237321	0.162562	0.0148808	0.0478751	0.604278	0.978169	0.0135228	0.0133099	0.395981	0.354666	0.781611	0.295495	0.483456	0.884388	0.368698	0.475628	0.813615	0.818172	0.29952	0.250359	0.0240725	0.434538	0.01876	0.954876	0.0326844	0.0335988	0.0114035	0.405343	0.0159421	0.0316374	0.442486	0.877046	0.189831	0.282907	0.0257562	0.173495	0.421276	0.29427	0.137269
TCGA-52-7810	C4	0.297155	0.414606	0.502881	0.877048	0.338569	0.524538	0.38287	0.0155857	0.305901	0.30362	0.249047	0.0168295	0.0694592	0.450319	0.408228	0.0152616	0.0114052	0.151519	0.412121	0.445833	0.347598	0.594714	0.430986	0.399247	0.449401	0.48039	0.947978	0.505034	0.191645	0.0376071	0.425887	0.0218439	0.165528	0.0234963	0.0331097	0.0117074	0.503544	0.0124327	0.0357367	0.0327752	0.0198906	0.364784	0.378993	0.041445	0.0179383	0.274422	0.312019	0.345344
TCGA-52-7811	C4	0.345653	0.501836	0.632203	0.616399	0.476171	0.625339	0.527946	0.0170106	0.356169	0.513063	0.366734	0.0135313	0.15876	0.607921	0.597256	0.0162739	0.0136515	0.302837	0.518487	0.47086	0.506216	0.622997	0.47309	0.522252	0.605149	0.488574	0.507835	0.475487	0.381571	0.0430106	0.559368	0.02359	0.210338	0.0277878	0.22412	0.0121813	0.547225	0.0263375	0.0322853	0.143983	0.0309339	0.627242	0.482281	0.140875	0.0241668	0.369041	0.537494	0.402362
TCGA-52-7812	C2	0.982956	0.369978	0.9846	0.964895	0.984061	0.989978	0.98569	0.605688	0.97971	0.985818	0.908727	0.516107	0.904514	0.98648	0.988233	0.595188	0.426162	0.164535	0.967533	0.956545	0.930369	0.96472	0.95932	0.973566	0.97696	0.9798	0.986026	0.927332	0.830001	0.72606	0.975069	0.0186565	0.941489	0.0474955	0.552122	0.46502	0.973865	0.426684	0.0818628	0.347686	0.687886	0.949577	0.934151	0.406904	0.471441	0.252522	0.945777	0.864736
TCGA-53-7624	C5	0.974257	0.987578	0.977223	0.953517	0.98537	0.985723	0.857755	0.0605763	0.982052	0.281863	0.87976	0.0142699	0.888581	0.967828	0.98553	0.23828	0.0363271	0.901781	0.906278	0.957889	0.885315	0.958523	0.972742	0.943204	0.922038	0.943613	0.995142	0.919485	0.868399	0.789412	0.979167	0.675741	0.947737	0.0412272	0.839098	0.0130101	0.365466	0.0283771	0.0612283	0.805697	0.5959	0.890742	0.872874	0.754886	0.570994	0.881538	0.888605	0.9024
TCGA-53-7626	C3	0.983977	0.966906	0.975999	0.955178	0.969578	0.967324	0.990375	0.508463	0.987742	0.98519	0.838053	0.184331	0.830664	0.985481	0.986758	0.0360371	0.429917	0.949459	0.791412	0.956723	0.904579	0.958467	0.977338	0.913119	0.944382	0.979623	0.991097	0.88792	0.782804	0.581093	0.934972	0.034024	0.922656	0.57098	0.611422	0.274912	0.92519	0.367569	0.610995	0.518432	0.13108	0.92124	0.911443	0.575779	0.399653	0.913889	0.9144	0.734571
TCGA-53-7813	C1	0.962547	0.901023	0.977118	0.876929	0.969155	0.938547	0.95319	0.392482	0.947329	0.93074	0.867618	0.425343	0.823	0.963403	0.986226	0.522804	0.416708	0.924097	0.946579	0.937299	0.813588	0.953659	0.935347	0.686272	0.911594	0.952628	0.984937	0.857862	0.733019	0.197725	0.855214	0.593104	0.915666	0.637017	0.151906	0.411524	0.951874	0.525034	0.648359	0.598913	0.609167	0.82906	0.912223	0.19018	0.579207	0.896458	0.861464	0.777752
TCGA-53-A4EZ	C1	0.981069	0.965833	0.976715	0.489812	0.981834	0.972854	0.983697	0.635949	0.959804	0.972127	0.923077	0.400464	0.892315	0.977791	0.99185	0.554703	0.465775	0.928515	0.93522	0.873705	0.893853	0.93644	0.963452	0.946506	0.956248	0.97079	0.986604	0.905335	0.862942	0.765739	0.978027	0.577617	0.938467	0.0777068	0.697297	0.512233	0.9282	0.557026	0.0599396	0.665531	0.696364	0.932609	0.887904	0.548663	0.562019	0.916544	0.887668	0.884172
TCGA-55-5899	C1	0.980463	0.976951	0.979542	0.10956	0.96799	0.97626	0.790288	0.0448009	0.970077	0.976935	0.927407	0.628997	0.872786	0.978223	0.953842	0.0362377	0.500034	0.915294	0.950565	0.857702	0.893276	0.862608	0.957979	0.901749	0.932438	0.917998	0.979582	0.792854	0.909534	0.723173	0.962276	0.608685	0.738867	0.427495	0.781996	0.0500367	0.873595	0.423252	0.386331	0.752686	0.823536	0.874066	0.800778	0.236106	0.64572	0.85808	0.645125	0.88485
TCGA-55-6543	C3	0.954144	0.962407	0.979413	0.944838	0.979748	0.963524	0.975038	0.0304926	0.971394	0.977942	0.897899	0.15032	0.829939	0.977395	0.981423	0.0250186	0.413798	0.93901	0.953535	0.942499	0.854355	0.942629	0.971957	0.933287	0.967444	0.579315	0.985233	0.912749	0.952312	0.0559196	0.966993	0.0379035	0.956436	0.115862	0.10114	0.019136	0.970044	0.308318	0.201854	0.664737	0.179937	0.893276	0.919099	0.0774317	0.103647	0.950997	0.903719	0.849919
TCGA-55-6712	C2	0.979365	0.954633	0.972257	0.996557	0.976824	0.976806	0.979176	0.61848	0.909221	0.955933	0.874846	0.523909	0.905291	0.999298	0.993069	0.549823	0.450402	0.929954	0.938812	0.935631	0.893187	0.947074	0.969954	0.945028	0.941334	0.98308	0.982645	0.890867	0.873015	0.492037	0.923827	0.559728	0.947222	0.661085	0.693199	0.464156	0.943717	0.514593	0.723555	0.256475	0.56052	0.928515	0.91561	0.558138	0.507886	0.903564	0.861545	0.810508
TCGA-55-6970	C3	0.995671	0.92013	0.98573	0.961604	0.982823	0.960024	0.980212	0.0720315	0.980431	0.961951	0.928993	0.0903359	0.896918	0.989967	0.976372	0.324879	0.0298704	0.432006	0.955981	0.944908	0.933543	0.961808	0.98365	0.963991	0.956356	0.951981	0.994512	0.960475	0.895699	0.342926	0.976933	0.461848	0.903668	0.124928	0.671548	0.431061	0.628599	0.119812	0.096169	0.577084	0.747788	0.960178	0.894836	0.595284	0.461921	0.486258	0.905756	0.87999
TCGA-55-6971	C3	0.987178	0.933501	0.985113	0.979152	0.981403	0.959341	0.975339	0.49521	0.994953	0.953966	0.920962	0.516548	0.847942	0.972906	0.988707	0.519628	0.376026	0.906341	0.952322	0.96911	0.905423	0.966218	0.951794	0.958458	0.930736	0.955388	0.992929	0.916667	0.815548	0.470039	0.972324	0.0356273	0.797892	0.579372	0.577351	0.46545	0.947652	0.416151	0.601698	0.563245	0.599134	0.958094	0.920275	0.472797	0.380808	0.797608	0.906117	0.823191
TCGA-55-6978	C2	0.95531	0.893522	0.969693	0.936875	0.953503	0.935166	0.994508	0.545233	0.938119	0.927083	0.391269	0.235798	0.75	0.983179	0.951207	0.459934	0.409802	0.547234	0.940012	0.658343	0.801887	0.880396	0.947479	0.940283	0.76878	0.964786	0.982422	0.858195	0.76542	0.613576	0.93031	0.0672214	0.929528	0.593887	0.554769	0.0248835	0.901802	0.505598	0.435839	0.102326	0.199177	0.892647	0.85261	0.342675	0.363911	0.682604	0.67302	0.802848
TCGA-55-6979	C3	0.964202	0.947786	0.973808	0.966299	0.982925	0.976386	0.97052	0.281368	0.984923	0.948415	0.918994	0.0506895	0.933417	0.9838	0.981812	0.410375	0.30178	0.921799	0.951435	0.905809	0.861961	0.924115	0.970122	0.95369	0.953163	0.878992	0.985234	0.882353	0.778134	0.512542	0.967044	0.0494204	0.812909	0.0801066	0.415793	0.421544	0.923338	0.204198	0.0984573	0.504612	0.106183	0.906173	0.922273	0.413555	0.318603	0.914247	0.898851	0.827001
TCGA-55-6981	C3	0.937541	0.93424	0.954584	0.92982	0.930492	0.936744	0.954107	0.28029	0.889445	0.82137	0.809385	0.426247	0.864897	0.94516	0.969532	0.438266	0.443224	0.916416	0.885238	0.804484	0.786315	0.882737	0.939555	0.933816	0.934916	0.896829	0.961056	0.876755	0.843467	0.618529	0.926111	0.400878	0.830159	0.686308	0.519271	0.0368436	0.777337	0.400142	0.718487	0.481871	0.46635	0.891947	0.881606	0.482717	0.436389	0.907487	0.877852	0.776371
TCGA-55-6982	C2	0.976506	0.956572	0.923527	0.962107	0.973062	0.941071	0.966422	0.554078	0.978036	0.967162	0.869207	0.554975	0.803266	0.986331	0.994339	0.513472	0.394735	0.971392	0.885691	0.946163	0.855273	0.823032	0.939511	0.867859	0.90433	0.870406	0.995221	0.769669	0.862562	0.548932	0.907045	0.518342	0.952784	0.647974	0.65236	0.452555	0.961251	0.356902	0.661535	0.591283	0.647168	0.924902	0.87153	0.480479	0.417349	0.946101	0.909334	0.796244
TCGA-55-7573	C3	0.99427	0.893545	0.873518	0.985031	0.922997	0.891063	0.979874	0.253458	0.980479	0.973582	0.819105	0.34685	0.795237	0.989482	0.987847	0.358355	0.316779	0.894569	0.903879	0.942688	0.861008	0.896851	0.911315	0.888637	0.897447	0.929254	0.981108	0.871319	0.809369	0.27024	0.894358	0.0436197	0.952017	0.116777	0.732838	0.169	0.926375	0.0311795	0.0919408	0.625509	0.367166	0.929141	0.868499	0.627764	0.355117	0.891046	0.862166	0.794519
TCGA-55-7574	C3	0.994509	0.732939	0.97954	0.965786	0.956944	0.937921	0.992306	0.470179	0.978175	0.958896	0.883358	0.486376	0.852778	0.981491	0.984429	0.395368	0.332463	0.844177	0.930931	0.922767	0.858459	0.963201	0.970371	0.982402	0.931971	0.933426	0.988721	0.885802	0.825623	0.432192	0.968714	0.237575	0.920538	0.414122	0.370466	0.402849	0.95253	0.320782	0.470131	0.403247	0.488845	0.910976	0.894964	0.270731	0.36823	0.853887	0.910264	0.814619
TCGA-55-7728	C3	0.995999	0.94357	0.981843	0.933824	0.982724	0.943566	0.974827	0.318587	0.966254	0.978075	0.910463	0.0271747	0.921523	0.977736	0.981799	0.580709	0.0292589	0.428716	0.959091	0.909845	0.834264	0.937924	0.977239	0.943309	0.893401	0.660295	0.991157	0.847377	0.803816	0.12127	0.976286	0.036486	0.925213	0.577865	0.626848	0.019371	0.97297	0.0735658	0.583279	0.145052	0.107433	0.881267	0.908548	0.529658	0.379383	0.414421	0.890594	0.865588
TCGA-55-7815	C2	0.972645	0.953333	0.981963	0.954181	0.960529	0.979314	0.978187	0.538239	0.967058	0.974651	0.878341	0.542756	0.834106	0.980267	0.969624	0.493233	0.441123	0.856863	0.9521	0.922242	0.838037	0.902347	0.959458	0.956147	0.941769	0.942661	0.984376	0.85681	0.80509	0.55251	0.976919	0.300419	0.575697	0.546992	0.580083	0.429538	0.946523	0.48793	0.569251	0.556596	0.436154	0.869713	0.882	0.499509	0.482965	0.814681	0.882925	0.820975
TCGA-55-7910	C1	0.969464	0.94836	0.971699	0.92812	0.973321	0.98483	0.967303	0.531204	0.971589	0.970095	0.882112	0.488287	0.198248	0.984764	0.972547	0.65766	0.342714	0.935539	0.949059	0.91965	0.85915	0.957304	0.972761	0.947035	0.958647	0.957217	0.982022	0.93836	0.919794	0.754106	0.962076	0.629075	0.896195	0.0405362	0.729289	0.476358	0.736197	0.409886	0.0319593	0.720752	0.84182	0.828552	0.640388	0.619306	0.586789	0.916771	0.885486	0.865293
TCGA-55-7911	C2	0.969649	0.960073	0.987802	0.940492	0.963475	0.969218	0.977467	0.527741	0.970332	0.965916	0.908537	0.553871	0.884096	0.976954	0.98283	0.479703	0.411042	0.865859	0.958634	0.936094	0.871085	0.951845	0.974507	0.966265	0.95741	0.971407	0.978946	0.922451	0.849029	0.610673	0.960129	0.537929	0.901501	0.560795	0.59326	0.433608	0.816724	0.417815	0.5756	0.550556	0.639778	0.912831	0.90726	0.534571	0.445173	0.844052	0.91942	0.831668
TCGA-55-8505	C3	0.986171	0.909689	0.976594	0.989993	0.990492	0.964623	0.821455	0.314118	0.923882	0.743941	0.91342	0.0291854	0.921606	0.9867	0.989946	0.0657864	0.0819496	0.793812	0.931423	0.953915	0.901613	0.853327	0.941124	0.80449	0.920179	0.93435	0.98944	0.815282	0.899454	0.569274	0.865271	0.488621	0.558379	0.307158	0.167907	0.323418	0.828319	0.0274789	0.273719	0.395408	0.252251	0.898573	0.906101	0.105199	0.333732	0.691027	0.886276	0.771008
TCGA-55-8506	C2	0.98776	0.973494	0.973243	0.98066	0.978847	0.979892	0.988564	0.763829	0.969838	0.914168	0.878713	0.595366	0.923342	0.984905	0.984629	0.650362	0.524163	0.977248	0.958142	0.903077	0.890932	0.972482	0.964315	0.985553	0.946401	0.968058	0.990654	0.930656	0.856421	0.740267	0.950022	0.0511708	0.662689	0.746252	0.0598941	0.0210518	0.966162	0.578445	0.789363	0.189802	0.803819	0.933926	0.928542	0.406837	0.631157	0.978361	0.922807	0.88135
TCGA-55-8507	C1	0.991093	0.971354	0.972695	0.762737	0.98363	0.983415	0.572476	0.752501	0.403029	0.451675	0.884701	0.582935	0.912931	0.9831	0.991016	0.0263749	0.463717	0.981532	0.840285	0.905128	0.892598	0.978843	0.969957	0.439854	0.851624	0.952861	0.987476	0.954653	0.852222	0.161001	0.570313	0.0690163	0.714042	0.775209	0.864046	0.496127	0.954239	0.530533	0.800441	0.74606	0.794671	0.92779	0.894662	0.716384	0.679828	0.95562	0.89616	0.906069
TCGA-55-8620	C1	0.976109	0.96713	0.979598	0.25471	0.944663	0.972644	0.522821	0.0323946	0.978229	0.983297	0.895643	0.575337	0.880395	0.979779	0.941748	0.3059	0.604638	0.957122	0.944837	0.852417	0.875851	0.961532	0.986146	0.894361	0.923977	0.963922	0.989465	0.883774	0.941569	0.723949	0.90831	0.552674	0.295802	0.72861	0.672601	0.380685	0.949242	0.574644	0.742275	0.775329	0.855872	0.900349	0.910937	0.503207	0.678147	0.932866	0.829958	0.358739
TCGA-55-A494	C2	0.977265	0.967716	0.972004	0.980112	0.990526	0.981296	0.975314	0.569591	0.991677	0.981269	0.840658	0.133519	0.940043	0.979848	0.979834	0.611029	0.582326	0.948998	0.939517	0.960469	0.91811	0.898125	0.972349	0.952343	0.964163	0.962426	0.976994	0.851374	0.975554	0.541207	0.94892	0.537236	0.954854	0.878767	0.815252	0.66028	0.321723	0.796446	0.904095	0.878231	0.624922	0.914628	0.870431	0.726468	0.734757	0.969784	0.88355	0.908361
TCGA-56-5897	C4	0.402892	0.58597	0.646536	0.648724	0.505394	0.730647	0.45091	0.0343928	0.365139	0.458441	0.596339	0.0100941	0.223409	0.587153	0.69704	0.0197823	0.0123035	0.601957	0.801181	0.41674	0.408958	0.547492	0.581992	0.577416	0.513046	0.664741	0.575107	0.502753	0.38274	0.0327892	0.620725	0.0145588	0.221044	0.0635911	0.0296552	0.0100041	0.718475	0.0134485	0.0364716	0.0222489	0.0397338	0.602988	0.554256	0.025483	0.0375666	0.704073	0.545915	0.776965
TCGA-56-5898	C4	0.387815	0.468591	0.616844	0.466729	0.427047	0.642433	0.370642	0.0167183	0.568019	0.420469	0.442241	0.0112295	0.16866	0.576808	0.532988	0.02218	0.0131056	0.379666	0.660326	0.267631	0.330646	0.567295	0.490495	0.480937	0.657604	0.575953	0.468998	0.395775	0.450329	0.0507359	0.542299	0.0347474	0.244116	0.021117	0.317172	0.0103684	0.555429	0.0176767	0.028088	0.235953	0.61776	0.568973	0.468264	0.290067	0.0190595	0.462208	0.376068	0.401516
TCGA-56-6545	C4	0.970912	0.463836	0.915346	0.932614	0.510522	0.628504	0.529395	0.0196133	0.331021	0.438226	0.36983	0.0128367	0.206985	0.804782	0.594192	0.0129772	0.0114751	0.286453	0.492521	0.299379	0.329664	0.526085	0.568371	0.472358	0.645067	0.441237	0.987999	0.413221	0.399573	0.0545698	0.506225	0.0184039	0.211988	0.0246915	0.0751811	0.0116307	0.651996	0.199326	0.0308495	0.45443	0.0632051	0.637735	0.517467	0.0567384	0.311438	0.360142	0.673018	0.289649
TCGA-56-6546	C4	0.957562	0.923135	0.912899	0.927933	0.638171	0.847748	0.454565	0.0168909	0.9366	0.420199	0.660194	0.0212925	0.203416	0.815653	0.972901	0.0154269	0.0140274	0.950015	0.746451	0.400374	0.435581	0.782427	0.95593	0.630607	0.651719	0.749794	0.965908	0.667544	0.51086	0.0289773	0.709838	0.0691524	0.170952	0.0405521	0.312217	0.0176029	0.595681	0.0138681	0.0343006	0.0855951	0.527751	0.776403	0.707555	0.271351	0.252819	0.89369	0.662746	0.580026
TCGA-56-7221	C4	0.378373	0.372825	0.581659	0.116803	0.358837	0.595552	0.269096	0.0263307	0.418638	0.431278	0.21317	0.0191793	0.121919	0.413868	0.165229	0.0246339	0.0171574	0.191737	0.288242	0.295459	0.307211	0.482554	0.413323	0.428322	0.4046	0.619141	0.334791	0.542559	0.320454	0.0562734	0.286808	0.0290939	0.203694	0.0273732	0.0512284	0.0129218	0.484864	0.017955	0.0477488	0.130587	0.0345399	0.457381	0.29768	0.115489	0.0287783	0.365592	0.339756	0.291327
TCGA-56-7222	C4	0.355849	0.396491	0.531345	0.908419	0.472048	0.546256	0.40563	0.0178697	0.197921	0.462922	0.269913	0.011981	0.0422146	0.440272	0.890934	0.0130626	0.011936	0.332529	0.341776	0.459126	0.165079	0.443473	0.424817	0.417426	0.343116	0.47862	0.642809	0.311074	0.230251	0.032298	0.455538	0.019624	0.206872	0.593467	0.109375	0.0565476	0.917974	0.431651	0.587923	0.09746	0.0201792	0.342719	0.237336	0.17967	0.0196819	0.40069	0.408419	0.192405
TCGA-56-7730	C5	0.979422	0.767432	0.393757	0.0936373	0.298257	0.391439	0.270942	0.0184195	0.756278	0.183906	0.0704635	0.0146769	0.0194641	0.828751	0.284887	0.141876	0.0138894	0.120043	0.194841	0.273709	0.0833954	0.134385	0.696756	0.283369	0.245058	0.262757	0.296178	0.0482458	0.380485	0.502643	0.367005	0.538417	0.114058	0.019057	0.0632299	0.0116002	0.23791	0.0132529	0.0275664	0.18692	0.709165	0.140507	0.14943	0.0773387	0.0179481	0.221631	0.152314	0.122939
TCGA-56-8083	C4	0.361751	0.495628	0.7239	0.815564	0.129588	0.51796	0.26172	0.0180374	0.469532	0.162766	0.588301	0.0113944	0.0342541	0.184884	0.407919	0.0129243	0.0121837	0.798968	0.427496	0.0322655	0.0428879	0.154827	0.75231	0.164756	0.387786	0.374336	0.735901	0.114636	0.086272	0.0285768	0.210819	0.0202976	0.0824629	0.0184237	0.0389611	0.0113487	0.13742	0.0125765	0.0247301	0.0477853	0.0162796	0.102226	0.219914	0.0424184	0.657241	0.539678	0.212715	0.0806447
TCGA-56-8309	C3	0.485978	0.962541	0.653509	0.925343	0.717126	0.666638	0.783643	0.0217823	0.638105	0.948838	0.640562	0.0146317	0.262502	0.96107	0.677035	0.0949563	0.0168392	0.498306	0.833034	0.588333	0.451542	0.636644	0.739047	0.478808	0.934067	0.857439	0.913317	0.534162	0.582929	0.330407	0.554314	0.0204044	0.927364	0.0452457	0.157628	0.0317654	0.628867	0.0179848	0.0353527	0.105954	0.0535916	0.845956	0.618184	0.132932	0.0766361	0.494494	0.918476	0.561321
TCGA-56-A4BX	C4	0.389451	0.246476	0.36073	0.0267153	0.0836303	0.259772	0.11697	0.0211484	0.0259779	0.0654693	0.0849725	0.0190213	0.03039	0.140965	0.105786	0.0183998	0.0151615	0.0717915	0.105773	0.0518021	0.082982	0.129661	0.66979	0.0869263	0.0494561	0.162488	0.256936	0.0800005	0.0541962	0.0636273	0.131769	0.0294655	0.0509658	0.0214165	0.0340861	0.0177766	0.126093	0.015104	0.0239129	0.0287733	0.520662	0.0888751	0.08931	0.0261276	0.0242459	0.0849176	0.0702287	0.0828777
TCGA-58-8386	C4	0.513402	0.531395	0.585351	0.957807	0.496655	0.659867	0.984831	0.0217367	0.413248	0.635616	0.475903	0.0205735	0.118237	0.705648	0.45519	0.0171729	0.0152323	0.35917	0.659744	0.387655	0.428283	0.551552	0.438807	0.432631	0.530658	0.686436	0.970526	0.534562	0.499563	0.0456358	0.524469	0.0341841	0.180692	0.489365	0.311123	0.0202999	0.53618	0.0234018	0.522475	0.2748	0.0289771	0.613469	0.409839	0.296505	0.026503	0.396514	0.52069	0.403131
TCGA-58-8388	C4	0.220124	0.510769	0.491377	0.554294	0.336952	0.514587	0.355123	0.0179309	0.528267	0.404307	0.256124	0.0148778	0.0795563	0.883884	0.974277	0.0112806	0.0161326	0.128192	0.452189	0.124662	0.181411	0.335862	0.517673	0.297637	0.759435	0.516758	0.554302	0.238137	0.257179	0.0317171	0.375825	0.020252	0.768522	0.0180375	0.0445802	0.0141056	0.354924	0.0128624	0.0289578	0.0692148	0.0154059	0.368395	0.408914	0.143333	0.152496	0.226847	0.299011	0.220817
TCGA-58-8391	C5	0.244286	0.234466	0.491833	0.122845	0.351307	0.474672	0.702472	0.0218433	0.967543	0.229593	0.163211	0.0153558	0.0351573	0.68506	0.910376	0.015306	0.0164057	0.14635	0.35699	0.140127	0.104758	0.361443	0.409775	0.315354	0.334307	0.365968	0.362239	0.286712	0.133743	0.810517	0.411779	0.0300988	0.138647	0.0157039	0.0411435	0.0191003	0.277742	0.0117835	0.0223034	0.0415535	0.447661	0.266365	0.234706	0.09929	0.0295703	0.171963	0.252592	0.10812
TCGA-58-8392	C4	0.325696	0.224421	0.453816	0.137613	0.227684	0.443822	0.335884	0.020115	0.342741	0.168302	0.0932825	0.015094	0.0378812	0.47593	0.31687	0.0138697	0.0167635	0.0913176	0.26028	0.0839389	0.153681	0.348866	0.382945	0.28643	0.341529	0.461499	0.329858	0.222178	0.163473	0.0450063	0.419318	0.0258553	0.134582	0.0199428	0.0562379	0.0154231	0.265947	0.0154761	0.0315535	0.0575426	0.479709	0.237848	0.217	0.123297	0.0276244	0.213161	0.309685	0.132639
TCGA-58-8393	C5	0.354009	0.426054	0.596788	0.545296	0.611494	0.633344	0.748555	0.130072	0.894355	0.975445	0.440358	0.0133201	0.141039	0.64633	0.976025	0.332115	0.0156563	0.433124	0.6434	0.943543	0.515244	0.574622	0.622531	0.5	0.602745	0.670219	0.986751	0.45125	0.360101	0.0494768	0.530601	0.0293227	0.911653	0.0266828	0.0788341	0.0120079	0.811788	0.0166223	0.0413299	0.065831	0.657268	0.595329	0.589699	0.0767337	0.0418679	0.458676	0.484384	0.567187
TCGA-58-A46J	C4	0.413896	0.781912	0.806931	0.522751	0.495503	0.66021	0.673959	0.0210789	0.678764	0.590036	0.463629	0.025494	0.166179	0.686563	0.81381	0.0224712	0.0177241	0.403038	0.71769	0.473973	0.510253	0.694144	0.794745	0.629352	0.618998	0.844391	0.981958	0.633241	0.563748	0.0611532	0.6387	0.0219248	0.230756	0.0252863	0.221035	0.0213963	0.804629	0.0487961	0.0335216	0.242125	0.0346406	0.69983	0.523411	0.244274	0.0316251	0.519917	0.617782	0.562444
TCGA-58-A46K	C5	0.297155	0.29545	0.598739	0.181282	0.499631	0.563774	0.546157	0.0218993	0.964481	0.378505	0.194767	0.20537	0.0897668	0.443148	0.749402	0.211951	0.018418	0.242812	0.408511	0.473091	0.224312	0.509834	0.472669	0.362702	0.499215	0.425073	0.427887	0.426886	0.301024	0.117344	0.466027	0.0230373	0.207055	0.0308913	0.0593341	0.0164767	0.376046	0.0120749	0.037389	0.453059	0.516051	0.458865	0.324261	0.0484572	0.0480507	0.295351	0.474573	0.292564
TCGA-58-A46L	C4	0.261472	0.247014	0.454161	0.21856	0.31598	0.490268	0.691205	0.0210204	0.681457	0.495715	0.311361	0.0292379	0.143229	0.480092	0.507451	0.0158171	0.0196397	0.349086	0.62829	0.172774	0.171809	0.482471	0.418173	0.32305	0.317319	0.609923	0.458501	0.320237	0.266655	0.033739	0.460239	0.0237123	0.174819	0.0433918	0.0503209	0.0184075	0.397264	0.0132796	0.0477875	0.0201459	0.822663	0.487397	0.341236	0.0363405	0.0447572	0.385271	0.353056	0.301813
TCGA-58-A46M	C5	0.245691	0.258278	0.497287	0.202905	0.37509	0.453198	0.456777	0.149458	0.851823	0.284754	0.175415	0.0118162	0.0865177	0.533198	0.924331	0.412951	0.0166069	0.203968	0.472205	0.167377	0.158389	0.467263	0.431026	0.352504	0.268424	0.534392	0.394028	0.297943	0.24309	0.0961705	0.45094	0.0227768	0.170399	0.0276969	0.0439708	0.0138244	0.352648	0.0126944	0.0335646	0.0329157	0.850344	0.281907	0.317771	0.0292798	0.0395977	0.298717	0.260106	0.321155
TCGA-58-A46N	C4	0.0999692	0.17623	0.311066	0.053242	0.110281	0.363729	0.12361	0.0402876	0.2696	0.09149	0.117779	0.0470532	0.0372527	0.924554	0.260854	0.0214406	0.0172415	0.0721204	0.150556	0.0420686	0.0741027	0.211856	0.967586	0.147844	0.126077	0.360502	0.273137	0.117328	0.406904	0.0331094	0.241813	0.0249087	0.0954198	0.0188463	0.0353674	0.0175278	0.130534	0.0149062	0.0329819	0.0218894	0.309193	0.126122	0.123157	0.0258881	0.0222881	0.144372	0.115728	0.0969941
TCGA-60-2697	C3	0.978899	0.943515	0.983489	0.968044	0.974539	0.870093	0.972183	0.040859	0.977243	0.981281	0.876211	0.0241135	0.679198	0.975444	0.983864	0.157771	0.184126	0.729555	0.947503	0.938525	0.899115	0.956768	0.972771	0.870033	0.905219	0.952869	0.982387	0.915831	0.705957	0.21194	0.9033	0.0260605	0.949175	0.0905477	0.175696	0.0149376	0.967424	0.0249972	0.116398	0.225758	0.0872463	0.916151	0.830308	0.285308	0.123159	0.705262	0.873654	0.810321
TCGA-60-2703	C4	0.973432	0.667858	0.983163	0.964456	0.649712	0.818525	0.639521	0.0158964	0.429949	0.638059	0.914107	0.012654	0.184788	0.58082	0.692186	0.01417	0.0132222	0.692104	0.965825	0.512772	0.452984	0.679299	0.796791	0.561353	0.630082	0.79172	0.986557	0.604274	0.415188	0.0207278	0.657591	0.0974661	0.307585	0.0248614	0.0442837	0.0135733	0.729598	0.0118899	0.0315225	0.480368	0.030094	0.782887	0.507544	0.0291403	0.277346	0.609648	0.543343	0.412997
TCGA-60-2704	C4	0.506605	0.53304	0.61238	0.546353	0.596554	0.650287	0.444577	0.025918	0.632342	0.564105	0.529643	0.0162321	0.21971	0.667761	0.75446	0.0290556	0.0177244	0.491272	0.715743	0.582997	0.526681	0.698293	0.705063	0.58217	0.784342	0.780242	0.575453	0.640961	0.497707	0.0613136	0.583182	0.0424309	0.331848	0.0229123	0.23106	0.0312231	0.580153	0.0239191	0.0243806	0.140911	0.130323	0.560927	0.538377	0.168938	0.0879663	0.530867	0.457867	0.484875
[truncated: 337 more rows]
[truncated: 671 more columns]

## Sheet: protein expression
Supplememtary Table S19: Protein expression (level-4) used to train classification models
[truncated: 567 more rows]
[truncated: 105 more columns]
