# Supplementary material for: Machine learning based combination of multi-omics data for subgroup identification in non-small cell lung cancer
Source: Sci Rep. 2023 Mar 21;13:4636. doi: 10.1038/s41598-023-31426-w (PMC10030850; doi:10.1038/s41598-023-31426-w)
Supplement: Supplementary file 3 — Supplementary Information 3. [file 41598_2023_31426_MOESM3_ESM.xlsx]

## Sheet: mRNA
Supplememtary Table S11: Expression (FPKM) of mRNA in selected samples after preprocessing
	ENSG00000087086	ENSG00000163220	ENSG00000096088	ENSG00000168878	ENSG00000161055	ENSG00000185303	ENSG00000034510	ENSG00000124107	ENSG00000122852	ENSG00000198183	ENSG00000197956	ENSG00000149021	ENSG00000128422	ENSG00000143546	ENSG00000186081	ENSG00000205420	ENSG00000204287	ENSG00000111640	ENSG00000231500	ENSG00000181617	ENSG00000019582	ENSG00000124102	ENSG00000143556	ENSG00000164265	ENSG00000168484	ENSG00000186847	ENSG00000163191	ENSG00000075624	ENSG00000205542	ENSG00000090382	ENSG00000118785	ENSG00000133636	ENSG00000112306	ENSG00000110680	ENSG00000086548	ENSG00000263639	ENSG00000166710	ENSG00000234745	ENSG00000161016	ENSG00000196126	ENSG00000196754	ENSG00000132465	ENSG00000171345	ENSG00000184009	ENSG00000168542	ENSG00000175793	ENSG00000108821	ENSG00000142534	ENSG00000171401
TCGA-64-5774	1646.34	48.0812	0.208104	3725.72	0.747182	75.4057	3191.97	20.3085	71.4195	19635.7	488.125	7.28096	8.85898	3.51408	0.321829	0.30384	99.3717	999.721	723.086	0.206817	190.455	6.08623	0.0873571	1.78582	0.286404	0.0513189	273.504	1433.44	946.931	29.5831	36.4238	1.62602	600.524	484.891	129.439	10.6114	298.179	198.37	391.232	69.3913	10.3687	277.93	187.023	1695.93	351.55	40.4384	327.175	1156.69	0.00803697
TCGA-78-7167	7169.04	88.8762	2605.05	14286.3	141.226	11.4942	1657.87	2500.56	18.1747	3.59193	923.848	734.805	7.32063	2.29834	0.608973	0.892662	154.306	479.162	990.776	1.13227	170.883	0.544451	0	1043.04	278.449	0.00550896	424.95	886.697	415.066	59.2893	43.7074	0.0323239	647.645	0.135816	442.422	23.4207	282.707	141.542	1190.64	66.2121	2.72649	170.156	134.955	844.067	125.113	71.959	90.324	851.717	0.0258825
TCGA-73-4658	5020.02	392.035	7.8906	1851.79	65.9688	725.424	3039.72	95.8708	803.234	2.05754	4711.3	185.592	8.72675	21.9061	1.67379	0.55881	1953.53	798.175	1575.45	1.71642	1500.48	0.708924	0.286182	88.7065	107.956	0.123289	936.79	2836.76	1723.6	273.467	881.004	0.0657635	1221.28	0.0360417	568.071	0.311775	834.508	514.163	835.173	767.222	66.4835	431.282	136.846	1500.77	670.065	116.556	561.695	1062.46	0.0702109
TCGA-MP-A4T8	1473.94	697.637	47.2792	1362.42	0.949631	564.003	2760.9	44.7459	235.961	507.127	1612.53	0.404017	98.762	41.2349	0.251099	33.1466	138.021	946.987	616.969	0.10386	177.252	0.305639	10.0899	5.19491	2.07749	0.463885	1092.38	1751.03	503.156	16.6734	134.462	1.24752	1049.87	0.257827	111.791	187.983	250.218	185.8	424.198	73.1951	3.42628	17.3088	557.656	2131.26	566.256	71.6251	673.496	548.106	0.295974
TCGA-78-7158	3199.35	106.074	21.1953	2269.1	17.9238	2443.08	1108.91	112.826	3341.89	0.15284	547.217	3.02809	3.17661	5.20076	0.0427721	0.0125395	1385.85	625.611	2968.46	0.84329	1337.8	0.0318159	0	16.1378	6.48971	0.627754	794.136	1105.03	296.233	355.687	74.7599	0.0354169	1002.66	0.077641	83.4761	0	329.834	543.31	1775.49	464.632	1.58156	69.5738	100.881	879.205	108.737	146.473	110.896	1469.06	0.0882282
TCGA-55-7574	3232.27	94.884	300.035	4408.81	64.3247	2555.61	2471.5	244.446	2206.9	407.604	867.758	13.8337	6.39029	6.98458	2.63473	16.0359	870.106	506.136	701.076	59.2265	1090.65	3.80551	0.136553	63.5244	722.685	0.417143	723.369	1882.73	1253.61	173.936	67.1221	0.0470692	856.411	0.75669	299.833	6.69445	898.298	738.73	723.891	587.365	3.33968	969.933	151.618	1449.3	783.368	66.9823	734.911	932.179	0.829164
TCGA-78-7540	2964.62	26.1258	28.5106	1661.98	3.52845	1473.96	2710.63	916.988	1050.72	13.443	5727.76	125.264	86.1868	1.079	1.8399	10.2644	513.175	373.267	325.994	4.09931	586.142	2.63374	0	136.518	148.249	0.0713817	1270.17	1970.77	1414.92	798.24	11.6276	0.139611	349.702	0.0446332	1686.73	33.3972	1017.77	685.523	352.554	377.743	13.5771	31.4094	1260.24	1050.32	29.7706	191.912	26.5842	461.66	0.181658
TCGA-55-7728	13955	180.926	34.1078	1647.28	9.06141	739.121	4373.14	989.096	456.221	0.663536	3851.53	1.82299	31.0648	34.0311	1.26733	3.48066	1767.99	607.57	573.493	8.92378	2950.66	8.90905	0.223035	92.2458	116.28	0.366869	1908.47	2354.78	1485.85	1590.34	1443.78	0.0192198	583.298	0.0421336	416.471	214.28	692.386	939.815	528.95	721.029	3.42353	211.982	742.985	957.626	25.4483	103.845	37.1522	740.03	0.600197
TCGA-MP-A4TC	5835.37	339.006	0.102674	595.223	105.579	209.371	3621.41	224.171	243.042	11.8479	3022.97	0.42869	11.3751	30.6085	0.0387539	10.2963	812.086	687.988	475.553	0.220404	947.56	4.36009	0.0387901	33.2857	0.345655	29.387	897.305	3074.59	1027.56	92.937	389.422	6.97952	660.367	0	608.75	0.126777	1063	1350.03	1015.07	624.35	55.7801	30.9026	469.063	1464.26	1440.31	135.806	1597.29	981.149	0.0499624
TCGA-44-A4SU	1943.58	259.491	0.58128	336.256	584.6	1627.68	2005.11	80.5436	1226.44	23.9556	1316.35	64.3521	17.15	2.99964	1.19175	0.833262	638.506	378.13	385.58	9.83116	729.983	0.630552	0.079857	121.362	0.516916	1.28541	673.712	2246.48	1392.7	48.8332	194.616	2.40855	418.937	0.130743	549.375	4.56743	438.93	806.222	550.397	280.044	19.1072	352.873	375.299	933.361	212.172	90.568	380.483	489.498	0.110204
TCGA-86-8359	1938.42	2797.04	33.2834	3350.36	8.10067	68.0813	3729.53	321.771	91.5309	18834.3	3218.06	3.84397	4.90027	366.09	1.41858	3.71395	390.491	388.152	748.869	0.200133	539.668	37.0059	17.6993	15.8586	8.85631	1.66363	1779.18	2322.45	957.56	27.2272	98.6341	0.200326	647.088	0.505694	354.125	453.447	439.3	385.135	1449	230.482	4.04814	520.376	371.431	1237.28	256.45	191.946	202.267	760.82	0.223596
TCGA-49-AAR9	8997.82	47.9124	0.258171	0.111937	0.148311	0.147979	7480.91	157.961	0.119447	0	3657.31	0.035931	1.03034	0.540465	0.0194891	15.1982	164.811	1474.39	426.533	0.0369467	198.958	9.09682	0.0780292	0.0583586	0.452608	0.00916783	1805.8	1473.16	1344.08	41.1361	959.277	0.0806887	405.749	0	386.643	0.382533	691.823	325.265	930.823	108.745	4.59073	4.51845	1432.32	2528.6	253.005	254.332	391.515	1003.06	0.0646091
TCGA-50-6597	3867.46	20.9319	84.2774	1948.49	23.2746	4.68905	5604.91	507.045	3.35977	0.372424	2581.84	46.4721	3.96719	2.4739	0.0938002	0.0249994	1049.25	485.488	899.86	24.5719	3002.94	0.25372	0	22.2659	2.78971	0.0160452	2091.59	2701.85	2074.45	30.9765	4.52561	0	867.213	0.0515965	607.687	1.2646	852.049	1013.23	616.608	1097.24	4.25082	815.856	527.899	1467.77	36.3627	275.547	44.4937	1001.29	0.0251281
TCGA-86-8669	4372.23	35.1428	11351.9	3483.66	11.6011	1115.61	1062.51	112.699	460.432	12.8961	223.035	6.5833	2.39315	5.1856	0.171674	0.0603954	558.397	651.292	407.901	3.74921	707.48	0.868354	0.164961	1027.08	1454.1	0.0904474	484.267	784.409	530.254	230.587	153.066	0.454888	999.39	88.031	140.363	3.05512	493.956	533.361	1136.48	349.178	0.996851	208.574	102.348	1117.18	61.949	61.7815	52.5614	599.022	0
TCGA-64-1681	5219.9	27.1429	535.832	2214.8	210.215	337.717	4050.03	1153.57	338.505	87.4293	1566.65	1163.59	28.1064	5.62797	3.8608	0.321368	1738.58	407.611	494.825	8.53783	2309.24	1.21618	0.148774	1172.52	733.958	0.489434	1349.72	3244.32	2724.11	265.728	120.277	0.758966	668.03	0.0524623	898.945	8.97916	1103.78	1422.25	488.953	1277.08	5.68937	147.458	266.483	988.054	142.71	188.157	180.211	760.78	0.0547496
TCGA-86-8054	2231.7	28.1201	7.99707	1771.04	3.52566	743.881	2085.34	94.7719	540.007	35.4075	374.581	3.5955	5.29981	2.96492	0.254692	0.538676	227.168	824.881	1336.42	0.46904	169.547	1.13671	0.174809	97.8087	84.2093	0.0410774	289.934	803.528	545.855	49.0355	135.749	0.592515	1218.46	3553.11	133.583	144.133	268.137	118.299	1281.81	126.547	11.0918	31.0559	355.591	1263.52	218.495	20.1474	130.296	1221.5	0.0536089
TCGA-50-8459	6320.01	143.377	7.86143	257.052	71.3865	27.4676	3110.22	658.685	20.9146	365.024	2659.8	642.135	461.364	22.2892	14.2598	93.8491	1978.77	769.655	423.526	14.7014	1830.87	8.65269	0.0408533	16.642	1.33939	4.26236	900.659	2856.34	1222.5	844.353	1105.03	1.30962	645.102	0.0514506	132.927	1.20169	866.456	761.901	456.386	946.709	124.886	373.78	594.276	1046.09	1857.03	60.5164	2666.16	635.764	0.684058
TCGA-50-8460	7096.2	1316.32	199.808	12633.4	130.306	712.526	2639.92	2729.05	944.593	0.264021	1772.85	627.127	15.4122	18.3462	4.52183	3.83402	1831.44	863.218	739.169	13.1946	2790.45	2.01978	0.133119	205.869	723.5	1.33465	1225.36	1782.1	1143.67	343.33	13.178	1.65187	1098.46	0.03353	63.7459	1.83697	533.964	755.985	695.815	1261.93	8.93984	1102.29	197.734	1222.57	103.199	204.686	256.474	959.468	3.91092
TCGA-44-6779	2883.52	374.355	0.0739851	1.57657	1.28392	1.03228	3235.1	152.836	1.03914	0.346484	1687.63	0	66.1847	12.696	0.619595	359.071	1642.11	1582.42	483.58	0.397049	1931.81	6.68607	0	0.0696837	0.387708	11.757	891.318	1611.71	725.045	349.771	261.055	0	613.539	0	25.1459	4.26317	1976.92	2118.73	500.654	552.346	41.4467	114.171	795.341	1133.33	582.93	118.664	469.181	396.996	0.0128579
TCGA-55-8507	4038.38	99.0452	48.8774	3975.75	134.651	3403.1	1688.6	323.996	2626.74	939.58	588.217	77.6165	39.0334	15.687	0.47002	0.20931	571.622	564.674	770.11	0.631627	612.225	21.9068	0.0476414	308.9	663.193	0.04478	640.61	1272.79	1074.88	140.374	102.308	0.213482	956.044	16.6559	233.788	34.8262	338.048	318.731	996.014	452.692	5.2636	28.1502	292.131	1815.94	367.875	59.3126	330.113	748.382	0.131492
TCGA-78-7537	5218.96	14.6764	10577.1	10554.9	2690.64	788.715	1753.09	1114.89	461.636	7.53145	1975.47	0.122067	7.3647	2.47167	0.301253	15.3441	735.681	364.665	835.25	9.23807	1594.08	3.17661	0.0265085	1563.42	1.08302	0.0186873	913.568	1455.21	1065.77	23.0446	58.6401	0.630476	719.134	0.313817	615.032	27.2042	639.122	388.56	895.823	560.998	6.78238	489.874	255.03	949.695	312.027	97.5115	464.706	1174.41	0.873097
TCGA-80-5611	7697.04	638.088	9.7041	3.26358	1.04395	0.380328	4786.17	257.749	0.22521	1.17444	1632.23	0	151.248	62.5789	0.0128609	0.179095	1511.03	895.996	388.326	3.31583	1997.02	1.00449	2.57458	0.154043	0.164489	0.0483989	2247.85	3460.43	1387.29	380.525	703.911	0.124242	970.515	0.0259393	755.096	1.45851	1357.7	1346.14	775.674	1093.61	4.57936	108.706	927.015	2174.5	132.118	279.863	135.288	640.129	0.0189492
TCGA-NJ-A4YI	4230.95	891.661	0.562839	5167.84	26.289	347.942	2439.91	610.653	722.367	0.0854875	1177.47	2.01126	6.15594	30.0385	0.0574166	0.284053	1277.02	374.629	472.934	0	1468.36	0.266932	0	4.01168	13.856	14.9091	1092.27	1319.38	914.852	800.118	29.8617	0.297145	507.403	0.0144756	377.339	0	340.852	461.293	533.77	716.925	9.49479	37.6432	205.633	1315.99	502.891	153.6	704.866	813.713	0.253792
TCGA-91-7771	3670.7	72.1726	1965.96	4996.86	10.4769	810.793	2052.3	390.526	467.702	1.21387	885.794	25.3539	36.4105	9.99195	1.13639	0.744104	1697.94	637.671	892.658	7.48	1666.3	10.7272	0.138573	178.859	58.572	0.59698	708.235	1466.79	1116.28	302.42	59.5012	0.0796089	1109.28	3.23441	520.534	612.518	1227.32	917.778	2097.21	681.14	2.40158	804.367	124.184	821.136	162.912	34.6992	79.2853	682.636	0.382467
TCGA-44-6775	4400.72	176.867	2.31803	151.934	412.859	31.5679	1601.28	476.796	17.8912	58.6997	832.861	20.9364	34.0614	10.976	1.46767	0.107984	1806.94	447.109	253.567	3.05091	1692.37	1.85466	0	31.2218	14.2129	1.06626	944.991	2449.64	1202.5	323.416	660.081	0	372.525	0.0914336	951.99	1.08754	1117.76	951.818	319.591	888.195	19.2305	360.014	217.924	974.112	929.006	160.005	953.513	374.583	0.0333969
TCGA-NJ-A4YG	5544.72	369.959	13.0812	4780.14	23.3475	7645.57	3008.63	1326	4354.13	1.45727	3656.6	3.99761	9.6197	8.52821	1.1858	7.5736	1645.48	466.004	1438.13	4.88136	2565.02	8.06451	0.0904311	311.928	391.874	3.12374	1486.67	2204.79	1297.75	184.981	52.8671	0.249369	1251.97	0.0455555	913.001	14.1374	565.465	796.498	1970.25	1495.75	51.6726	126.717	238.154	1667.11	233.367	261.817	289.057	1112.03	0.158076
TCGA-50-8457	3273.39	44.8291	4.02742	4705.97	1811.5	2646.77	1264.12	532.34	1340.8	10.4346	815.528	192.626	10.9873	7.62289	5.86122	4.37204	1839.26	293.871	784.26	7.67049	2822.2	0.386761	0	394.104	0.731822	2.7038	484.988	1422.09	915.502	290.211	208.599	2.36143	1290.01	0.0381342	614.086	0.82469	829.454	805.79	722.349	1206.69	4.75142	2486.87	94.0723	1295.35	143.295	91.8311	145.811	940.532	1.32324
TCGA-50-5051	3240.25	275.621	48.9435	9415.08	72.9424	572.876	2766.79	95.992	441.612	643.984	846.454	114.87	10.6985	3.24621	0.459399	0.220962	258.285	584.44	449.059	17.2005	620.503	0.694124	0	733.785	77.0017	0	809.536	1781.92	1403.33	24.4686	94.496	1.08969	491.569	4148.71	174.897	64.9982	371.04	195.355	1011.87	99.9383	7.01889	299.759	100.061	1121.52	104.136	100.221	106.306	552.313	0.0528809
TCGA-44-2665	2958.7	4093.04	0.0791259	29.8325	2.94618	143.083	2438.12	173.881	216.32	3.12917	3997.46	18.5069	45.1504	219.02	0.282066	17.9493	2563.73	856.363	1103.77	0.0629093	2289.19	1.01821	15.0133	0.480276	0.653384	0.67904	1514.46	2014.6	1066.32	128.65	792.842	0	1190.22	0.0920285	197.715	0.180928	1427.55	1060.05	640.491	999.922	15.0652	46.3628	78.484	1286.37	1087.83	141.091	1037.79	678.717	0.0244467
TCGA-78-7147	3688.35	264.047	0.663545	712.91	1642.06	27.1638	3007.13	151.021	12.704	30.3125	791.797	387.866	39.101	7.99618	0.304717	1.40731	1576.09	561.559	855.763	0.759677	2498.61	0.217348	0	123.06	8.67687	0.392716	1029.71	2146.47	1515.22	104.793	44.1293	0.0460854	834.377	0.0926094	1086.66	17.4423	786.576	2150.8	1241.17	1011.87	12.8394	41.1741	366.405	1351.53	47.6235	192.146	120.248	941.065	0.0369016
TCGA-55-7910	1766.42	79.0279	554.777	5006.62	3.59946	406.15	2315.26	100.876	144.008	705.759	253.541	0.872035	1.47728	15.6006	0.0454803	0.0400003	106.568	686.447	598.193	5.44909	186.324	4.46562	0	7.51753	13.0665	0.0171154	641.926	1503.9	1087.45	31.3164	63.8169	0.150638	914.47	2599.89	132.688	84.1113	355.122	134.852	408.088	62.5124	3.06443	285.506	41.6642	695.799	160.208	39.6318	150.13	732.16	0.0536084
TCGA-78-7153	3118.56	13.8574	3937.61	4310.68	4.21545	2086.68	1460.5	159.882	762.369	3.0679	831.615	0.663499	2.85617	2.03216	0.0158773	0.0543052	758.116	373.53	852.474	5.81924	1736.02	1.18103	0	870.019	3.10658	0	913.748	1220.2	1165.02	18.3369	102.722	0.306763	949.236	69.5009	528.818	107.804	627.145	269.557	3008.61	697.113	1.86997	303.922	114.519	1291.23	65.2471	79.4512	52.8793	919.193	0.0155957
TCGA-55-5899	8331.25	31.4004	1.42373	9.5318	0.735031	7.13738	1035.22	4.3631	1.71829	0.130737	479.026	2.08833	1.53749	2.5568	0.105369	0.00965345	565.35	968.966	353.525	1.14859	633.368	0.195947	0	0.578453	0.443308	0.136308	155.875	1749.42	360.453	278.086	836.512	14.687	593.682	275.255	0.713115	31.7697	832.227	1041.92	566.563	390.62	3.22877	93.5279	95.5648	1169.8	741.509	89.6138	518.088	366.798	0
TCGA-78-7148	2906.38	159.44	69.5779	5275.88	96.6019	1949.41	3271.73	628.632	1552.86	125.745	865.44	0	21.7286	4.48839	0.0299156	3.77125	493.228	1080.24	562.118	3.1003	720.497	0.778843	0	192.736	9.53854	0.0281451	651.619	1283.56	550.881	367.433	138.586	242.483	969.317	0.814554	1623.32	309.599	1099.1	633.115	749.78	361.677	1.93921	145.785	244.41	804.442	157.85	128.219	136.858	641.481	0.0808088
TCGA-86-A456	7589.39	55.216	58.7777	2923.75	218.765	3412.77	1954.71	285.937	2905.4	0.644476	717.127	3.54508	2.87281	6.68551	0.0437016	0.549084	1418.14	403.988	531.911	1.79898	1577.62	2.32195	0	303.398	1053.94	0.0352415	604.195	1692.22	1188.17	222.383	292.555	0.0344634	508.377	1.6873	568.654	15.1404	1248.1	1118.09	720.607	1376.94	2.01777	74.5962	250.311	777.109	95.792	160.061	92.1094	470.981	0.101184
TCGA-78-7143	2929.42	56.2215	3.31836	544.779	201.784	2055.65	1990.79	224.043	1233.09	1.90967	1977.21	135.799	4.88218	8.71069	0.157053	0.0215828	1732.76	451.787	474.568	3.53561	2377.75	0.0365074	0.0393	763.075	123.6	0.0369396	1135.89	2063.26	1016.13	264.015	152.545	0.054186	675.227	0.138584	1278.96	0.813478	658.1	761.564	693.909	967.398	46.969	26.3937	302.166	762.219	41.8018	150.932	65.196	470.882	0.159089
TCGA-75-7030	1753.24	39.9132	218.247	1905.57	645.825	1396.01	1840.8	831.688	995.761	154.558	1731.15	2154.62	690.153	4.51459	50.5114	279.462	1038.02	437.58	462.228	15.0542	1208.58	6.54772	0.14997	161.403	290.067	150.319	667.717	1969.83	1094	1354.29	46.5817	0.465243	789.951	0.302194	198.207	0.816908	1200.93	931.952	480.031	588.453	40.8587	1689.35	671.424	1026.85	1458.9	113.664	2412.47	600.218	0.165569
TCGA-J2-A4AD	2643.2	714.623	2.11269	138.966	224.85	73.3434	3914.18	891.868	65.4447	63.0823	1241.07	82.2597	83.7979	44.3679	2.11439	0.531322	254.467	951.112	412.2	0	225.199	0.802442	0.276423	13.5586	110.065	0.251702	1525.23	2432.56	1044.8	39.0251	121.631	0.60742	691.314	0.0435159	693.027	133.407	395.297	480.988	403.991	176.796	14.9865	34.4721	1162.83	1197.39	265.672	148.065	344.446	358.136	0.29246
TCGA-62-A46O	2092.96	1544.85	0.460902	44.408	1.74677	26.4375	2508	193.703	20.1715	10.1928	1227.08	3.07367	16.2278	112.594	0.332226	43.8205	39.1519	626.679	621.821	0.274831	37.8952	1.21316	1.11248	13.5778	0.520466	0	3770.63	1236.31	159.781	12.8747	44.7473	290.868	1324.81	0.134014	752.814	347.257	629.63	76.9078	603.268	17.138	0.661792	61.2958	375.279	1281.93	50.7323	53.0691	33.2474	415.017	3.0794
TCGA-69-8255	6971.37	40.7846	63.1015	206.308	5.04508	528.857	1754.34	111.204	503.738	0.0292468	94.1745	0.380259	0.992797	4.95503	0.709613	0.284341	549.671	1348.48	1372.1	2.86739	602.667	1.00455	0	14.4207	242.95	0.0877832	210.555	981.981	315.738	108.791	145.729	2761.72	2344.68	0.500188	12.051	0.0856797	881.056	411.849	2227.44	242.162	0.739787	232.483	12.4469	1078.15	44.4351	69.97	40.2311	857.001	0.0542668
TCGA-44-5643	2141.14	132.862	6.98679	91.8148	15.6644	165.302	1302.01	186.173	110.984	0.0753634	242.837	28.929	365.347	12.2553	2142.19	140.278	437.401	2931.95	984.639	6.42914	465.096	32.5683	0.607969	4.37021	90.9315	2.07152	595.873	780.358	462.845	130.746	4.35244	209.406	2062.47	0.0638062	45.5298	58.5067	488.421	242.213	1104.69	282.742	11.2818	81.8719	1962.9	1266.75	51.8678	250.616	54.24	1397.01	745.935
TCGA-55-7911	2142.96	149.678	13.5603	2848.79	36.3475	1044.74	4691.98	196.151	662.655	0.471598	3394.37	3.82228	2.05512	9.4441	0.264552	69.8343	921.744	1379.43	808.916	1.92423	1012.48	2.61043	1.51314	308.659	55.0458	0.0304769	913.102	2727.63	2181.05	120.553	25.0895	0.044706	589.466	0	1474.31	0.941975	1209.04	808.933	846.417	408.879	43.2397	390.61	244.126	3280.31	171.064	185.89	204.128	903.031	0.159098
TCGA-97-A4M2	9770.37	243.583	689.992	3689.14	965.126	3055.36	1931.78	1099.34	2276.06	192.278	779.921	1737.76	6.9613	28.4542	7.08774	1.22654	2518.71	285.685	409.864	1.49296	2337.89	16.3292	2.56185	668.899	3445.11	0.111138	546.775	1560.62	1009.73	629.989	25.2758	0.203782	692.511	0.218402	241.253	62.0451	934.458	899.253	736.531	1187.77	3.70739	695.591	132.685	894.549	56.385	47.4201	50.4027	459.12	0.572916
TCGA-95-7039	4716.49	44.6658	25.7044	494.081	98.8472	526.941	2684.66	328.223	607.488	59.6759	3360.47	16.9394	39.522	2.17426	0.199418	1.7972	500.242	1286.86	1096.42	3.1364	509.133	0.0549395	0.0591419	122.053	286.026	0.680975	1108.24	2151.13	982.535	113.161	98.2279	0.163087	630.654	0	1112.29	0.515448	325.274	638.401	812.999	248.179	89.8809	70.6647	1444.24	2045.5	229.073	236.67	1154.01	699.203	0.250292
TCGA-55-6982	8572.72	187.431	1.95018	797.764	90.7471	1571.59	2207.35	404.187	1095.63	7.57452	784.381	409.677	15.5518	8.03118	3.6129	1.2745	1482.75	1154.08	404.527	12.4182	1751	2.26047	0	13.8855	1.46603	0.0794176	817.473	2548.16	818.614	141.224	831.877	0.0698977	490.031	0.15323	1747.92	1.76733	1334.67	2193.5	659.11	1156.18	9.87259	98.8786	631.565	1232.81	759.385	251.993	1077.52	413.312	0.0621873
TCGA-75-6211	7473.32	38.4222	3.37617	505.879	9.8858	11.5942	1548.73	83.9167	6.22868	745.764	371.597	9.86517	7.12948	3.46396	0.595405	0.702752	241.339	779.991	702.334	2.46272	269.09	3.56613	2.16713	23.1544	0.35395	0.0290996	293.421	729.862	993.266	108.52	171.66	0.0213428	701.709	231.895	823.894	27.5218	469.075	204.131	234.822	145.376	12.3052	406.85	242.574	1341.18	530.443	63.2836	332.952	1023.1	0.0227862
TCGA-50-6590	7103.14	339.37	0.289165	14.2925	0.534844	4.47076	2966.44	136.253	3.38813	0	1264.48	0.320128	147.182	26.3253	49.4747	500.984	1303.33	2550.58	1100.18	13.2612	1371.58	159.283	0.546231	0.569466	0.843241	0.256712	1252.73	2525.69	1142.24	445.341	375.817	0.0684665	610.337	0.225138	0.654072	0.162295	1193.61	2222.32	1412.07	695.067	92.2995	224.449	527.622	1433.68	258.528	119.007	327.946	810.421	0.0182742
TCGA-53-A4EZ	22014.9	7.97669	18.1475	533.163	0.232856	46.6895	1807.99	0.661062	43.1608	0.0828342	894.313	0.123084	0.360011	2.33206	0.091797	0.128444	203.418	458.875	779.937	9.42899	244.53	0.248302	0	0.816306	0.106734	0.0314051	2120.34	983.794	1090.54	24.985	731.358	0.115169	541.092	35.624	27.4147	2.2204	467.122	1128.83	1275.67	61.4858	7.52008	67.9893	111.493	1108.15	63.2157	281.778	68.9959	893.634	0.0307394
TCGA-53-7813	2813.41	29.8953	4464.51	2106.43	1.25552	239.065	3528.11	72.7122	189.864	773.172	489.801	0.219004	0.68662	13.1346	0.10889	0.261189	468.715	596.724	655.007	5.70493	613.189	1.32541	0	308.592	11.9677	0.0931318	1486.41	1766.68	1974.72	31.9855	7.23061	0.109291	504.357	251.027	23.8466	90.5002	451.752	418.844	544.062	221.491	7.6731	644.18	29.8098	1148.08	164.732	46.9285	103.675	812.597	0.0145852
TCGA-97-7552	2358.23	44.883	29.273	1662.66	209.132	2834.12	1554.67	1014.53	2257.14	161.094	1552.71	1768.53	12.4737	4.02987	2.94176	2.75538	1689.09	389.003	457.584	16.5346	2044.91	10.6615	0	244.697	74.5976	0.238743	599.149	1375.74	1193.4	1980.44	23.2196	0.19456	730.515	0.0284343	789.937	144.055	2407.64	1485.48	397.754	831.647	2.67724	2649.79	427.762	758.968	92.9284	48.4371	51.5584	560.665	0.470827
TCGA-44-6146	873.275	13.6682	3085.47	1001.92	82.9627	2139.01	1529	801.44	1157.12	0.143051	1547.22	10.927	72.0238	2.45946	0.225184	0.132034	262.538	233.695	322.934	0.0683031	324.363	0.67001	0.036063	80.9873	327.77	0.0169485	605.022	1091.31	1137.59	2348.6	0.707898	0.198892	937.961	0	240.121	12.8865	611.019	357.697	352.198	224.071	1.22122	110.203	743.394	944.627	75.0289	73.5411	39.3289	501.615	0.0597213
TCGA-49-6744	4890.55	576.084	32.2056	2317.13	484.989	543.41	2854.58	187.393	419.384	11.173	749.443	19.6308	9.92584	48.7422	0.440037	22.9661	2228.24	581.052	671.02	5.64375	2736.15	1.69722	0.348008	144.28	439.832	0.0817765	922.614	2184.09	1396.75	415.692	365.46	0.104962	835.808	0.010957	857.471	0.331739	1327.17	1274.03	404.114	1622.73	1.23502	1059.65	254.356	1079.71	542.042	90.1926	390.423	853.418	0.0640344
TCGA-71-6725	1562	191.174	7.11439	3630.96	2393.44	216.019	1872.13	92.2343	191.891	17.4163	1238.11	5.48795	1.42895	5.96138	0.0910591	0.0920543	1506.88	355.735	932.331	0.904799	1151.17	0.583914	0	473.592	68.1785	0.319046	970.9	2716.4	692.855	18.3357	101.34	0.00866672	654.703	0.00633306	1645.77	1.26002	530.003	615.657	621.403	1817.39	10.1914	99.2627	473.157	526.422	103.562	219.896	160.762	587.547	0.573675
TCGA-53-7626	4036.87	144.728	37.2748	1429.93	67.4173	1038.33	1844.17	534.509	1299.31	5.03453	685.638	368.475	1.89186	22.2511	0.305853	0.0140104	2299.35	366.588	637.802	22.3232	2163.17	1.23234	0	189.327	669.992	0.0119896	560.722	1627.89	729.383	273.073	137.319	0.448478	845.838	0.0128517	1103.12	0.138965	975.059	903.767	684.171	1418.08	2.72262	697.994	113.567	1056.35	229.626	81.4339	398.956	810.446	0.112661
TCGA-86-A4JF	4626.14	613.237	9.48255	3040.06	3782.58	4834.9	3363.1	454.704	2899.03	1.22443	601.489	7.23004	3.15369	21.7191	0.303786	0.661209	1864.47	1032.62	450.823	0.488647	2700.42	1.84885	0.257999	72.5158	389.988	0.0173216	800.439	2785.23	1411.53	82.3138	157.489	0.0635219	852.235	0.018567	678.257	2.6501	721.329	750.112	394.96	1463.03	1.37417	121.154	144.334	1136.37	149.132	98.9412	149.719	554.968	0.0135636
TCGA-78-7633	6614.42	40.617	4656.35	12756.1	62.5329	530.537	1793.76	21192.4	606.131	0.186329	856.021	0.10179	0.887341	7.14905	0.0358873	0.11735	205.467	331.539	646.69	0.0209335	187.367	4.70238	0.0221051	807.748	153.464	0.0103887	312.465	1047.31	717.62	72.0371	1.96026	0.0609561	494.047	0.0835175	191.581	16.4721	460.538	308.191	513.913	105.372	1.10393	14.7187	182.828	842.53	52.0329	76.3231	36.4404	679.208	0.963974
TCGA-49-AAQV	2079.03	2697.22	18.5915	39.2442	238.941	249.725	3365.71	265.685	144.918	1893.56	1973.82	368.846	6.37261	135.373	1.72957	0.451062	1037.4	622.459	655.3	30.1198	1202.56	0.815594	0.793015	9.12246	3.30468	0.146415	1204.02	2378.25	1169.86	71.4795	150.916	0.0488121	708.143	0.078471	329.262	27.3374	778.635	1151.43	780.369	741.683	8.30233	99.5321	397.71	856.498	103.375	138.086	121.723	463.095	0.15634
TCGA-MP-A4T6	3105.23	81.0892	7.10868	306.935	614.77	628.036	1613.28	334.309	415.305	1.13858	1733.26	0.950122	1.01247	4.36192	0.0540287	0.0182764	1253.08	470.37	474.487	7.5322	1306.29	1.14384	0.0332794	35.1446	290.418	0.0312806	907.969	1538.37	1134.13	295.739	30.8568	0.0114712	471.085	0.570004	1090.53	3.00922	672.993	1077.34	427.388	649.615	14.3431	89.4437	260.633	720.176	37.2626	217.661	40.9239	623.539	0.1041
TCGA-78-7146	3785.21	1367.46	0.570991	48.6066	6.03247	45.2316	2540.28	53.518	26.9385	0.0184417	1900.5	0	0.62863	66.7223	0.143989	77.4133	606.598	1984.28	823.624	0.0352216	570.564	0.241851	0.148772	8.86432	0.0625328	0.0349591	1684.11	2431.15	564.986	96.5807	330.107	0	815.3	0.00936816	17.6231	0.405192	327.331	327.075	1345.06	199.523	5.61042	15.0821	556.486	1994.82	229.675	145.816	255.849	429.229	0.0410617
TCGA-50-5045	13666.7	1132.76	5.44278	874.092	455.344	1485.02	8305.4	343.376	1438.68	4.55169	4022.96	637.174	19.0983	47.8432	2.05102	4.94971	4069.92	1086.62	2164.31	63.8242	2418.71	2.3877	0.500717	111.448	459.171	0.909909	915.084	2946.42	2823.43	252.429	1005.64	0.40272	1181.12	0.344729	263.213	3.81847	1641.78	1278.42	1385.5	848.264	21.6146	1135.58	792.706	1191.3	622.481	147.476	318.877	1693.18	0.337822
TCGA-95-7944	3099.52	165.769	0.325698	1.65696	0.725206	0.542689	4706.08	387.467	0.4756	0.0283776	2222.65	0.527083	1197.34	28.7399	1.52237	76.7639	1465.5	1192.14	1213.46	2.9809	1909.45	56.0891	1.05879	0.684864	0.269427	1.4121	931.452	2013.07	488.75	323.144	30.696	3.28462	1448.78	0.691945	100.215	0.218225	1423.26	1577.73	566.345	937.518	22.7282	26.5678	330.478	838.39	189.784	41.5175	142.776	1737.17	17.4021
TCGA-86-6562	3878.72	920.013	12.4708	307.058	58.8282	719.47	3044.05	281.429	562.357	365.828	4667.57	0.407637	10.7333	12.0273	0.288663	1.16137	546.507	874.689	443.934	1.11776	537.509	2.46701	0	3.01613	336.981	0.127122	1332.99	2209.29	1162.47	133.566	598.216	0.0678084	655.266	0	2179.01	15.0555	505.884	428.971	512.986	545.222	32.5174	318.601	530.832	1411.63	658.204	142.766	562.881	621.501	0.0723941
TCGA-L4-A4E5	2135.88	255.308	1.59368	323.855	34.7309	457.075	2872.03	62.7123	346.212	9.97082	1098.05	15.4391	1.20554	2.47411	0.432472	0.259338	413.107	1030.8	719.558	0.782597	352.491	0.146224	0.0787047	18.8953	39.9693	0.046236	527.446	1714.27	824.44	68.8747	23.7647	2.82142	591.783	0.0594724	85.3183	1.45764	322.849	377.234	732.701	265.003	3.95744	147.663	699.568	1119.08	219.876	154.202	238.906	474.073	0.0289638
TCGA-93-A4JN	2182.28	75.8915	50.2413	1123.85	77.8865	558.088	1876.29	194.356	351.075	1.19255	829.202	6.57363	126.608	7.08935	1.56962	0.0639119	746.668	398.088	346.114	33.3565	790.501	0.720717	0.0775846	124.543	69.709	0.592514	732.33	1748.85	847.171	81.7209	48.5461	0.374402	492.057	0.019542	260.535	0.464877	746.105	1281	310.214	486.045	23.8977	222.259	259.748	664.961	596.531	215.078	668.479	433.475	0.692376
TCGA-78-7149	6251.17	57.4968	11077	8956.94	118.25	9.14163	2709.14	1992.75	3.86979	188.111	1890.95	48.8543	181.575	5.9033	1.11988	3.31962	297.854	685.428	2270.59	0.377426	344.749	8.81148	0.358695	788.438	0.194325	0.103019	997.085	1120.42	459.12	21.7014	16.5026	0.151116	585.722	0.060232	434.077	74.1167	351.469	249.17	1179.01	281.773	11.9831	415.115	316.402	911.386	83.3634	202.489	64.002	959.152	6.57076
TCGA-91-A4BD	4807.58	730.207	18.7092	5844.6	33639.4	17721.5	1752.82	5869.57	14350.5	10.9711	4296.43	4651.5	3.68854	133.458	1.50652	0.07768	1310.64	558.202	1321.93	8.84069	1532.27	4.67395	0	9479.81	670.477	0.0284896	806.338	1125.22	1299.89	568.82	57.2852	0.397013	1628.39	0.061076	237.784	63.8621	1109.22	827.262	1208.43	750.988	60.2779	577.553	162.114	848.046	12.5323	75.5449	12.4258	1426.14	0.133851
TCGA-78-7159	1599.06	154.044	7228.03	2799.36	1.94663	960.96	2259.51	465.225	609.082	7678.93	402.725	4.38395	1.78283	13.4652	0.0378299	0.00792183	167.548	751.9	884.457	8.81086	232.57	58.3295	0.0432745	17.3262	0.887642	0	612.283	1209.32	1085.64	45.6144	144.397	0.134248	966.483	958.248	134.953	421.519	516.875	252.936	1184.12	64.9961	6.67581	435.585	81.5403	1305.96	379.884	50.0628	302.736	886.353	0.0159252
TCGA-50-5930	5243.6	611.565	7.75033	1878.53	102.725	176.064	3294.93	1003.37	124.442	2207.42	654.982	110.073	34.2994	59.8494	0.897901	39.7335	871.99	510.818	716.66	11.348	855.059	12.0029	35.0117	388.938	48.8618	0.979431	986.774	1671.19	608.541	193.266	71.2288	8.36883	1059.73	0.0524925	1631.42	681.576	731.545	524.086	627.359	488.448	2.31677	799.848	184.723	1098.18	908.172	23.5679	613.718	965.477	0.402641
TCGA-MP-A4SV	3731.5	118.973	13.1757	1523.99	11.1055	359.661	1726.89	211.82	362.736	78.4998	1012.36	33.2096	16.3555	6.02668	1.55786	2.79023	979.786	821.731	773.436	4.0264	1106.07	0.856997	0.200554	34.6991	56.8036	2.26211	520.792	1563.04	592.842	247.707	120.447	0.06913	967.082	0.212165	227.252	6.24882	812.734	587.808	927.613	681.387	7.38143	148.692	316.528	1449.87	312.684	114.24	333.345	668.849	0.72329
TCGA-99-8028	8029.63	224.062	13.1704	2276.98	96.5408	1402.74	4608.81	507.861	1251.41	5.09504	2289.66	362.565	28.3537	38.0486	5.44738	1.50863	2882.31	719.875	992.983	4.89815	3299.88	3.26724	1.44824	87.7181	166.474	0.656322	1035.66	2206.26	2110.5	403.605	571.989	0.0832003	1217.23	0.156336	186.331	12.9226	2022.07	1905	858.612	2422.69	14.7434	963.678	265.818	1472.68	776.706	85.4389	656.201	1046.17	0.152275
TCGA-67-6216	2835.89	871.664	0.272594	5798.03	132.01	5556.77	2868.12	481.361	4633.56	24.8822	3090.03	10.9504	19.8493	14.6157	0.0526141	1.41394	1414.02	875.081	1046.82	22.9632	2723.81	0.56531	0	57.2777	8.35844	1.452	1110.28	1825.14	869.431	106.225	138.104	0.0645429	986.992	0	714.372	0.356987	615.808	798.649	859.558	930.678	45.5386	223.788	316.044	1301.22	81.9853	251.652	98.7646	1102.31	0.155043
TCGA-69-7763	3392.5	192.364	428.817	6091.71	92.9029	2487.71	3111.33	284.591	1802.88	259.376	1816.1	608.559	127.94	5.24326	2.39969	173.574	581.141	421.682	1157.71	5.74175	741.465	1.03981	0.233197	471.487	730.42	0.23015	787.569	1690.9	928.895	88.204	15.4343	1.39864	1085.01	0.37592	906.096	364.717	539.128	358.024	950.344	400.151	7.1949	632.988	398.32	985.575	515.661	102.476	464.809	1680.13	10.4783
TCGA-97-A4M0	2853.32	84.149	2.60644	10202.6	98.2436	2965.61	1733.05	334.246	1954.07	1.45916	921.296	107.471	0.255072	8.9855	0.108368	0.0138131	1733.47	560.983	539.761	1.85789	3247.53	0.315427	0.113185	98.0269	96.4433	0.0975214	923.063	1079.95	1036.56	490.049	18.4711	0.195071	980.457	0	98.349	0.0822049	870.057	1195.65	1049.49	1249.93	1.89706	131.759	104.263	1653.71	71.629	64.5738	90.7876	850.039	0.0347106
TCGA-91-6849	10098.3	255.167	570.076	10801.1	182.746	78.6147	2721.25	522.857	61.1745	6.66549	1536.58	248.18	17.2542	17.1815	1.12567	13.7694	1069.75	491.748	619.018	21.1192	1048.68	2.81514	0.0777046	2282.56	1.75064	0.127816	747.734	1298.09	502.556	313.86	207.064	0.0535687	595.096	4.48204	523.514	7.78815	668.718	477.104	586.876	891.156	10.7912	903.054	161.945	867.561	66.8315	376.488	55.5626	796.557	0.0428936
TCGA-97-7546	2106.5	89.713	12.5094	5837.06	168.578	430.197	787.887	1944.68	305.359	0.0799093	594.643	1.52133	3.81347	16.2288	0.1912	0.184388	2034.01	209.254	537.714	6.82967	2167.13	0.973107	0	2964.41	1380.64	0.520716	342.511	1390.46	866.67	355.983	41.5999	0.319419	938.911	0.0608896	769.584	0.0877866	656.392	555.74	345.888	774.175	2.31528	1623.83	93.4726	700.518	100.618	110.922	76.4387	582.768	0.237232
TCGA-86-6851	3598.03	554.136	4.07319	369.628	240.098	40.4837	2296.99	81.6611	32.1851	5.21524	999.183	3.03008	3.55768	9.13763	0.168235	0.962717	3403.46	801.459	407.885	10.5003	3099.56	0.697904	3.00515	8.25403	8.15818	0.0121753	675.998	1351.23	1066.22	436.201	49.6087	0.964422	655.787	0.254488	606.07	0.705584	868.021	2275.9	304.094	887.6	4.82949	1130.33	523.699	947.562	250.912	37.8285	316.39	524.597	0.157307
TCGA-MP-A4SY	4814.57	633.409	0.028956	241.681	51.1042	113.537	2409.86	163.511	63.7076	208.417	1729.87	443.362	9.74568	33.5922	4.94097	96.7919	866.848	1358.76	456.606	0	916.842	1.72757	0.21879	1.10908	0.122618	0.616949	787.617	2071.95	869.587	57.2287	503.487	0	626.29	0.440871	509.17	3.21782	399.787	569.298	1020.38	699.838	22.9005	85.0685	775.469	1942.31	735.667	129.028	801.11	396.966	0.328774
TCGA-49-4488	4639.28	37.5411	12.6797	121.005	41.0785	641.052	2006.39	179.74	1073.77	1.65424	3179.57	351.432	1.8486	5.13147	0.518839	0.17285	1194.91	738.573	2310.49	14.4856	952.928	1.16951	0.0629482	86.2808	3.94765	1.46439	1341.27	2815.62	1627.82	87.2196	372.727	0.0433958	671.505	0.0317107	291.269	2.33164	1117.19	1663.76	2019.27	608.23	14.7062	247.448	258.829	1192.11	189.22	200.473	173.02	892.538	0.0115826
TCGA-69-7764	1898.38	9.66898	3882.99	4385.51	25.6729	4464.01	2975.78	789.556	4209.89	322.657	754.643	26.451	0.764377	1.95731	0.0903646	0.122271	390.269	366.307	1156.79	3.32077	397.168	1.96482	0	7549.03	114.508	0.0130794	717.03	1117.29	891.982	71.0846	7.72528	0.057558	699.062	0.588833	1613.4	806.252	504.301	392.55	565.938	190.536	1.90391	274.759	117.498	783.249	146.889	65.2737	103.619	584.965	0.327736
TCGA-50-5936	5053.12	445.077	17.2719	1420.72	6.89038	694.695	5288.5	304.82	613.782	2.77894	1078.73	3.44105	51.8321	13.5442	2.57469	7.13293	526.572	1244.82	729.058	1.39006	558.236	1.85939	0.0667208	62.4094	2.42304	0.454672	1329.2	2117.8	456.709	233.895	538.7	4.0247	1394.22	0.168056	2417.15	1.163	489.785	317.29	673.438	310.288	5.06652	100.816	171.555	1002.84	491.846	200.974	393.593	881.194	0.0245536
TCGA-73-A9RS	3467.5	353.919	16.2068	196.087	84.7144	105.971	3261.39	804.495	44.9483	2.78938	1165.77	34.6148	1.46414	10.5993	0.101818	0.552223	246.155	765.084	918.879	0.69488	332.089	0.757369	0.489182	15.0817	15.709	0	969.695	1306.93	444.948	101.521	4.63173	0.28103	996.957	0.924112	27.0191	17.942	1013.97	339.33	633.603	172.153	1.86848	69.2961	54.8498	693.168	92.9889	37.1783	108.487	1265.07	0
TCGA-NJ-A55A	2706.45	157.171	13.7965	1950.21	2527.08	839.29	1074.02	2912.65	1144.28	4.07641	719.624	15229.7	60.2195	2.7158	46.0065	0.316047	1252.37	222.621	590.666	20.6316	1322.11	1.45105	0	124.984	1025.05	0.15455	697.151	1566.43	718.057	105.918	17.8277	2.40875	849.492	3.87234	417.949	173.309	806.309	536.108	432.843	502.366	16.2541	211.569	257.775	929.355	192.918	46.3695	180.451	682.992	0.0756369
TCGA-50-6673	3209.14	577.752	1.25284	673.561	59.1969	493.21	1900.97	354.16	353.753	67.3563	1785.52	455.833	10.15	13.2146	6.84496	6.22988	782.251	532.491	614.189	5.73741	652.73	14.2899	18.6962	29.6653	45.0104	5.26087	633.469	1853.19	998.391	177.893	682.194	0.228412	1200.5	0.143064	1775.65	8.71452	499.848	521.3	721.338	250.452	4.12851	430.461	344.538	626.392	305.138	133.289	196.672	711.348	0.897054
TCGA-J2-8194	4816.43	654.247	3644.41	5185.99	11.0275	128.588	2729.99	239.155	72.3809	1385.31	490.649	59.1688	3.95382	37.5991	1.46417	8.36067	584.935	688.083	932.472	2.29441	489.487	16.479	5.87606	616.097	11.963	0.026176	393.191	1560.08	718.336	60.029	118.688	0.0575956	849.293	0.371769	278.084	0.36407	396.427	285.553	945.135	208.907	4.22944	97.8065	170.867	872.97	742.744	88.1476	434.229	742.799	0.138354
TCGA-55-6981	2615.48	1063.11	7.41422	181.729	119.285	86.0266	3866.58	71.7641	62.1657	0.736806	1695.76	4.78987	1.97788	12.074	0.102066	0.856877	615.411	1416.32	305.061	14.7758	601.981	0.759217	0	1.96343	58.3625	0.0174592	616.985	2422.1	1069.4	81.5	110.86	0	544.197	0.0187145	1711.35	5.26135	298.48	396.406	483.187	573.056	14.5879	535.519	569.901	1208.58	292.541	111.991	458.339	391.883	0.10937
TCGA-44-6147	2079.57	174.854	69.0915	832.265	1050.68	812.152	1527.89	1739.28	616.498	4.51195	698.388	4308.62	52.8741	9.84433	59.2542	2.62974	1237.52	294.461	813.234	25.0647	1308.16	3.64726	0.0461912	137.427	153.242	0.20623	584.519	1595.53	858.023	168.369	199.007	1.59219	766.383	2.58289	1257.62	513.286	782.556	792.477	1098.91	895.502	17.2693	868.375	249.789	904.941	370.08	67.6732	303.779	676.673	0.280477
TCGA-55-6970	4607.26	1550.26	12.1554	2204.09	43.5894	1727.86	2776.46	476.092	1154.04	26.4113	914.466	11.9649	27.4898	14.5062	0.68778	14.373	949.52	591.192	1595.69	8.07728	768.911	4.77496	0.112972	53.892	354.969	0.0331833	630.217	973.211	520.594	303.056	62.8161	9.03425	1395.22	0.14939	770.074	371.686	876.436	553.022	1239.33	304.355	1.11097	732.5	132.349	1088.34	116.827	165.775	88.5182	888.667	0.0987387
TCGA-44-6778	8878.36	174.41	69.7124	1392.06	41.0564	3462.19	1615.2	231.551	2652.17	0.0573769	211.432	115.683	1.36908	24.2919	0.223993	0.582538	2535.61	409.13	463.909	8.87629	2143.78	10.1582	0.289293	19.2708	1243.66	0.0135959	328.501	1511.84	1011.18	1047.96	68.732	0.737911	692.296	10.8572	23.6555	20.3596	1550.46	1013.81	485.94	1561	1.02912	328.526	33.6541	880.837	104.183	16.6573	71.3512	582.204	0.202277
TCGA-75-6214	1367.96	12294.2	0.0265379	14.252	40.4315	41.6704	3278.69	2748.86	16.455	205.039	695.04	366.641	1470.82	3029.02	138.039	889.267	338.137	672.29	601.707	0.0712092	334.963	7849.84	666.026	28.8317	0.455132	168.786	2437.17	1950.09	707.467	28.9488	102.917	0.138236	582.811	0.00631335	185.992	4.6148	924.22	1047.34	927.954	220.366	499.986	1.97524	784.01	661.005	137.522	583.366	142.745	935.865	87.2824
TCGA-44-6145	7083.81	2759.28	4.43904	392.111	38.8655	405.271	3572.05	452.769	289.318	194.406	1066.67	81.5357	404.723	468.828	1.66297	220.185	2070.01	736.57	578.303	19.7334	1850.3	10.5585	31.0897	37.7814	106.116	1.89841	1191.04	1392.31	926.553	361.432	104.53	0.0576153	1172.44	0.0280676	584.666	40.0007	1580.16	1695.25	387.318	880.414	1.67711	518.619	539.059	1129.84	799.083	315.992	579.544	730.356	1.01494
TCGA-MP-A4TE	4931.36	93.6434	10.2432	7369.06	0.24496	99.1311	2219.63	37.6478	69.64	3191.71	618.896	0	3.89121	10.9368	0.34677	0.00643432	37.5469	1392.5	421.511	0.632428	92.5712	19.9498	0.0702973	7.4132	0	0.40471	586.967	1164.18	984.658	12.5918	29.5298	2.59273	537.803	6574.23	138.841	35.4967	211.38	129.557	1143.94	29.0252	3.46256	215.288	211.825	1511.08	132.448	55.6199	138.61	619.636	0.0258698
TCGA-49-4514	4115.95	125.834	168.636	2681.01	49.1208	76.2272	4107.95	1832.6	56.9949	308.788	1722.44	275.625	18.4623	8.34335	2.4274	0.631454	489.692	1175.15	842.483	25.2514	804.183	39.2658	0.109506	16.0252	39.0411	0.102929	1090.82	2674.67	1237.19	38.6976	6.2969	0.0566192	407.231	0.386153	318.766	281.844	322.091	397.878	1464.38	484.325	5.09416	148.939	313.1	1051.1	38.4737	412.223	66.789	681.286	0.332465
TCGA-95-7947	2674.34	346.876	6.91931	502.576	86.2855	690.98	1100.73	1518.8	527.301	10.7712	327.301	332.335	2.04051	15.665	1.2442	0.803142	1799.59	722.971	449.064	3.43345	1751.1	135.229	0.213272	33.5422	126.398	0	1111.75	1083.39	682.569	157.047	45.4103	0.0525098	770.304	0.0537189	286.528	19.683	946.769	756.985	386.343	907.197	1.42775	248.399	251.236	624.446	105.804	71.2729	80.6249	545.617	0.0728792
TCGA-55-7815	2255.1	696.752	81.0969	1719.4	0.101551	4957.58	1428.2	165.842	5799.39	6657.16	252.561	0.516654	0.27091	19.0869	0.170143	0.498807	846.436	343.159	516.129	9.25909	462.911	21.8875	1.5227	1.71824	0.269486	0.0188321	519.516	1249.3	917.245	176.037	657.852	13.9227	709.42	398.05	958.884	130.44	911.457	313.542	118.283	291.864	0.603085	555.54	10.1874	657.866	601.745	10.4136	139	424.338	0
TCGA-86-8074	2337.95	614.786	13.5634	66.1428	275.181	24.7618	2014.92	203.618	30.2502	19.3262	1839.34	13.0741	40.027	11.4969	0.485055	1.59667	1305.46	601.93	447.715	1.54871	860.459	0.865093	0	1.10987	8.00056	1.28631	1318.74	1925.49	991.263	112.795	960.483	0.023488	628.746	0.0114423	310.58	1.01455	876.804	1408.53	462.201	905.682	98.2359	68.5764	432.36	1198.09	686.93	202.052	778.814	398.915	0.0292558
TCGA-44-A479	2654.81	172.27	1.15078	1033.97	1.2461	15.8187	1332.8	28.161	9.3832	1485.55	189.081	1.43001	0.48114	15.7739	0.555877	0.19897	1214.3	385.021	459.294	13.4789	1080.4	1.63472	0.258788	3.66454	0.661356	0	504.621	1517.89	1314.5	457.352	47.715	0.481696	654.418	350.127	741.393	801.42	1348.15	772.506	402.473	524.803	1.38091	1211.44	44.9978	1009.49	1131.75	13.3667	846.676	649.565	0
TCGA-78-7145	2559.17	114.868	18.9797	759.025	2.5318	446.521	3037.3	131.678	340.973	0.155841	1183.34	0.785669	1.05296	8.08589	0.117752	0.542478	809.925	647.901	779.073	0.2126	733.787	0.125128	0.0448998	15.8054	48.4572	0.0527538	592.066	2962.39	1114.81	348.784	628.471	0.0154767	715.399	0	166.39	0.195661	448.525	412.155	509.472	377.106	5.32929	82.2551	533.177	2216.06	258.288	109.757	220.538	606.401	0.0247851
TCGA-78-7166	4691.6	626.798	4.23955	178.04	17.6516	41.5159	7960.58	948.086	26.819	2330.38	4744.23	19.5295	100.422	40.0702	0.626841	17.7421	127.813	1609.74	1377.38	15.2748	324.812	2.90766	0.0281989	61.5832	0.60686	0.119274	1820.58	1370.83	334.649	17.8565	35.6668	5.103	1070.36	0.0994382	435.639	456.264	404.401	448.606	1448.28	45.4365	5.91273	79.3067	385.338	976.345	63.6074	301.823	116.086	1557.49	0.0518867
TCGA-91-A4BC	3732.8	135.502	16.9514	206.582	0.820059	4.21284	1814.94	71.1078	4.20892	921.827	313.91	0.984732	2.79405	19.5196	0.829296	0.638716	717.335	470.733	650.749	0.746104	978.584	5.75048	0.225104	3.95638	0.236542	1.50753	596.802	1955.38	953.321	168.381	10.059	0.058194	922.221	73	7.48167	4.78208	927.613	953.798	575.336	322.943	3.07991	745.407	39.7967	1145.29	730.271	15.7446	623.605	767.921	0.0621296
TCGA-MP-A4TF	1823.2	400.466	1.45846	1412.81	4.8398	1088.18	4405.32	291.915	650.986	1.08663	1661.64	5.76653	191.922	9.74143	1.5248	656.094	240.277	1688.54	328.398	0.0592955	356.282	49.2076	1.12706	315.819	0.0631642	0.220701	1150.95	1616.75	351.261	76.5021	94.6539	25.4029	470.601	1.05667	418.713	2.04642	652.373	1372.46	592.21	115.56	24.5659	75.7325	488.261	1238.9	174.951	64.3003	144.988	386.872	3.08768
TCGA-NJ-A55O	5701	68.6967	2312.91	3183.43	102.898	6640.15	1620.61	937.103	4716.62	8.19129	1375.06	4.3831	6.01368	3.2916	0.0457194	0.326711	751.051	729.667	703.288	2.29684	813.9	0.425104	0	469.03	1285.41	0	569.421	1114.82	878.105	92.4963	33.7227	0.283931	1116.06	252.593	1020.69	2622.15	589.302	587.128	576.55	508.646	2.34797	85.1927	346.37	969.922	45.6537	97.1662	33.504	1003.34	2.03772
TCGA-50-5044	5247.5	33.0088	146.844	1862.18	267.474	1886.69	8154.03	598.426	1446.33	81.6968	3766.79	38.7584	173.088	10.1537	6.61918	153.475	570.861	2624.28	919.036	0.125327	1233.66	4.42576	0.330854	206.537	245.136	76.9526	2567.75	4053.56	1274.15	23.5646	38.4474	0.0912349	989.947	0	18.617	17.085	1154.19	1235.3	970.766	589.186	1946.8	241.39	915.886	2184.34	333.054	484.938	442.212	1074.95	0.316566
TCGA-38-A44F	4245.87	102.363	28.4292	1610.95	344.721	698.128	3297.72	1338.98	689.753	234.238	2788.84	2039.16	170.117	17.0089	8.65789	18.5967	1627.97	708.467	535.009	59.6888	2040.39	19.9189	0.0480775	648.793	684.743	0.915095	1092.44	1803.57	1600.08	473.303	49.5516	0.97775	951.826	0.387512	311.218	160.902	2077.11	1380.46	508.706	1076.53	114.688	782.151	1175.99	817.42	122.582	102.688	96.4881	803.379	0.778482
TCGA-78-7539	6315.59	48.4646	6.87369	1326.74	3.81207	8.88623	4375.68	4.02904	11.9447	0.28413	1231.68	0.38381	0.484264	9.70061	0.0748148	0.0286088	2175.29	375.362	1084.05	4.71126	2424.97	0	0	29.6495	1.55464	0.0122412	749.814	1768.56	1346.18	487.76	20.8364	0.0359128	1283.07	0.255866	814.218	0.170257	1008.74	3308.62	629.232	1170.03	2.58374	138.406	228.009	1635.9	78.6093	164.678	70.6728	1129.59	0.0239634
TCGA-62-A46V	1875.38	1983.04	0.34549	1919.69	0.160059	3919.81	1781.71	83.798	6216.87	0.250527	2166.95	0.27144	0.320243	9.71378	0.0788733	1.51072	769.966	662.989	1098.14	0	689.466	0.0782262	0.25263	355.046	0.24069	0.306715	816.706	1429.88	925.577	83.6843	260.979	0	727.658	0.127265	635.372	0.0917409	420.703	373.65	723.679	460.573	22.0642	26.5983	187.947	1159.82	358.62	156.063	472.442	516.992	0.0697269
TCGA-80-5608	3352.99	84.3923	6418.11	7053.97	33.3936	1999.87	5669.22	430.721	1228.5	14684.2	1120.86	46.7004	13.9238	7.64426	0.283805	3.38827	459.296	1061.64	397.059	1.11495	659.421	27.6221	0	302.158	314.154	0.0257358	1249.95	1473.72	1614.81	55.0676	62.9144	0.906031	1268.86	960.211	626.002	1353.4	730.921	685.539	1133.12	168.243	3.97099	118.079	216.921	1161.49	91.5348	85.0753	82.4949	811.721	0.0554185
TCGA-86-A4P7	7394.12	155.338	81.6519	1518.69	179.692	4021.08	1465.06	233.393	2916.92	0.0209643	575.733	378.953	4.252	20.4773	0.512175	0.077399	1053.63	367.426	557.761	12.3322	1124.79	0.235658	0	230.377	1670.93	0.0695471	465.28	1501.55	892.354	277.872	76.5699	0.160313	585.441	0.0319489	970.222	0.184247	775.768	729.787	339.254	801.596	1.56193	470.016	261.462	898.212	216.819	140.816	175.656	452.808	0.233393
TCGA-L4-A4E6	27139.1	165.831	66.5153	3470.31	28.196	8195.26	1776.16	436.832	6646.36	2.79978	869.701	5.81662	0.636251	28.6143	0.0835751	0.114852	3075.61	252.174	360.051	2.0597	2347.89	0.893652	0.0418265	187.214	3450.04	0.00982859	824.756	1739.92	1488.58	761.56	159.242	0.764121	908.014	0.0948173	131.833	0.31897	1316.98	1100.15	360.272	1723.03	4.64976	358.077	103.237	844.864	112.905	60.2936	70.1727	559.217	0.292455
TCGA-L9-A8F4	5771.35	80.7025	0.368856	527.989	12.7788	4.31922	3626.95	67.2793	3.00736	85.625	1096.01	0.135094	11.3195	8.87065	0.119072	1.00026	1116.54	563.862	900.66	3.61172	1077.18	0.340661	0.183359	1.18851	2.79304	0.0689386	543.925	2419.26	1297.56	381.679	138.778	14.878	1174.88	0.0738952	413.648	67.0785	661.97	534.455	956.768	396.83	2.93525	391.18	322.921	1232.7	228.231	44.8219	200.827	1023.8	0.0202432
TCGA-50-5049	10392.9	103.105	44.8369	237.756	177.489	109.83	4052.09	200.163	99.6845	142.27	1140.22	299.687	12.7719	13.8931	1.38428	0.25029	3765.01	576.135	1612.06	23.1212	2584.63	0.362886	0.0976611	3.53034	98.0345	0.229489	763.795	2290.21	2182.48	874.888	1247.55	0.757423	1370.66	0.0245989	908.523	7.60725	2421.1	1211.36	1147.24	1325.18	10.5227	1631.26	244.802	1019.82	684.104	92.2208	408.274	1621.93	3.49515
TCGA-44-A47G	5711.99	112.221	30.2964	1278.12	287.795	723.481	3760.56	322.489	674.368	39.8637	3158.48	1104.83	17.0744	17.7259	3.70608	0.8798	2193.07	765.803	475.629	26.2033	2577.75	2.68741	0	74.2862	106.341	0.40569	907.283	1916.47	1251.7	430.151	189.727	0.176921	746.916	0.0822705	399.418	7.26924	1358.95	1654.7	557.79	1837.95	51.0579	1540.36	552.474	1199.36	419.112	200.935	447.833	596.971	0.429287
TCGA-50-5072	4890.88	280.391	37.1595	980.173	9.67219	1157.06	4756.1	445.163	907.774	256.838	883	13.6758	27.2993	19.5778	0.955612	6.40753	442.398	1275.22	539.917	3.22861	535.688	20.41	0.0378813	63.9163	452.04	0.29375	929.822	2190.31	459.498	137.987	362.032	168.455	1218.82	10.0854	457.248	4.86975	608.658	340.901	536.228	321.694	4.96272	107.166	202.157	1480.69	370.523	279.355	387.415	568.64	0.132435
TCGA-73-4676	6633.65	506.011	18.8882	355.083	14.3332	1172.12	4157.19	171.664	795.397	1.55552	5761.73	51.1104	1.94172	29.0038	5.16487	11.3321	896.895	989.115	1269.95	0.37659	626.292	0.574639	1.41393	50.3188	337.881	0.0726801	1540.95	2370.63	1572.75	623.299	174.089	0.0761522	1458.98	0.0333882	1043.01	0.240684	516.663	290.797	1304.56	272.649	62.9792	52.7518	582.563	2434.48	141.731	158.589	89.755	988.686	2.6911
TCGA-L9-A7SV	2118.21	4.87164	8.74513	84.3195	12.4391	2.06109	1085.09	51.2607	1.73461	2.68157	742.05	38.427	0.761734	0.873178	0.536219	0.0180004	304.921	166.678	1400.88	5.24567	276.707	0.27403	0	36.199	0.655782	0.130935	532.967	843.685	819.046	73.5899	10.2942	0.0677878	860.735	0	138.451	0.214248	130.156	221.57	832.19	238.614	3.53161	37.3432	130.101	2110.29	43.3108	80.1223	68.2444	848.437	0.012062
TCGA-05-5715	8964.65	903.887	4.33982	226.653	30.6043	5531.08	2435.89	451.657	4156.9	85.2049	7433.13	0.17423	4.59645	10.8189	0.118129	1.33909	803.872	644.013	590.548	2.14986	701.797	0.468639	0	47.761	76.5284	0.251911	2237.65	1909.53	1207.6	303.381	777.952	0.0434734	888.421	0	2682.45	7.00743	827.842	680.141	564.465	225.665	17.364	91.6035	1050.68	1103.78	334.328	519.632	360.212	759.783	0.197257
TCGA-50-5942	1554.52	24.0187	11.3061	3721.69	8557.19	9469.01	539.483	705.238	8423.07	4.60846	963.067	457.58	3.80194	2.23895	2.04358	0.0271503	966.953	189.944	1310.87	0.936349	1509.08	0.137775	0	1089.97	469.994	0.0813199	321.491	905.642	945.855	93.3462	18.6895	0.170409	1100.33	0.0249048	92.7627	5.38591	471.247	309.177	1046.38	603.962	3.68648	1267.74	81.0954	939.59	111.076	61.6897	66.6393	1121.05	0.0454835
TCGA-86-8280	4602.15	73.3945	99.7847	1889.17	798.165	398.391	1925.3	448.464	342.475	4.09412	733.009	438.906	12.5243	5.877	5.17155	2.23844	2215.66	556.937	585.654	5.13331	2262.34	1.20031	0.0315152	393.721	3748.02	0.629476	590.158	2100.14	1271.26	335.286	78.5147	0.130358	788.338	0.127009	597.043	7.10707	1376.19	2059.49	585.209	1821.08	5.51933	533.762	146.592	659.867	262.77	115.174	199.895	675.662	0.0579889
TCGA-86-7955	1326.61	2028.12	0.963361	92.0749	2.60889	28.4418	3670.51	692.669	23.3897	181.543	1265.98	0.0489329	42.999	301.053	0.172519	1.22066	62.5646	1617.94	425.773	2.26423	91.3177	1.55474	9.19189	8.23902	6.32915	0.0249706	1573.31	1788.25	970.756	14.7238	33.2213	0.173987	592.079	0.0535318	7.15239	72.7602	235.822	112.431	585.315	30.51	2.39899	9.78116	363.417	1935.13	54.5494	66.6126	56.7215	500.051	0.019553
TCGA-L9-A743	4637.16	221.03	43.5364	2456.9	860.533	2037.7	2780.45	408.592	1501.65	143.332	1883.43	1699.65	39.5968	18.0606	6.07819	1.54755	1539.21	476.237	597.875	8.74411	1764.71	5.0702	0.779719	135.497	616.013	0.800391	727.204	2275.17	1307.71	372.017	309.824	0.0424366	1101.28	0.258415	333.649	9.38866	1093.48	1175.22	771.989	1166.28	14.332	240.584	343.541	1543.96	556.499	102.733	511.208	566.207	0.181226
TCGA-55-8506	3606.61	152.287	1.93404	1449.42	2349.31	6417.85	1982.17	1494.22	4611.7	179.081	2872.72	4.01949	2.00995	14.6055	1.35343	0.718162	736.321	626.319	337.644	0.139318	704.875	6.74201	0.0490387	98.366	0.486449	0.0115233	343.75	1579.67	644.153	160.897	431.948	0.0676134	587.859	0.0247037	1414.62	0.0534242	493.649	552.451	343.54	538.535	6.34054	46.1547	160.521	1273.28	372.011	163.045	1068.44	557.198	0.261674
TCGA-75-5122	11439.3	382.026	0.0636721	1128.95	2.07273	33.4129	4179.82	295.255	92.8697	3.93607	931.526	1.06339	2.36832	25.4283	0.16823	2.27223	7665.49	589.455	975.417	0.0911209	6362.35	14.9718	0.0481105	0.0959524	0.663285	0.0565261	541.949	2587.01	2029.84	621.919	185.488	0	1235.33	0.0848263	385.549	0.052413	2240.17	2497.86	931.337	2594.13	8.3434	234.771	141.907	1041.57	45.0737	46.5928	30.4882	1074.08	0.106229
TCGA-49-AARN	1945.68	307.292	4.73196	2764.36	353.672	654.86	4754.98	478.644	556.553	14.3113	4674.53	1712.73	14.0556	4.14449	1.24411	0.874363	727.952	553.925	867.99	27.9792	1181.39	16.4802	0	57.8369	80.3627	0.144305	1513.11	1611.13	1246.71	248.114	72.4061	0.211678	755.976	0.0343734	919.378	10.7044	800.356	1284.3	821.045	699.297	41.1012	242.777	541.696	1406.23	215.144	207.221	554.928	952.012	1.40618
TCGA-50-6593	4877.56	205.386	6.84084	612.106	177.803	492.93	2327.46	381.446	421.838	68.9128	2405.25	532.228	16.1274	25.9714	13.5231	0.818462	1299.81	580.384	973.374	2.83989	1272.12	1.67145	0	266.968	191.219	0.32031	977.236	2717.45	1154.78	589.323	383.553	0.563828	746.936	0.164803	682.711	83.2797	497.548	447.449	1016.83	1011.54	19.6202	125.668	766.12	1735.94	539.654	159.675	632.347	676.824	0.0601959
TCGA-95-7567	2618.05	298	3.06572	3870.97	1.87051	964.441	4596.12	26.5512	1310.19	49.7968	3038.41	11.7358	4.27561	2.72924	0.141807	3.05796	705.646	890.355	1075.7	1.14701	871.433	0.39849	0.0757008	3.90029	0.224855	0.0474361	773.961	1937.66	925.212	111.223	90.44	0	886.492	0.0254233	1189.49	20.5352	659.634	595.63	811.807	227.387	17.0899	208.989	451.74	1240.47	208.139	169.414	323.7	1028.71	1.43935
TCGA-50-5933	4152.47	116.797	0.0610643	65.7629	0.292329	139.442	2183.31	7.30312	112.798	0.0457558	1617.53	0.127479	1.83265	12.7097	0.0864318	16.1073	1945.98	712.803	734.621	0.0436944	1591.59	0.171446	0.0922799	1.74843	0.170666	1.36612	1032.34	2759.1	761.411	383.107	1239.52	0	433.776	0	95.3911	0	966.958	1055.95	1026.34	471.577	110.761	80.4347	305.676	1453.53	962.596	168.714	844.056	437.01	0.067919
TCGA-75-6203	13017.8	185.466	140.442	4641.13	10525.6	6868.78	1683.55	438.699	6289.55	0.182408	1115.42	0.145201	2.53155	28.057	0.590683	0.355961	2798.46	385.748	475.504	0.0995371	3837.49	0.439378	0	24.7101	4757.41	0.0370482	600.207	1940.43	2055.58	693.414	160.603	0.77895	1078.32	0	310.69	0	1465.47	908.572	540.43	2115.5	2.08526	370.892	116.764	874.119	38.5085	35.2966	31.8095	694.396	0.580206
TCGA-91-8497	4992.21	74.1787	743.537	6965.71	701.405	2080.38	1057.94	557.663	1723.7	65.8275	562.691	142.556	6.02265	7.08584	0.505475	0.40223	2018.68	414	498.694	19.4937	2792.28	2.04112	0	2466.66	443.942	0.0407622	568.4	1171.37	851.658	347.756	34.6917	0.318897	1170.25	155.226	411.701	169.075	950.835	955.932	528.17	1437.2	2.07674	2255.74	112.256	911.977	96.7645	68.6304	66.1427	789.515	0
TCGA-44-A4SS	13946.1	187.617	1.74792	82.5844	0.883913	8.06741	3104.74	126.932	2.31873	0.0922344	2695.54	0.556774	278.906	8.12708	0.650454	20.7719	882.295	795.042	226.596	0.396355	982.038	20.9519	0.186017	0.973866	0.273658	0.426185	1242.69	1770.41	967.478	317.33	1800.81	0.0160298	526.215	0.046854	279.351	0.0506633	680.54	1648.4	313.028	693.484	13.7596	36.5883	774.968	982.974	628.483	356.466	650.92	406.712	0.145468
TCGA-49-4487	3476.06	130.188	165.712	711.945	7.09435	597.185	3808.94	920.233	377.399	1.34382	833.539	0.656841	44.0595	17.9741	0.463155	0.221953	1092.52	1110.94	1102.01	65.9874	1372.26	5.96279	0.213963	60.5249	187.387	0	1899.77	2926.24	1339.58	433.014	15.7623	0.024584	740.091	1.97608	1930.33	18.1817	909.087	737.338	543.427	540.207	15.3693	662.917	261.051	1469.75	507.781	98.8139	402.238	867.916	11.4304
TCGA-78-7163	3063.89	1818.93	0.584649	518.568	8696.25	5.83942	1515.76	206.965	1.1162	2.2052	2214.1	0.274894	0.542333	2.97394	0.0260932	0.0710331	1093.55	758.654	252.98	4.21171	4428.38	0.138638	0.0596971	0.163709	0.055203	0.0210419	1010.21	2048.13	2498.12	3.60971	27.7446	0	411.798	0.0375912	1526.59	6.08086	743.276	844.608	353.827	831.915	3.48156	102.259	243.537	1221.71	3.45064	108.974	6.44581	516.049	0.00549222
TCGA-95-7043	43812.4	70.577	1.47147	2055.51	203.948	13.7796	1977.69	649.107	13.1703	11.0258	1760.86	3.9008	1.41221	5.43025	0.983523	0.944976	110.853	680.293	576.333	0.689403	123.676	9.22174	0	32.4701	22.3764	0.171066	329.325	865.132	325.644	17.274	361.836	0	868.185	0	1527.15	0.288398	287.732	141.75	743.519	53.6991	43.5319	83.0869	27.4399	1009.21	154.949	89.5692	180.201	1713.34	0.158307
TCGA-62-8395	4825.12	58.2031	13890.4	3749.38	95.6147	282.435	2076.38	332.293	247.342	13.6718	522.802	4.11895	4.21307	2.66714	1.37328	3.7406	691.059	569.02	355.085	2.25369	1011.57	0.304928	0	36.0889	13.2661	0.395314	456.062	1417.02	543.335	55.8177	125.95	0.0990036	382.023	0.0516751	883.746	765.908	335.434	223.449	622.301	488.213	2.2035	125.124	316.807	1007.13	361.923	150.852	321.242	325.1	3.08037
TCGA-05-5420	16348.1	1155.3	4.18529	561.818	91.0291	1311.82	9068.23	1102.09	1420.16	0.339401	835.161	0.25216	1.40278	72.029	0.282093	0.175427	6000.58	560.221	2150.07	17.113	1555.53	2.86138	0.34225	236.483	356.88	0.0160847	1060.91	1166.62	2284.76	3193.5	135.502	722.435	1734.63	12.9309	430.99	0.223715	4495.43	934.381	2052.44	1284.26	0.70241	4946.14	45.7516	648.743	272.834	57.452	72.6311	2100.39	0
TCGA-50-5946	1627.09	18.7916	0.0519849	11.4417	56.1188	2.24597	2898.21	236.024	1.12282	0.292145	1505.57	13.3331	19.4605	3.72225	1.14225	0.862864	183.164	519.693	926.999	0.106279	187.098	0.651581	0.196398	65.8056	0.103779	3.50744	983.584	1603.34	735.166	39.1819	59.7004	0.435197	426.391	0.0424018	360.771	19.7151	337.797	224.649	1024.55	73.9354	33.9638	136.17	469.109	877.538	145.989	136.634	182.09	712.641	0.903445
TCGA-MP-A4TH	3230.92	36.3277	24878.2	7268.11	215.753	1248.74	1676.87	201.943	874.149	2.75658	955.234	10.696	16.3473	2.55632	0.323364	0.320649	1424.84	254.485	400.253	29.3529	2603.78	1.34416	0	1698	31.857	0.0268435	620.734	1260.48	1082.6	150.992	10.5611	0.433138	1020.61	44.9634	363.836	24.1435	994.035	709.837	563.605	972.887	3.55579	1269.53	150.148	845.499	140.925	72.069	113.485	785.403	0.168157
TCGA-38-6178	2407.67	293.852	26.7826	495.992	16.934	89.5624	1985.97	228.882	69.8834	0.800987	417.491	64.514	10.0993	5.51632	7.15259	1.0619	1388.37	657.553	944.5	4.5894	1320.36	1.9099	0	87.1359	43.9378	0.3796	983.419	1715.75	585.955	63.4764	208.2	0	613.301	0	206.46	0.479971	508.123	854.904	376.787	785.251	6.17867	128.31	362.154	661.488	585.92	101.227	684.034	619.925	0.472886
TCGA-44-8119	2419.32	89.963	6.99758	1632.63	7.56899	10.5134	971.067	10.5377	31.688	6109.03	230.155	0.115208	29.7946	9.51999	0.208298	0.0190833	662.6	1112.73	532.433	14.275	502.763	1.43321	0	0.935595	2.66409	0.416435	343.423	1401.53	1518.18	122.16	260.698	19.296	1178.39	1361.07	243.437	50.8334	611.828	360.455	1150.48	249.119	5.50557	196.696	242.581	1458.17	1033.98	16.9744	886.402	717.992	0.0230178
TCGA-L9-A50W	3684.23	35.8828	86.4862	620.547	92.6899	247.689	1500.46	699.682	151.058	0.692082	1051.98	50.7909	3.68272	3.40709	0.385105	0.0118843	1769.63	513.916	487.877	0.245917	1856.5	0.783994	0	591.715	40.5823	0.0152553	700.448	1768.79	1355.47	58.1927	132.39	0	482.761	0.0163521	383.243	0.424357	882.649	1165.29	703.706	1474.35	1.83202	256.008	325.405	768.831	106.88	266.225	174.064	817.711	0.10751
TCGA-MP-A4TJ	4911.97	147.851	185.189	3119.97	181.08	2697.77	1781.54	605.145	2022.87	780.616	595.507	160.559	44.4206	15.6498	23.9042	1.19753	1632.28	484.542	502.07	37.6038	1762.89	20.4184	0.0654176	147.431	322.58	0.107605	528.896	1563.62	870.529	539.474	16.4971	0.225491	749.78	399.213	592.006	102.982	1492.33	1424.26	507.881	755.566	15.5963	1113.11	171.071	1043.28	1010.78	35.1966	687.042	820.342	0.024074
TCGA-80-5607	2077.78	176.818	136.644	2775.67	51.2112	2657.09	2881.76	430.057	2797.71	0.437096	1632.32	99.2964	2.57876	7.76783	0.389545	38.9903	1293.22	897.268	1229.93	6.99954	1445.23	3.96848	0.406861	118.742	453.872	0.605505	821.532	1745.49	1089.39	85.5703	24.5545	0.0233738	775.26	0	326.14	0.66487	876.346	1559.64	1209.34	637.313	29.5038	139.284	565.872	1250.49	276.218	181.979	220.776	1048.73	1.95893
TCGA-55-8505	6132.16	172.721	3.24129	131.337	1.17168	24.216	1879.48	411.743	14.756	0.768268	1226.78	10.5412	874.87	5.37936	1.73525	31.0632	200.55	1231.53	363.63	0.567991	223.485	18.3864	0.349873	5.1836	0.420173	5.17953	947.311	1905.51	433.389	68.0691	838.139	114.535	835.598	0.188841	100.341	0.381162	432.913	245.613	461.589	135.225	2.32513	102.473	535.094	1111.26	685.49	406.542	666.144	518.96	0.597792
TCGA-67-6215	4315.94	247.265	130.367	7457.99	4.6379	6674.81	1652.14	318.152	2952.94	0.218932	1995.43	7.49076	11.1353	8.29579	11.0601	10.7034	834.07	725.941	1143.34	0	1360.19	0.45334	0.0697168	217.211	94.3621	0.496932	1342.47	1552.8	1399.47	210.447	134.462	0.24832	1172.06	0.00585341	1118.87	0	471.232	338.708	695.543	568.165	12.0586	87.6744	224.822	2240.24	50.4735	194.201	57.2213	822.315	8.33825
TCGA-86-8075	3916.8	203.932	1.82623	79.521	69.4551	82.7313	1972.16	62.6465	56.849	2.31869	1026.11	7.62498	51.4883	5.90893	0.33827	0.430362	896.74	751.11	354.405	4.06546	739.71	1.11568	0.0511072	2.91772	29.1979	0.336263	533.931	1824.48	937.772	110.242	846.465	0.123315	494.189	0.0257457	1809.08	3.78609	782.058	1041.21	278.597	454.524	19.5705	83.3544	385.836	863.934	952.62	137.05	859.465	437.793	0.14576
TCGA-91-6829	2991.39	48.4106	25.5739	720.375	1.46096	6.26041	2530.1	15.8851	4.31657	0.434476	353.2	0.849464	51.1829	2.92406	0.0287971	0.00844242	647.011	616.642	335.652	0.611434	540.721	0.214206	0.0922366	491.56	0.612557	0.0541854	807.561	2554.59	961.592	171.957	130.584	0.0476902	549.757	0.0232325	63.5966	0.0502427	506.237	689.599	324.776	281.979	3.42317	65.3593	185.269	996.376	1802.94	59.4951	1428	363.909	0.47521
TCGA-62-8394	2644.28	308.924	22.9624	324.889	12.2564	405.715	2793.76	216.962	244.422	18.3069	1577.2	84.1237	31.7902	10.9488	1.85656	2.6732	1450.28	667.186	279.436	1.24745	1319.25	1.99283	0.0376363	13.9241	153.285	0.636764	2208.36	2767.33	2625.83	81.3326	206.207	0.103784	619.657	0.0284394	3445.88	14.1047	845.044	1292.19	321.031	1353.79	12.7063	100.469	525.751	1090.82	150.046	250.497	439.273	418.076	0.131578
TCGA-50-6592	12362.9	1785.33	0.241819	62.7272	1.55124	4.88772	2838.07	389.151	5.51419	0.833504	616.548	0.403863	15.4027	101.753	0.34684	0.642208	1051.61	1226.79	584.019	1.48808	917.216	169.802	0.401979	1.65809	0.27034	0.27479	825.607	1458.2	629.403	290.09	343.205	123.545	601.053	0.00920458	168.636	0.398117	1077.64	889.104	510.441	340.661	1.66249	174.77	428.557	1341.54	625.743	265.646	444.642	805.195	0.0134482
TCGA-86-8076	3830.59	450.962	113.448	3280.79	200.172	1301.49	2010.06	798.07	920.324	2080.48	888.425	897.99	14.944	25.557	3.89349	1.04189	2709.6	961.513	1457.34	33.0279	2365.87	14.9508	1.42289	479.199	229.459	0.104022	677.502	1216.63	732.975	310.668	73.0793	0.196184	2375.19	0.159287	215.883	7.30286	1100.33	908.043	1371.05	1093.57	6.08922	2467.55	145.445	1350.89	313.552	34.9106	259.014	1389.78	0.209452
TCGA-86-8055	3498.7	421.373	3.37656	74.6186	123.595	80.6358	2663.08	104.99	69.4283	2.43698	786.45	4.78071	15.3132	9.12118	1.74481	9.5178	1115.76	884.427	320.146	4.13141	1262.42	4.10395	0.16567	1.36296	65.8705	0.979736	544.656	2028.67	815.407	127.938	638.581	0.428292	450.788	0.118232	1185.75	0.330891	758.389	802.769	300.706	920.553	12.6181	162.102	423.234	833.218	973.887	94.4388	970.93	479.281	0.355644
TCGA-44-2668	2021.19	1937.38	3.33285	75.6268	2.57889	33.2884	3530.64	107.225	22.5568	3.10502	1593.82	1.64778	2.78309	104.647	0.656357	51.3567	1431.58	1863.79	459.476	2.24503	1252.23	60.8729	11.7863	2.88817	4.01592	0.310069	1457.92	2547.56	725.105	328.055	90.5706	0.00770906	477.347	0.0112665	52.1531	1.09643	1107.6	1889.09	754.791	572.601	7.17573	241.386	319.524	1951.52	1253.21	174.792	1050.54	316.955	0.0452673
TCGA-MP-A4SW	5118.31	90.3506	28.0865	4771.8	1730.76	4519.84	2535.63	385.506	3353.49	118.913	1085.61	54.5838	5.14714	9.5698	0.653638	0.227471	1784.81	734.01	330.444	10.6976	2419.51	0.349789	0	36.8736	91.19	0.15042	702.452	2081.41	1107.87	248.739	305.299	0.038938	663.902	0.0379377	1050.14	0.943507	612.247	684.937	677.261	1115.57	3.88974	857.903	377.487	1142.7	155.797	199.535	232.093	438.665	0.263285
TCGA-50-6594	1947.55	181.887	0.0165527	2.74026	0.0396208	8.76368	3941.82	12.3729	4.43094	0.0310076	2232.05	0.115186	0.105697	9.16281	0.0390485	0	968.941	831.762	450.178	0	1799.86	0.580922	0	0.249445	0.0946276	0	555.827	2129.89	461.268	58.7916	165.69	0.0215558	557.459	0.063006	10.4006	1.22631	1384.66	551.019	535.826	468.729	8.77018	12.6695	397.395	1813.88	246.239	114.702	443.635	445.178	0.253149
TCGA-73-7499	5429.74	905.988	14.7368	66.6514	3141.13	183.618	7511.09	695.93	83.6704	58.5271	1493.27	785.152	4.26416	86.4286	2.76245	0.56622	4122.2	442.462	1054.03	16.6576	3272.82	0.232186	0.562378	3.02214	3.40916	0.220251	2664.47	2622.24	2704.87	296.546	150.79	0.366159	553.613	0.149521	757.664	70.7296	1774.46	2480.22	770.333	1092.2	9.53272	509.13	398.329	1286.65	169.625	125.674	96.6102	829.488	0.206958
TCGA-71-8520	2878.61	24.0378	2.34164	134.582	6.72599	917.834	2108.19	28.8905	1968.47	2.63191	1430.12	0.763824	10.3616	4.53678	0.725028	0.0404869	503.008	531.735	212.03	0	780.338	0.0513629	0	0.606512	0.381145	0.28584	808.506	2605.34	1353.38	112.161	242.977	0.0190588	323.566	0.0557075	1487.73	0.18071	633.35	1066.03	263.515	401.932	9.85357	48.2297	653.041	1105.79	729.909	238.999	1275.95	334.017	0.0406953
TCGA-78-7160	5022.66	285.542	20.0462	1355.8	46.9267	1037.31	2629.1	390.713	795.322	147.753	1051.54	51.7414	26.2265	8.34488	0.195595	10.3864	1125.98	687.913	544.977	4.49746	1152.25	2.15893	0.30314	149.106	175.632	0.0237444	600.748	1830.28	659.191	301.109	80.378	0.174151	954.595	0.534483	1800.2	2339.05	1154.03	613.114	393.238	639.382	1.86643	192.852	209.827	824.79	320.986	198.672	194.241	439.95	0.502007
TCGA-50-5931	2979.01	73.7337	0.307886	56.3224	6.52737	11.0684	2279.83	311.984	5.17226	33.5066	262.217	30.3011	904.783	23.8752	490.636	38.693	82.2942	1808.81	973.949	2.72761	109.581	2.10962	1.38475	10.2462	0.568077	2.23871	355.657	1559.86	836.29	341.962	79.4606	0.229111	1137.63	0.0837096	2.7724	0.905152	292.327	341.502	633.934	43.0308	34.4067	17.7781	272.069	1815.71	392.757	185.624	450.215	991.655	2.17087
TCGA-35-5375	24900.1	14811.1	0.184326	61.5338	1.91189	9.02062	5268.77	2216.87	6.17615	19.3746	1306.68	86.8658	8.25541	3576.88	4.55123	15.34	952.491	1631.26	5404.41	1.83186	470.69	27.6009	0.464253	29.0891	0.520367	0.0363641	1029.57	938.51	2560.03	98.1345	243.068	4863.7	3357.71	0	80.0521	4.80483	1042.84	664.825	2468.07	326.411	95.8093	422.064	299.705	1137.29	134.345	114.24	62.8033	4429.76	0.427119
TCGA-MP-A4TI	5349.29	231.545	6.84129	799.478	15.7456	829.812	4577.59	129.088	676.934	0.064292	1152.63	38.81	80.147	39.0331	4.5232	79.9515	2087.04	1579.65	384.323	1.06419	2018.39	0.68255	0.259327	35.0408	140.075	6.1141	1143.68	3282.34	963.063	355.273	575.77	0.0297962	777.937	0.0108865	32.837	0.14126	1141.72	1254.3	660.446	941.515	40.2717	159.532	480.905	1638.01	648.164	337.635	1181.18	533.998	0.167009
TCGA-49-6767	3548.84	242.84	0.140582	7.16197	1.48059	10.1784	6160.18	19.6313	11.5451	4.52956	2065.28	2.54351	4.90359	50.71	0.862258	0.74864	812.555	1031.75	1301.54	0.70415	885.031	1.13476	16.7301	0.105927	3.18789	0.424333	2490.01	3100.85	1150.58	124.006	24.3098	0	1219.62	0.0133777	21.3881	0.405029	774.793	1072.18	925.526	563.505	34.9534	7.48974	432.866	1944.59	164.583	189.85	208.004	585.023	0.0684087
TCGA-49-AAR4	2994.11	57.9438	0.0298561	56.4868	30.4437	6.84521	4230.33	361.585	1.15934	58.6688	3031.83	119.307	41.1557	6.64082	9.40967	0.12389	662.871	515.763	409.529	2.77725	1023.35	0.261952	0	7.81743	0.0663754	0.901179	1106.7	2722.71	1594	63.5603	294.569	0.933122	638.992	0.142055	1023.02	25.9284	1050.76	1092.52	605.593	364.444	20.9502	212.451	1171.41	1853.47	264.319	316.537	828	745.989	0.882076
TCGA-86-8056	5885.68	50.2533	7.46377	734.045	43.8868	238.125	1667.38	174.138	229.345	50.5694	1044.29	194.629	7.92173	8.84565	1.86918	0.0701349	1027.71	294.597	609.177	4.57151	715.376	0.759256	0.0510834	142.634	193.009	0.0360114	1053.89	1381.53	1136.37	292.744	47.5593	0.0616285	426.471	0.0965015	956.386	2.03129	633.784	417.369	546.003	421.954	2.48121	248.349	288.646	1026.77	87.0767	156.516	56.1933	614.677	0.17859
TCGA-MP-A4TK	4835.68	172.471	12.2288	255.697	379.797	61.9695	3286.97	64.6323	82.0126	1.01813	945.288	2.11799	23.9728	8.88354	0.138472	7.47263	1210.43	591.494	400.459	8.75032	1285.64	1.25891	0.492804	2.00667	158.35	2.89504	1013.97	2790.42	902.011	220.518	608.889	0.0424667	586.2	0.0310318	453.747	1.43167	631.119	543.195	812.636	619.271	19.8206	383.4	381.637	1312.51	1114.58	63.2843	1223.8	735.23	0.226693
TCGA-78-7161	744.776	21.018	25882.9	9794.06	15.5105	282.402	2385.12	47.8936	181.62	8244.69	623.5	1.37726	2.14729	4.17574	0	0.223062	105.345	510.191	933.837	0.209806	200.121	3.2929	0	82.1587	1.26647	0	390.894	1059.89	484.029	15.9966	18.8217	1.47961	559.671	3116.42	267.631	1954.07	389.737	310.492	1298.53	48.1626	4.95425	157.653	52.4108	813.496	346.758	21.8833	301.491	612.824	0.0407656
TCGA-L9-A443	3753.83	610.102	0.525012	1782.83	205.108	2800.75	3711.68	879.035	2558.34	167.614	2731.54	363.299	14.1083	7.77509	4.64741	0.190194	671.508	584.901	868.753	11.0018	877.539	3.42187	0	69.8405	4.89111	0.221947	1381.05	1915.38	950.629	62.4361	348.265	0.0488355	774.607	0.0951619	577.341	117.562	673.859	518.683	952.951	480.754	10.8069	117.781	136.036	1590.65	353.759	135.099	655.562	1045.56	0.0608279
TCGA-MP-A4TD	4161.44	59.6202	1901.49	3646.7	52.5901	1223.76	2461.46	191.025	1227.27	439.557	903.065	257.413	7.04821	5.72517	2.03369	4.39156	401.88	618.617	491.322	18.3796	603.547	4.13976	0.0416488	310.456	0.189066	0.0685077	675.457	1572.97	1029.47	45.2929	97.0472	1.01928	1112.81	1009.64	1130.33	67.7426	384.252	360.975	980.869	319.055	4.00317	504.556	139.82	1444.44	961.468	98.6134	1217.36	510.202	0.0383174
TCGA-86-8671	8043.4	101.143	43.118	1088.06	569.565	5110.37	2226.67	190.131	4844.93	0.254435	460.501	50.6954	1.8923	14.1176	1.02533	0.426981	2940.53	430.755	502.069	55.7952	3678.09	0.780021	0.466493	46.5656	588.904	0.263085	597.044	2052.68	1191.67	575.716	83.4149	0.594951	733.397	0.29375	297.893	0.0508212	1394.79	1649.79	523.451	1961.13	1.37227	426.274	163.393	915.789	660.618	220.812	747.833	735.19	0.0944195
TCGA-86-8358	10338.6	29.4135	1.43675	60.9626	6.223	38.6865	877.56	28.6502	33.7315	36.9108	419.662	25.8877	9.47471	5.64641	2.38061	2.96913	277.926	790.561	387.966	0.0611942	276.326	3.18146	1.29239	10.6324	25.1838	2.1562	229.514	1560.19	360.579	78.8929	145.304	0.534574	382.305	415.322	498.43	7.67341	472.537	547.896	441.107	183.565	3.05026	144.048	83.7579	792.879	286.551	58.2776	296.587	437.858	0.249693
TCGA-83-5908	2811.59	44.9526	0.912425	58.2962	9.46398	29.6818	3201.69	58.341	21.6675	6.77174	4279.46	72.8663	6.18002	6.52445	2.60754	12.8791	1036.3	378.08	536.034	0.870511	1020.85	0.975904	1.2147	13.1771	2.12508	0.115717	1326.72	2334.9	1319.25	104.174	9.25707	6.35973	554.126	0.0496149	288.438	15.0932	1905.04	1591.81	492.131	379.693	402.109	66.8677	519.602	1113.36	472.847	382.703	496.356	760.142	0.0181223
TCGA-99-7458	2837.02	250.291	29.0735	1524.62	486.563	3201.93	1661.89	199.98	2352.31	5.2036	1920.9	1362.39	2.45627	6.05876	0.593479	0.517827	1784.4	564.894	767.669	7.07201	1747.21	0.893426	0.0282873	105.259	377.394	1.62853	736.448	1464.55	1024.26	371.821	88.6005	0.273013	747.167	1.824	752.162	2.03392	1273.02	1118.24	650.125	980.61	14.8233	226.987	261.096	1124.61	337.455	120.273	309.986	523.197	0.0988937
TCGA-91-6830	4517.76	362.645	8.10338	601.505	47.0203	954.708	1916.51	407.178	812.356	22.3526	488.523	206.039	190.685	22.4776	1.857	46.6326	895.78	1125.44	579.331	1.01949	820.818	14.1258	1.21112	85.8167	523.116	0.237162	753.271	1758.11	755.049	196.188	343.615	1.5539	1005.48	0.169476	137.877	35.3315	708.501	639.941	474.2	522.907	1.33487	173.281	707.704	971.124	282.109	168.738	181.512	461.522	0.557124
TCGA-86-A4D0	2934.89	21.3906	29.1815	987.689	3.26954	79.4175	1201.6	13.6065	47.9284	214.413	103.393	2.62835	2.84959	3.47858	0.0439406	0	212.724	977.114	598.183	0.851519	207.949	1.38004	0	24.9508	3.30623	0.00918667	372.471	1094.62	536.983	72.3558	33.2875	0.282991	991.705	997.656	57.8316	89.6115	295.07	219.371	1712.83	89.7167	2.31345	73.0299	104.065	1825.13	97.9469	50.0375	92.3129	493.312	0
TCGA-44-8117	1944.96	30.9106	0.9218	2733.17	4.48844	149.375	2601.98	61.4593	187.214	1.54937	1951.55	5.11849	1.1994	5.02005	0.107239	0.148463	479.596	648.732	1046.42	0.880962	365.552	0.398846	0.0715592	37.4637	29.224	0.0224204	584.492	1166.01	865.482	151.031	93.8099	0	987.081	0.0300405	325.429	0.467753	425.713	200.205	729.546	140.638	10.2886	128.697	194.006	1386.83	509.895	111.474	301.326	841.922	0.0219451
TCGA-50-5941	5362.12	2774.64	29.044	1193.99	198.137	1131.39	2499.06	367.552	992.599	30.208	1290.17	62.8248	8.29519	93.5528	0.821779	16.2421	3850.9	1173.83	923.953	19.6295	2899.56	11.7671	19.7959	124.405	434.523	0.0902	871.352	2184.27	894.853	517.098	217.447	0.0378036	768.99	0	191.137	1.61299	1403.03	2821.86	893.926	2219.98	4.23909	622.907	680.251	989.62	425.699	153.619	294.815	634.43	0.0908104
TCGA-75-5125	2565.42	169.886	5.17433	395.379	5.42424	79.8715	2774.73	34.4339	72.3004	10.8013	1830.39	20.1499	1.69826	14.3942	0.439551	0.740091	1748.09	1000.46	656.516	1.12606	1401.39	0.530203	0.14269	5.71539	4.34229	0.10059	544.146	1989.16	643.778	400.764	137.927	0.0491845	1696.26	0.0239605	64.094	0.51817	971.724	728.871	418.412	705.893	17.2942	127.515	264.205	927.685	458.786	67.5783	360.522	644.281	3.29067
TCGA-44-6774	2272.22	93.621	9.53409	620.747	10.9264	9.18062	1769.06	23.2972	13.0806	1.15458	546.445	2.01047	3.88955	13.2207	0.154486	0.119887	669.848	488.605	671.869	0.620191	620.963	11.1534	0	6.13165	1.33354	0.547172	458.114	2411.17	995.254	157.892	123.126	0.0752471	707.395	30.2237	283.13	28.6974	540.31	375.502	417.852	298.745	3.70866	208.899	124.757	1363.21	2976.75	23.7564	3479.57	576.264	0.0267787
TCGA-49-AAR2	4333.03	30.8245	18500.3	1142.09	9.98746	32.6337	4275.71	69.0827	14.0464	8.87428	1013.01	1.84481	11.0218	11.5544	0.157709	0.183347	471.868	849.675	549.469	4.94859	879.651	0.889946	0.0435464	19.7583	23.9778	0.0306982	1134.23	1120.7	658.979	29.2158	39.954	0.390265	529.658	3.81702	4.34391	0.332085	717.362	934.386	957.959	388.292	2.84499	825.349	148.139	483.656	49.036	153.006	73.8854	555.647	0.00801265
TCGA-MP-A4T9	6906.86	556.296	80.4662	1727.64	30.7339	2134.14	2991.78	295.476	1754.66	0.479576	2165.27	21.7551	13.9819	17.0059	1.12426	3.68414	949.594	440.946	399.143	2.32508	895.697	0.207341	0.0744004	27.5255	1492.79	0.0874148	720.542	2289.15	1163.19	254.068	68.4259	0.282099	725.094	0.00936997	528.96	1.01318	601.329	538.169	375.097	463.711	51.2925	85.2168	875.434	1556.74	304.488	145.285	990.741	593.976	0.294332
TCGA-50-5944	4982.47	149.11	33.8055	2279.83	1079.6	147.855	2506.9	106.859	102.504	0.640658	710.135	382.752	4.92415	6.40761	0.378572	0.0090972	2512.83	459.139	589.05	0.188244	2337	0.276984	0	944.521	161.883	0.0116776	602.849	1952.99	1957.3	468.964	38.9851	0.205556	829.832	0.0125172	654.037	0.216558	480.109	631.31	474.178	1149.68	2.2268	137.464	226.639	1177.94	333.3	79.9098	216.193	563.68	0.0914404
TCGA-55-A494	1560.42	5.11591	51.7695	1778.26	4.71781	319.103	2502.88	1.43004	116.449	97.4972	1042.88	0.285744	0.352337	0.847219	0.0096868	0.00709968	49.6798	760.644	389.942	0	107.87	0	0	1.12158	0.312992	0.00911349	423.4	1370.7	965.667	5.04377	33.9538	0.066842	294.228	0.0586124	836.426	165.796	148.944	48.6707	730.04	25.3312	5.02783	1.32399	331.138	1444.45	112.943	70.3953	209.909	452.024	0.142725
TCGA-49-AAR3	6735.37	373.32	0.21814	6.94698	2.37338	4.81593	4673.1	32.6786	4.35819	2.48896	1907.59	0.206998	16.9843	28.781	0.187128	38.1278	1491.26	1042.81	702.039	9.08159	1796.95	1.25275	0	0.112068	2.27997	0.246474	1316.4	3077.75	1238.27	354.066	45.9711	0	791.687	0	246.288	1.22432	1007.41	1660.94	729.441	680.37	85.6714	315.835	527.911	1756.44	431.587	392.024	671.409	483.856	0.0275713
TCGA-62-A46S	2519.34	32.6521	6006.83	5159.44	67.7277	1193.78	3002.45	409.609	675.286	262.506	1067.9	80.9623	8.44442	4.8847	0.108609	0.013267	643.84	325.779	470.489	0.686323	923.712	0.673239	0	985.89	58.6892	0.0425755	820.533	1483.22	1253.02	71.79	139.777	0.0999251	561.011	89.5299	193.72	6496.42	682.184	416.097	1687.26	279.205	3.09875	476.671	215.315	669.896	67.899	43.4515	35.2022	615.12	0.0466737
TCGA-95-A4VK	1354.15	362.928	2.47011	1504.61	310.472	105.46	4235.67	475.779	89.3828	652.887	1771.95	14.7994	131.664	9.097	0.130652	28.8117	409.126	513.979	534.487	29.6826	489.177	2.0992	0	652.337	65.5743	0.00983356	732.153	1269.04	563.363	66.8968	17.1538	25.0412	1030.22	1.70757	1286.26	1063.57	584.591	522.161	334.544	232.646	3.60718	59.4137	399.339	1193.22	131.875	101.65	158.643	562.388	0.0231002
TCGA-78-7156	6023.37	31.3191	946.523	5671.39	25.3754	185.332	2040.24	13187.6	200.604	2.1346	637.015	0.311837	1.92128	1.82984	0.00604078	1.14228	176.02	390.115	1004.11	0.18323	257.015	5.30224	0.0967427	6677.19	3.10669	0	435.041	1040.43	288.543	31.424	3.5746	0.0833667	738.769	0.0121838	786.621	29.1416	487.328	231.191	830.29	135.898	3.2264	82.056	72.8865	781.27	23.7078	125.962	9.56916	680.631	0.0356018
TCGA-NJ-A55R	6606.91	996.984	835.278	2656.69	313.768	57.8827	1187.24	84.184	42.397	5.18354	629.945	5.40573	2.27352	4.53775	0.0742605	0.203663	266.797	852.401	264.675	10.7901	351.347	0.570204	0.134273	100.022	20.3404	0.121701	272.278	740.719	243.849	55.8371	40.6431	0.251252	415.683	3241.8	283.755	4.43024	424.136	680.466	302.244	119.814	2.42766	173.671	34.3919	765.318	272.838	118.611	273.078	350.991	0.0494133
TCGA-86-7954	3795.77	916.261	2.9911	986.504	266.023	329.558	3429.7	70.225	249.123	246.826	553.221	70.1761	2.88335	25.5403	1.30848	0.460682	2300.39	661.552	412.019	2.91023	2505.02	0.449566	0.21778	34.7475	80.1226	0.278619	607.11	1862.92	1099.95	250.429	119.725	0.0667266	641.431	0.700915	1124.19	1.34445	1300.34	2151.44	384.324	893.079	4.99928	94.3103	65.0831	881.715	207.51	15.3773	239.829	360.22	0.169193
TCGA-78-7154	9185.86	34.2981	6.39038	297.96	8.34087	395.598	1902.05	130.042	325.793	7.95224	1565.34	33.4111	3.56054	4.7752	0.969309	7.33979	328.092	1517.91	532.032	3.12693	347.878	2.35028	0.0428823	33.5901	88.1978	0.0100767	652.4	1772.86	531.768	51.9767	218.045	0.206938	981.04	0.0324036	1802.89	20.6958	713.846	318.164	724.552	147.128	3.98973	35.5172	382.282	569.665	206.959	124.606	149.111	857.504	0.386633
TCGA-49-6745	3376.08	126.521	52.4003	1117.91	25.855	2611.63	3764.35	328.032	1931.35	26.0671	1825.95	290.106	5.47669	17.7316	1.83766	2.39616	1424.69	664.696	786.896	3.96986	1598.63	1.43051	0	24.0797	602.802	0.894603	686.019	2913.91	1133.61	722.647	68.5962	0.22117	889.797	0.0215488	183.439	0.466016	892.943	866.65	747.193	393.96	124.37	73.1921	472.193	2170.97	570.075	204.372	532.315	708.87	0.550964
TCGA-78-7536	2430.86	377.413	8.35056	468.878	5.8103	16.9819	2139.98	26.203	2.36066	12937.1	75.9085	5.91653	3.87506	3.71555	0.429478	0.0830654	618.48	1085.57	885.887	0.113081	684.373	0.177481	0	0.714464	0.0722756	0.0280597	686.595	1423.24	785.94	135.584	782.962	0.864364	934.593	421.254	122.577	584.259	472.071	330.22	1333.02	164.84	0.514647	160.506	296.923	898.113	112.732	25.1071	100.858	732.317	0.0439438
TCGA-86-7701	2196.27	60.7865	9.62245	2453.83	13.353	826.728	2078.34	49.5786	261.304	581.559	426.699	27.4622	2.72221	10.2485	1.01143	0.808693	551.266	987.235	623.308	17.6055	678.431	10.6868	1.65661	28.1297	8.71172	0.259519	566.21	1681.82	849.146	79.5884	81.5937	3.33098	1108.55	1819.89	256.673	11.731	1060.63	466.083	792.506	230.006	12.5293	633.278	69.7931	929.75	696.701	33.4101	495.845	754.541	0.135476
TCGA-44-7660	11909.7	1239.38	0.187545	35.0298	7.18258	1.87246	2049.19	476.575	1.87414	372.569	877.733	30.5141	178.538	214.752	6.85129	8.56677	340.826	1530.22	576.672	3.86617	563.358	11.8162	63.2965	5.8544	0.419783	0.332994	569.296	1590.11	537.302	881.558	196.446	0.674543	1533.92	0.0594892	372.645	13.4533	378.212	367.41	454.832	279.051	35.6039	75.2238	598.933	846.439	192.105	75.1886	275.966	1117.19	0.0931242
TCGA-44-7667	6025.99	46.7483	0.175794	222.148	10.0988	9.7749	1372.38	8.82354	39.0563	121.784	377.829	10.2591	0.331657	9.21642	0.162112	0.0221052	231.73	1866.43	1594.47	0.17153	224.257	2.77629	0	4.16943	0.2081	0.00709382	209.497	1368.49	653.969	54.2394	153.124	272.684	1548.27	234.754	8.23365	7.00519	225.124	185.265	2772.75	111.145	3.21142	32.834	533.641	2178.18	298.409	65.6067	339.358	1651.45	0.0722119
TCGA-50-5939	4887.21	695.818	18.7477	456.731	16.2207	799.914	2467.69	280.315	625.471	27.0356	988.313	22.522	171.15	47.0675	0.248845	161.869	984.829	2365.47	664.214	9.49219	1004.77	18.5103	4.04562	11.4406	338.593	0.0993224	700.653	1216.26	550.944	303.614	390.652	0.832538	1150.54	0	104.55	0.789388	953.289	1188.45	650.761	679.117	3.98623	535.89	756.488	1629	486.405	312.321	385.422	509.177	0.155547
TCGA-49-AARO	3348.1	105.522	2.41057	428.06	228.162	97.9878	6631.82	461.165	68.2604	124.714	2662.3	526.325	26.12	15.9395	11.4894	0.31371	1181.91	1064.53	541.184	24.4358	1482.59	2.72902	0.293777	9.42346	34.3939	0.0575276	1195.88	3161.87	1374.65	148.657	623.447	0.236281	527.209	0.332984	87.5721	459.752	633.083	771.552	571.463	840.314	23.4639	169.931	581.718	1379.11	373.336	117.741	881.373	556.941	0.171177
TCGA-78-7542	1547.65	179.22	19.5608	754.219	14.5291	806.314	3674.64	174.916	434.062	4.87311	3796.1	14.3202	120.105	40.9554	48.0598	80.274	413.945	1888.39	376.049	0.382177	778.468	10.4087	4.32054	97.5091	8.96045	37.163	1271.34	3112.32	916.339	16.5761	31.6927	0.0572795	463.381	0.0179383	41.3871	2.92244	1052.74	1645.51	555.152	528.475	748.286	43.7547	2325.88	2525.57	50.1273	480.282	62.0467	428.129	18.4464
TCGA-05-4417	4253.04	139.116	927.105	4958.35	28.4645	8290.82	3064.92	36.6118	4711.09	2775.32	591.294	28.9285	2.18165	17.5137	1.62716	0.0494848	1007.45	688.062	694.899	8.95972	912.989	2.9129	0.054064	24.6113	39.7406	0.203267	679.882	2087.52	1277.17	171.438	41.0515	0.428618	971.812	449.804	614.687	414.884	999.681	641.746	780.468	754.08	2.27462	934.878	98.7321	1209.71	1548.06	41.9527	1064.64	788.96	0.0298438
TCGA-49-AARE	9897.64	1647.84	4.46936	115.427	63.9207	68.5642	6538.34	464.904	37.4629	52.9317	2671.84	265.136	11.1101	316.747	2.45063	5.50725	315.431	821.051	548.556	7.87874	601.547	2.05442	0.105313	1.6803	59.7942	0.857893	3294.97	2817.94	2049.92	35.2211	1332.43	2.73466	681.641	0.0972626	2554.6	31.2069	370.448	312.63	774.546	264.88	3.67432	113.635	405.154	1558.94	225.313	336.192	458.85	771.425	0.00645929
TCGA-05-4427	2538.8	76.7935	4.52022	1728.87	5.19828	259.901	3397.08	22.2221	198.214	0.544006	1917.25	0.571113	1.90477	12.0725	0.0774436	0.052394	978.686	461.953	999.979	0.0903473	811.368	0.708999	0.047702	19.313	34.5429	0.0224185	834.617	2045.4	2332.4	305.153	387.6	0.31241	951.794	0.0480607	94.9596	0.25984	906.433	690.666	662.478	412.465	41.7055	241.97	131.245	1999.64	386.039	130.379	317.22	653.113	0.0175546
TCGA-MN-A4N1	2475.87	121.084	0.264597	145.755	184.213	8.29586	5529.82	65.3708	4.62201	66.2593	4875.26	0.953515	37.7366	16.5301	4.13753	15.4304	194.306	1195.94	526.937	0.371902	264.84	14.2608	1.96359	4.36124	0.438185	8.71651	1142.23	3041.02	948.722	34.9743	154.564	0.086143	1016.86	0	656.702	27.0316	191.201	320.904	846.728	180.34	29.8703	19.8195	523.08	838.598	187.45	223.645	349.703	912.969	0.394152
TCGA-05-4410	3445.89	222.649	7.97177	2471.41	72.1639	286.425	1911	638.798	171.685	156.366	2431.99	288.952	10.0095	6.73881	4.71234	0.153502	2855.57	452.719	361.243	7.0806	2127.24	1.36316	0.0698776	26.8975	25.1537	0.114941	639.699	1893.1	1172.68	297.936	91.3364	0.0722593	551.512	0.24641	1088.09	18.6511	1486.11	2369.65	323.055	2075.1	17.0182	1135.67	285.718	1237.63	157.489	104.816	135.124	386.696	0.141434
TCGA-97-8179	7325.2	146.336	792.057	5853.08	20.1538	376.41	4006.53	182.144	404.151	98.4885	987.346	47.5857	29.159	6.77201	0.254484	5.94958	1100.71	481.819	581.548	0	707.073	0.0641686	0	379.655	319.999	0.332757	605.553	1966.78	598.18	285.351	66.5051	0.0476209	611.544	0.165291	219.446	652.42	446.349	511.795	473.757	355.36	5.55261	8.91471	142.712	822.45	155.26	189.095	167.096	585.172	0.203366
TCGA-44-7671	7946.52	611.013	4917.71	8800.52	61.7606	927.366	2153.74	3019.55	1752.09	759.371	1961.75	864.378	112.709	11.1237	1.77308	155.93	252.045	791.861	903.62	0.360788	335.589	2.07627	0	164.669	0.491085	10.7489	551.076	1290.17	428.453	28.5394	69.9045	0.262644	1340.55	0.806076	644.408	38.8213	332.853	150.976	715.335	151.056	1.94606	93.7159	328.25	1107.72	374.41	244.284	330.133	688.159	0.514078
TCGA-62-A46P	4951.49	41.033	20485.6	6401.92	72.103	521.189	2995.08	263.164	336.576	7.69211	984.412	67.8371	15.7373	6.08877	0.0147891	0.0325177	300.661	519.572	1171.66	7.45771	604.544	4.56533	0	806.659	103.375	0	1532.54	1294.47	1470.62	11.6766	46.4095	0	1623.15	0.760622	510.293	10.7726	574.2	526.3	1302.24	279.819	2.73423	142.138	268.055	906.764	90.7526	82.9258	130.537	1440.94	0.0326852
TCGA-55-6543	4964.22	1635.39	1.99332	3744.93	20371.6	421.674	1390.79	454.191	432.236	6.31731	2398.48	11.4284	16.801	36.2378	0.810338	7.2397	1055.61	610.966	689.96	0	1457.52	3.65181	0.284179	22.5056	143.704	0.0222592	598.901	1526.83	983.826	199.351	1555.25	0.865268	648.766	0	1288.15	2.78634	611.227	412.702	939.847	919.195	24.69	400.157	291.436	875.558	115.878	120.548	124.325	712.58	0.244019
TCGA-44-7659	3010.07	217.218	16.8343	6689.43	1185.92	14992.9	873.58	1577.31	9404.83	208.534	2019.56	462.094	7.75102	3.82148	4.85906	5.6586	644.146	259.217	550.31	6.73214	924.325	1.70991	0	3876.28	172.369	0.0149151	608.982	1203.34	905.806	185.266	32.321	0.262544	549.088	0.207837	509.417	307.782	727.471	694.331	527.748	386.549	18.9321	316.439	75.2373	872.723	61.1295	140.286	82.2901	733.955	0.0583957
TCGA-MP-A4T4	4741.95	75.6368	4.16471	605.692	135.204	3536.6	2671.67	375.755	2401.2	70.044	3013.56	337.798	36.0759	11.0631	16.6645	11.4032	2057.6	563.045	489.853	6.55448	2012.71	1.07824	0.429897	22.9567	13.8631	3.32353	668.265	1647.03	907.279	578.674	82.9569	0.459368	719.454	0.638865	269.058	46.2723	1407.74	1441.95	969.747	1294.2	140.946	364.867	234.755	1721.27	374.715	218.502	452.23	638.227	0.268947
TCGA-55-6971	5016.38	318.618	510.077	2865.57	31.1752	3356.49	1680.26	242.507	2329.99	6483.11	368.426	2.46938	1.68416	25.9853	0.461552	3.10424	1556.17	731.992	422.809	23.9507	1560.75	8.7514	0	243.354	538.474	0.0340577	586.411	1539.48	784.624	568.747	320.248	0.174855	587.452	152.122	322.935	1717.06	1133.35	902.307	525.052	700.242	3.64383	1279.78	61.8558	900.118	517.685	39.7844	317.823	591.695	0.09334
TCGA-64-5815	4934.32	610.123	16.8901	1611.27	12.2253	720.944	4263.05	114.389	520.818	1.63497	1874.83	0.787313	32.9361	29.5088	9.88297	930.986	1214.37	1483.5	799.998	1.50349	1384.98	156.331	99.6547	8.0987	176.03	4.73512	1171.1	2362.35	976.804	130.065	902.091	0	1028.53	0	1117.33	0.798286	800.236	800.65	832.266	621.588	92.3199	267.604	452.247	2443.9	2199.45	157.251	2144.79	941.132	1.32582
TCGA-44-A47A	5588.45	410.309	19.3338	2984.29	4.68566	4588.18	2203.37	428.684	3070.18	0.194137	685.829	0.0400654	7.69303	12.7484	5.57417	7.80454	1663.2	774.752	1018.28	5.27334	2417.31	3.27342	1.56614	26.9622	53.2848	12.0322	1140.15	1481.16	574.062	355.217	51.9005	0.779768	1212.39	0	418.992	0.284367	807.688	944.838	707.955	1077.69	6.88976	80.6277	65.0829	1293.31	127.957	121.06	142.475	1328.84	1.80109
TCGA-75-6206	7169.43	70.9469	3859.47	7603.72	2.1332	358.809	1744.65	2084.48	203.184	2.61549	957.204	0.620168	10.8599	5.05289	0.0280318	0.349268	936.605	322.293	737.675	0.212566	1146.9	0.729799	0	2647.88	0.868002	0.0263728	635.755	1337.04	619.063	184.953	104.204	0.154743	938.815	0.0282689	272.556	5.3187	543.577	458.352	728.716	570.47	1.68914	141.725	127.51	778.879	225.566	117.601	166.868	713.826	0.020651
TCGA-91-6835	4169.51	177.131	5.41083	1644.36	69.9856	668.087	2121.37	295.879	526.709	69.726	1009.08	877.546	13.4876	4.5084	10.8235	0.145697	1862.87	315.536	514.674	22.1354	1809.86	0.428041	0.0418894	3.32091	316.824	0.108277	928.717	1731.59	1135.77	534.652	138.712	0.245464	701.362	0.116062	4029.19	8.48822	903.776	889.544	380.677	1115.71	15.0162	61.5579	216.713	1103.03	240.159	76.2712	239.02	535.473	0.100201
TCGA-55-7573	3019.09	243.808	389.404	6668.89	239.462	332.887	1394.01	788.156	313.25	41.5024	760.402	1286.12	13.603	4.30317	14.1066	0.165424	2311.91	301.132	368.854	15.4572	2866.01	0.419725	0	719.87	186.621	0.0929016	702.014	1705.3	1044.4	147.056	77.5011	1.44063	722.558	0.341421	1034.51	24.6119	897.477	850.539	360.846	1923.57	4.32743	481.642	187.092	709.098	145.896	148.153	104.735	667.501	0.249414
TCGA-50-5068	8692.82	443.996	37.5015	1017.32	193.474	395.991	9779.05	3482.88	974.488	63.1672	6730.3	490.951	5.1169	18.3702	1.0055	0.0475453	4633.85	414.579	4064.49	47.1626	1270.04	1.08571	0	301.541	45.207	0.091547	1103.41	1236.8	6909.58	451.04	1590.28	1.3205	1858.36	0.179903	586.453	4.10281	3088.62	945.994	1659.12	1412.41	15.125	3647.47	111.382	686.882	137.276	151.077	23.631	2867.08	0.0477901
TCGA-4B-A93V	5181	35.046	121.689	1174.66	0.119513	5.14388	2321.93	16.2858	3.01137	223.017	542.691	0.0347449	0.223178	9.00522	0.0094229	0.00690627	324.745	1087.97	797.739	0.0714542	412.655	1.22661	0.0377268	2.65231	0.0253721	0.0265956	693.212	1551.26	1239.99	108.261	215.293	1.97664	1068.68	10755.5	225.69	125.809	560.291	245.277	798.063	192.089	8.74933	271.823	7.081	1203.99	77.7925	92.1612	114.653	1292.62	0.00694183
TCGA-97-A4M7	3439.03	204.747	8.29567	2280.59	649.53	518.376	1604.54	526.494	391.547	77.1231	614.429	928.123	17.63	10.5188	5.50333	4.453	2629.69	494.87	349.65	18.8628	2863.85	4.38838	0.528812	4.34174	116.009	7.69601	493.386	2185.94	1430.57	299.469	50.086	0.558988	573.859	0.115437	1224.25	24.6957	696.631	1462.09	279.382	2116.52	2.27912	1248.11	278.177	793.082	214.198	64.1756	227.619	550.573	0.35029
TCGA-MP-A5C7	3071.66	18.4281	26905.7	3650.71	130.258	341.827	1127.92	143.287	297.904	6.86216	559.032	5.1213	4.54759	0.798962	0.0429157	0	243.874	313.733	760.588	0.857955	227.471	0.261186	0	1177.63	30.8741	0	443.814	757.239	371.776	32.6165	35.3512	0.0538422	623.557	1.51869	82.5175	46.0145	353.13	169.634	536.341	240.631	3.87901	106.161	42.0917	601.883	49.6349	69.8085	47.2981	373.375	0
TCGA-J2-8192	3771.04	1168.41	3.03446	867.799	204.305	96.9958	2164.18	296.324	90.9126	192.469	1518.68	72.4871	48.6337	84.8919	21.5015	28.7653	2407.47	478.297	343.545	4.33376	2090.62	14.3801	19.5428	369.473	49.5883	4.9379	689.917	2025.88	1221.64	289.877	545.929	0.394358	436.534	0.0470483	919.701	4.55316	869.093	865.448	287.899	1084.75	60.913	97.5636	284.713	660.444	1515.01	134.952	1327.67	419.499	0.382362
TCGA-05-5423	8389.34	373.451	124.948	3403.25	336.02	7292.19	3637.95	1618.38	6971.99	14.2654	2922.55	297.315	2.6745	32.5265	0.732275	0.0100318	5083.94	261.205	2333.76	3.58082	2495.16	0.407253	0	5805.94	318.488	1.78995	895.017	1606.89	4813.34	1145.29	703.538	0.226674	1588.41	0.0690158	1220.92	0.77612	1406.99	570.28	1291.82	1052.73	7.59165	664.864	69.4469	553.688	72.7407	77.0155	36.5975	1280.2	0.0302504
TCGA-86-A4P8	10063.1	157.245	104.421	3473.2	356.758	3417.79	1458.96	879.435	2895.57	0.226028	653.557	619.308	3.54739	19.0053	0.49338	0.0486782	1838.16	188.915	339.535	0.539613	2056.42	0.21173	0.0379877	95.1398	5621.94	0.0714122	362.523	1577.26	1262.36	1098.13	13.3257	0.196412	789.688	0	72.5792	0.0413849	1330.51	912.666	505.253	955.346	1.45531	162.358	111.656	835.864	41.5449	11.97	31.9035	552.892	0.573167
TCGA-64-1679	3747.22	357.991	0.42146	173.701	1.88604	3.04501	2930.21	166.918	1.12032	1034.66	877.913	24.0365	46.1507	9.72546	13.3718	7.99671	1410.85	1044.89	429.256	0.0437064	2472.53	1.30763	0.876901	176.548	0.197872	5.99196	854.583	2642.49	817.72	64.5021	1040.99	0.548846	768.566	0.00581246	722.516	2.16205	676.986	766.52	395.267	897.895	14.7843	41.9071	637.693	1522.8	933.689	116.184	1218.57	522.316	2.65382
TCGA-91-6836	2695.87	38.0178	0.359276	188.87	0.495134	218.437	3780.53	7.5831	202.835	1.08091	537.039	0.113642	0.408429	7.1662	0.00513664	0.0225886	235.759	984.459	463.208	0.233708	201.714	1.79581	0.082263	3.73252	0.567067	0	907.601	1436.36	634.512	35.8818	190.363	0	1289.36	0.0207204	37.5772	1.20987	493.58	509.279	864.132	163.861	5.06492	89.1701	57.6077	1844.47	149.58	114.341	96.6237	597.57	0
TCGA-75-6207	2616.98	149.06	0.721281	2295.13	41.7183	300.368	1901.39	158.168	198.949	66.583	1547.59	7.56998	0.839981	9.87757	0.306834	0.457949	747.152	762.671	1416.72	0.0423042	860.193	0.53947	0.044672	46.7301	32.0708	0.30442	462.087	1564.76	747.55	120.535	228.517	0	1322.08	0.0225039	516.628	2.38468	376.787	365.522	1560.02	431.399	93.5916	47.6033	201.24	1071.82	162.371	118.179	96.3717	631.058	0.0164395
TCGA-44-7669	6087.79	51.6943	19.6246	823.085	9.04308	651.733	1147.7	99.8635	487.043	32.9146	210.59	25.2991	6.15674	5.1755	0.61892	0.559898	767.037	1798.71	358.013	1.93096	723.751	0.920764	0.0849596	33.9879	356.374	0	159.451	1169.27	517.357	267.602	165.045	0.175711	784.384	423.213	24.8332	1.78945	690.714	531.573	497.899	482.425	6.18996	153.322	20.9367	1311.57	157.11	35.6947	127.932	547.072	0.119852
TCGA-L9-A444	3812.42	30.0747	3.44321	2037.8	1.18267	2826.52	2705.15	151.56	2508.55	3.26841	1668.19	5.04997	0.135568	7.83225	0.211262	0	2733.82	505.891	607.413	5.91087	2093.34	0.596075	0.0583337	14.4845	0.264807	0.0959526	1110.89	1668.82	972.756	468.719	47.9039	0.0603219	376.792	0	215.262	1.46166	1194.05	2410.9	680.456	1790.41	6.22543	569.41	113.289	761.782	268.722	99.6749	574.06	538.307	0.0107336
TCGA-86-8073	9002.04	35.7065	7.38508	334.773	43.8234	306.536	1415.9	116.625	299.312	0.695839	397.562	350.011	3.79913	4.87916	0.424775	0.239483	825.33	247.533	557.008	0.901002	689.805	0.773347	0.0237858	91.5332	199.48	0.0279465	610.123	1416.87	744.171	197.583	858.996	0.049193	1007.29	0.0239646	1440.39	1.50295	565.413	427.749	901.956	633.382	5.40233	34.1572	346.291	920.01	525.771	422.046	413.083	570.806	0.144429
TCGA-93-A4JP	5227.88	700.194	163.737	1579.7	14.3637	3857.69	1401.17	593.78	3154.36	220.248	929.62	338.013	34.2055	73.3289	0.51754	2.76041	2428.67	303.35	341.598	0.197875	1980.27	5.59663	29.8451	117.207	3184.23	0.0818335	952.774	1518.58	1189.99	398.043	25.1966	0.372124	457.846	0.0175434	340.469	10.2816	1059.1	1581.21	379.446	1820.01	2.40624	137.141	493.632	740.051	50.1365	30.4599	33.4772	376.991	0.820212
TCGA-44-6777	7433.26	374.356	2.80848	1918.52	13.8068	9924.74	2051.15	501.701	9428.35	10.1578	913.426	1.35302	1.1036	25.918	0.321073	1.88258	2754.83	929.542	672.185	10.2026	2775.25	0.796098	0	57.1159	41.545	0.143843	607.575	2252.67	1110.61	352.398	2923.03	0.225067	658.75	0.010279	513.818	0.533506	1080.78	822.161	608.949	2060.68	2.05197	665.613	175.346	1240.11	932.295	37.3511	793.015	632.356	0.037545
TCGA-78-7152	5124.32	44.2325	628.756	5759.17	100.659	5577.47	2324.77	248.468	1750.5	54.8194	1156.81	32.8177	15.3201	6.5083	1.55463	10.1978	1056.65	484.808	1636.32	35.5138	1636.58	2.52964	0.233412	407.292	3.10024	1.40777	776.777	2075.91	1199.75	61.2777	134.829	0.455916	2051.87	0.0195972	739.065	0.0847619	773.64	609.967	1768.63	582.817	9.92672	240.983	473.567	1715.35	119.022	111.966	89.0078	1488.13	5.55466
TCGA-62-A46R	2376.04	85.5701	27.0563	2925.22	11.4599	58.7772	1291.93	169.652	179.862	32.2433	2845.11	106.653	4.74422	25.9736	1.86219	0.064608	833.817	177.535	383.826	19.4269	637.446	0.491782	0.0882333	8.42476	0.311529	0.0311002	747.821	1603.08	787.464	719.088	66.8949	0.0152068	798.957	0.26669	94.7178	14.5147	1008.81	1080.31	744.915	394.538	18.8629	254.397	203.263	1038	186.884	79.9862	192.621	517.587	0.0892934
TCGA-97-7941	3614.47	64.7501	38.0887	1797.76	181.158	1122.05	2414.71	559.803	1745.63	0.602407	1900.2	2075.78	24.0983	2.45379	2.73104	0.424121	773.409	591.997	703.154	6.34131	1211.88	2.62465	0.0282542	434.097	284.011	0.0863109	969.921	1315.55	711.433	246.944	219.02	2.27894	1108.71	0.135216	1230.39	15.4213	694.758	953.006	880.849	597.768	3.91411	78.8492	755.059	781.587	116.42	150.18	118.532	874.803	5.8435
TCGA-44-4112	5635.05	154.764	2.24586	438.743	31.7695	383.696	3842.02	55.4792	576.111	10.394	3906.86	33.9534	5.75745	8.10187	0.195301	12.2187	2492.06	1018.67	1303.91	0.189061	1856.8	1.02001	0.232916	136.357	1.05174	2.01726	915.316	2896.78	1970.62	245.582	1158.11	0.0344079	843.837	0.0419049	272.751	0.217497	867.808	413.065	621.622	821.109	14.7731	461.846	195.121	1827.3	249.262	114.913	189.988	999.913	0.110204
TCGA-50-5066	20082.7	549.541	7.9058	189.704	53.187	223.529	10849.1	109.216	358.897	0	6267.35	1.28758	6.31031	52.0075	0.142852	0.162866	4396.82	1136.09	5126.92	16.0682	934.754	1.4168	0.254196	12.3258	297.98	0.657053	1356.83	1817.21	2344.74	968.708	673.789	0	2748.52	0.0160067	280.031	0	2687.6	1052.16	2653.67	395.007	82.1667	2113.38	258.908	756.878	313.227	125.334	139.52	2866.4	0.105239
TCGA-L9-A5IP	10635.2	5842.3	0.0562482	0.101616	17.5701	0.162617	2000.34	379.803	0.0619626	5.86548	1395.14	1.30473	434.322	1016.93	5.51114	1968.04	152.953	887.946	436.327	3.99129	236.886	27.209	40.1635	1.80125	0.160779	15.4966	2250.72	1859.02	377.861	32.7051	1213.13	2.13644	1008.07	10.839	229.192	3.12538	712.472	281.498	734.45	107.41	3.82826	63.0646	310.291	875.678	126.484	710.727	166.402	1097.17	0.267194
TCGA-93-7348	2750.03	229.133	359.964	321.132	636.557	1379.44	1454.92	1615.63	609.001	28.8658	1493.7	834.861	14.8983	4.69645	3.96163	4.38499	882.594	275.614	377.398	11.3185	793.323	16.7004	0	257.766	37.4101	0.374472	1137.43	1367.43	994.757	123.522	102.804	0.0343316	516.177	0.250872	1524.76	55.827	513.421	532.926	337.388	594.611	21.9402	646.316	209.257	1031.17	588.825	79.7347	670.604	584.4	0.02749
TCGA-91-6848	3215.23	172.82	0.254205	123.171	1.91233	5.31335	2835.95	12.7087	6.15066	0.27211	448.763	2.08484	4.84069	27.3391	1.23363	2.27294	942.807	812.296	704.247	1.88392	761.939	2.6127	2.60675	5.81462	0.853482	0.0805983	402.349	2197.65	630.916	296.444	50.8206	0.0236456	805.513	0.311015	4.48166	0	712.181	578.61	614.87	464.969	6.96897	201.354	17.4086	995.43	879.96	50.8637	892.247	565.845	0.0126224
TCGA-44-7661	3678.87	152.567	38.053	1040.39	2.66161	1718.37	3948.3	62.4575	1669.98	0.250487	996.82	1.98344	4.75796	33.291	0.242393	77.6526	1567.85	1330.48	651.645	0.679837	1322.39	3.50728	0.691299	95.8224	315.583	3.10519	821.216	3101.44	1154.28	208.35	51.5285	0.998973	703.837	0	475.769	0	940.573	814.511	822.376	778.417	738.262	57.9472	501.819	1831.56	661.578	265.303	998.118	576.064	3.80135
TCGA-86-8585	5538.06	1032.4	35.2359	617.302	86.3423	509.937	5471.43	467.669	396.147	17.1422	2784.26	80.9217	392.218	153.42	0.903665	164.318	1208.12	1534.99	568.931	7.39638	1700.99	1.17366	0.459432	63.1961	224.849	1.29551	1792.19	1846.44	712.95	341.097	76.5637	1.50446	1186.89	0.0289304	1656.32	10.1981	638.941	543.825	1443.46	570.293	6.83607	115.524	651.271	1745.22	169.606	54.4981	150.07	1276.52	0.158507
TCGA-95-A4VP	4752.22	60.9785	61.7746	6281.22	95.8908	2720.96	4750.1	248.119	3077.19	2124.28	521.893	4.6475	3.25818	14.4545	0.115958	0.0960736	538.72	464.823	619.988	33.9109	908.664	47.0652	0.52482	123.834	1181.4	0.426893	680.443	1667.05	1065.98	64.2783	4.08348	2.04559	541.476	1814.82	162.56	395.523	510.966	566.796	844.883	349.871	7.02879	156.855	100.857	1178.53	267.363	123.521	266.131	951.871	0.0519983
TCGA-95-A4VN	4024.61	1030.81	8.55357	965.746	177.132	1581.16	4104.02	198.993	1076.68	42.7218	3239.59	1426.61	10.1576	74.2591	2.34344	3.5219	1357.54	795.038	617.003	8.52977	1378.84	1.8349	0.711094	121.691	180.391	0.00928312	1094.14	3228.48	1328.21	203.921	40.7074	0.149789	615.201	1.28362	168.947	2.53925	660.44	744.745	869.098	1031.35	8.54018	56.756	369.58	1875.09	272.527	231.752	318.357	650.386	0.494296
TCGA-MP-A4TA	4382.69	550.983	1.40069	9.44302	9.84568	4.55289	3139.61	664.627	1.24689	73.7825	1033.38	0.308887	39.1069	27.3014	0.15358	7.79749	993.553	590.067	404.103	0.952856	1393.79	29.3216	1.56518	0.817568	0.494981	0.201411	1148.63	1610.4	362.215	113.79	202.234	5065.3	695.416	0.431783	224.205	35.8489	969.04	1195.88	840.657	722.183	3.90061	354.562	197.156	945.159	382.487	108.499	338.906	442.791	0.00685708
TCGA-NJ-A4YF	2828.76	145.582	2889.93	659.557	26.8922	4.32658	1727.1	10.9386	2.03597	3693.98	326.919	0.0460976	2.93985	16.0279	0.0375053	0.0274885	183.295	553.838	604.213	0.284404	224.952	12.4147	0.250269	1.7969	0.420778	0	650.756	1127.62	813.88	114.768	142.582	0	609.717	6.82066	28.9649	8.56122	247.116	154.836	892.607	95.9376	2.58529	56.2287	130.09	934.103	192.804	62.4786	164.896	510.866	0
TCGA-69-7760	1225.2	257.746	0.423838	1631.13	0.591795	399.994	2325.98	21.1208	358.255	0.374926	1025.35	0.450601	6.84121	2.01439	0.333283	1.16436	508.612	777.344	603.496	0.168487	535.791	0.95033	0.0889585	1.59678	1.06192	0.0627117	817.567	2808.95	1465.02	26.652	153.687	0.275972	609.357	0.705816	1153.49	2.3744	475.507	322.232	771.179	241.297	3.87966	21.4	351.296	972.061	127.378	61.5709	198.288	439.375	0.180055
TCGA-05-4384	5468.14	218.523	399.517	5376.41	115.386	1886.05	1381.66	433.129	1847.01	4904.08	1801.71	9.25106	2.28371	13.9618	0.102265	2.99811	770.332	552.415	511.645	0.258494	780.953	0.507132	0	215.61	728.674	0	383.111	1377.52	649.76	164.704	127.144	0.112906	847.477	0.110006	1365.97	193.947	512.492	306.945	456.013	347.256	3.3239	156.305	257.416	640.056	68.9027	233.848	50.1519	386.399	0.180813
TCGA-05-5429	2016.72	48.8907	0.239911	11.5761	25.8032	1.08563	4517.79	855.02	0.277498	257.516	9321.43	66.4454	58.763	6.34237	1.51677	0.685811	369.552	1024.81	1814.46	1.03001	184.329	83.0187	0	0.964107	0.0203187	0.567961	2098.74	1878.91	1657.2	1640.51	151.46	0.0208283	1017.92	0.289178	1223.36	43.1181	1731.67	489.454	927.67	169.217	42.7223	1413.83	1523.11	1171.9	241.89	195.285	189.703	1361.02	0.0555921
TCGA-62-A471	4062.26	2803.46	0.884927	247.127	1.56215	88.5811	4668.22	504.219	86.5373	0.600917	2791.77	3.04051	405.067	391.015	91.796	93.0873	79.974	1334.45	501.362	0.356179	171.635	14.752	0.543277	6.89703	2.49432	74.8392	1665.12	1060.93	482.008	12.2284	1585.41	35.5514	1375.67	0.13684	67.3019	0.86503	538.609	383.852	755.801	75.8223	80.7934	38.3062	416.897	1706.79	95.7982	734.456	141.466	603.358	0.215308
TCGA-55-6978	3300.54	81.7803	0.537686	157.089	11.7724	28.6724	3029.78	34.5762	27.5947	4.45846	1328.37	106.059	23.8949	9.59763	10.9159	9.71217	1292.19	951.898	502.749	1.1033	1220.9	0.943512	0.268858	11.2754	4.47009	1.69175	647.307	3220.12	1499.01	343.34	51.368	0	879.155	0.0300977	20.6655	0.292902	1524.19	977.639	566.849	571.445	13.2428	458.619	381.936	1691.75	1117.1	141.585	1149.61	504.849	0.0384771
TCGA-49-6761	3137.81	96.3123	16.4842	518.973	9.93726	1223.27	4162.71	40.7609	951.294	0.0285918	6031.12	0.0531062	7.00512	22.7354	0.410472	4.63406	620.86	772.529	1678.06	31.5631	754.96	1.28559	0.230655	32.2591	140.559	1.32791	1084.27	4835.17	635.685	181.084	28.5508	0	1104.34	0	271.77	0.314104	520.972	450.338	2180.85	481.228	109.193	231.992	156.418	1837.99	339.514	128.291	446.924	1229.08	0.0424412
TCGA-75-6212	5165.68	245.954	60.0321	4979.31	4094.58	445.826	1943.92	652.804	575.765	1.58347	1461.31	0.544653	14.2688	4.97854	0.243723	0.119087	2595.64	1123.58	1038.45	67.374	4037.3	0.219749	0.118279	46.9142	1098.49	0.0972783	631.739	2004.84	1734.06	186.078	460.377	0.0407702	1532.45	0.387298	53.3541	0	925.192	927.748	668.259	1827.91	9.66945	386.518	59.3403	722.256	97.6189	119.351	251.838	892.972	0.0544092
TCGA-J2-A4AG	2924.23	111.831	5.15205	2892.55	80.9932	340.629	2351.32	254.276	319	0.0251332	2150.49	28.4761	6.38263	9.74951	0.322838	0.28765	2008.43	353.917	470.29	56.6901	1673.73	3.20189	0	95.9634	197.001	0.202487	492.758	1686.93	1189.41	263.25	63.9718	0.34944	773.803	0.0893717	1234.24	3.75506	651.509	586.803	369.644	1086.32	11.0618	265.706	353.674	1087.91	323.842	214.368	352.112	569.005	1.0073
TCGA-95-7948	4494.59	278.879	2.52702	69.1276	9.513	51.5101	975.611	177.131	41.9207	0.157793	1466.83	1.57199	24.3084	4.39306	0.281809	0.280689	1786.89	425.091	1587.2	0.46575	1454.58	0.107499	0.231444	61.1903	42.9354	2.58332	555.232	1198	169.646	29.0092	71.2936	0.00997218	1376.68	0.065583	2.39816	0.28366	896.051	938.24	1491.35	947.124	297.26	115.359	208.909	1658.3	100.968	91.0903	127.421	1450.16	0.0958192
TCGA-78-8662	3343.33	18.0621	2.88269	128.593	51.1182	145.562	4548.71	130.66	113.596	0.22618	477.638	12.9707	17.8051	2.12662	0.0569666	0.0939423	203.36	1120.89	2577.63	0.269987	220.955	0.105936	0	123.928	112.846	0.0133988	1043.98	2256.2	725.274	52.1331	7.47934	0.569977	2099.45	0	226.115	2.54688	285.835	106.543	2605.82	84.7033	0.85817	12.9527	764.221	1179	105.966	107.247	120.352	1430.94	3.60917
TCGA-NJ-A7XG	1124.36	463.323	20.5338	11324	3320.92	9426.32	2132.32	668.013	5858.1	0.218243	4230.44	19.9303	16.9168	7.75849	0.732901	17.8471	761.382	505.424	936.349	0.0694702	1673.9	0.817749	1.7606	2061.75	8.93583	1.91343	801.321	1189.23	841.324	5.51685	4.65878	0	717.092	0.00923875	851.747	0.0399595	373.494	270.463	802.557	810.706	18.7567	35.3179	286.594	1142.47	16.583	81.1722	40.3573	675.231	0.620915
TCGA-91-6831	2657.02	101.804	183.368	750.724	1.61294	10.9871	1242.85	10.0848	8.15215	2757.8	161.376	0.446588	4.05956	13.3058	0.0605579	0.399459	619.454	859.446	670.31	0.114803	645.296	5.91226	0.363686	2.02491	4.14779	0.142434	299.379	1878.63	850.762	298.979	416.16	0.0626803	538.043	100.857	62.0086	24.499	627.641	423.364	631.818	346.22	0.995205	226.942	73.9493	850.781	666.682	33.4984	592.48	679.307	0.0223064
TCGA-55-6979	5266.59	833.932	8.48818	593.502	12.7084	653.815	3478.08	138.375	513.865	91.5689	1102.55	4.51691	11.0794	39.0299	3.54149	4.62727	2197.15	522.889	501.728	10.7183	2019.16	4.14717	1.44621	223.318	138.29	5.34876	1163.75	2752.71	1506.42	263.874	290.825	0.086696	736.107	0.0158379	2360.42	4.31564	1285.54	1382.71	474.981	925.723	6.00074	1437.08	398.781	1301.43	463.233	166.907	418.726	564.757	0.879311
TCGA-91-6828	3645.03	102.618	1947.98	2602.56	38.4406	4595.94	972.314	45.8842	1758.12	2367.82	150.925	5.07978	1.65088	15.8777	0.076536	0.0140237	1410.82	274.827	387.489	4.57045	1333.35	2.27724	0	23.9876	638.206	0	512.363	1333.87	885.845	274.093	501.053	0	525.77	158.342	430.891	38.224	632.665	821.381	813.832	566.989	0.445467	568.58	118.403	1135.24	342.497	27.3744	239.018	388.253	0.0704798
TCGA-MN-A4N4	4777.31	1295.02	0.0750197	9.29864	190.471	3.24117	2536.61	572.412	2.5235	150.891	2531.84	1.90173	103.831	146.22	0.101128	154.82	480.448	1027.64	453.263	0.996917	512.672	48.3314	12.9565	5.02682	0.183801	22.939	1494.03	2686.31	744.465	124.578	129.839	0.0558254	480.672	0.0203967	461.099	21.9227	605.633	935.706	561.943	185.167	22.4638	118.974	665.194	1185.45	840.523	142.971	1074.59	690.908	0.223503
TCGA-49-6742	4303.06	55.6301	19.4487	1405.58	80.5835	1858.39	3741.66	834.431	1708.08	0.294285	1407.96	219.406	41.292	10.0876	0.244596	0.945241	326.871	654.953	644.408	1.0117	541.178	13.2873	0.0593512	106.504	881.623	0.0418399	1262.81	1629.73	400.928	104.472	11.0061	462.638	1168.63	0.71757	515.407	648.142	900.386	622.916	503.706	157.963	2.09104	15.073	145.157	854.206	67.8375	296.481	68.0178	704.813	0.0327624
TCGA-55-6712	3921.95	72.7989	1.39934	87.7962	20.6486	159.311	2870.16	884.891	223.323	33.9232	3480.98	42.7313	9.82904	8.91424	1.60783	8.1863	2079.12	1375.53	645.896	6.12557	2787.22	4.04438	0.248785	24.9022	17.5157	0.906142	616.004	2633.44	1401.06	294.952	289.794	0.0428775	1118.34	0.07833	1230.7	1.55845	1420.91	1959.18	978.361	1465.64	67.4191	560.641	550.493	1324.94	333.015	144.108	311.752	594.482	0.0686658
TCGA-62-8398	3396.6	117.615	3.08829	874.499	12.4895	1234.93	4537.13	314.932	607.403	4.22763	965.465	62.8189	483.105	6.72883	0.0720534	16.4531	484.59	2144.02	700.807	1.3356	559.426	5.449	1.12188	204.858	0.323351	0.0075321	1034.46	1679.57	431.14	309.613	858.518	45.9184	850.636	0.0807365	1823.57	9.53321	814.66	554.221	809.929	150.674	2.81777	229.271	438.145	1087.29	484.476	307.197	468.061	782.613	0.206428
TCGA-44-2656	6488.19	82.8521	94.352	494.041	93.017	4465.63	2926.7	389.315	3788.69	10.2824	3261.88	39.3589	0.736675	8.80009	0.27502	0.0377941	2815.9	459.61	1273.84	5.93061	2069.97	0.596671	0.0458794	77.7431	447.481	0	721.413	2430.34	2349.21	466.351	437.522	0.126515	865.572	0.0115561	396.927	0.19993	1926.72	1204.21	906.971	1296.66	23.3751	2366.95	258.788	1686.83	335.127	108.752	295.915	604.382	0.0295468
TCGA-44-3918	6590.26	2199.02	3.30368	812.573	97.1467	1311.23	6356.81	108.628	754.749	5.05924	3552.33	2.90243	1.14048	70.3077	0.151974	0.868232	3520.9	576.72	1591.4	2.30484	1880.02	0.405803	2.05941	32.3296	85.2718	0.0659904	1400.09	1664.36	1537.6	866.613	1086.65	0.139822	814.984	0.0235783	392.92	1.18978	1928.96	1267.08	1193.34	1663.59	56.173	801.959	163.461	1560.38	394.446	37.0228	247.048	949.637	0.0344488
TCGA-75-7027	3498.74	32.5919	0.725329	133.537	13.1325	41.7992	6539.43	89.2666	31.1975	2.93812	1548.65	24.8918	94.1459	4.19291	0.699057	66.9449	341.492	1772.2	393.572	0.377057	311.853	1.78407	0.58553	12.7523	5.33968	0.37975	866.155	1997.48	511.752	130.107	263.023	3.89934	490.301	7.56294	1044.43	17.9631	516.998	375.942	541.958	147.411	4.24601	172.226	344.143	1294.7	1044.47	166.395	842.009	510.649	0.0387861
TCGA-05-5425	7846.78	242.568	160.666	957.112	33.8316	1221.25	5196.05	1600.03	1058.48	5.96262	1792.58	13.492	6.88593	24.6625	1.74611	2.55952	2353.63	548.167	2509.11	4.74499	1189.89	40.9155	0.238599	109.901	574.986	0.0112134	1154.53	1813.44	1344.85	390.017	14.8882	0.148038	1186.15	0.156255	497.191	72.4703	1684.38	2067.42	982.06	1010.46	2.64429	1229.59	184.114	653.075	239.047	81.4032	97.1585	1052.92	0.781469
TCGA-78-7535	2354.4	38.9222	39.007	4412.1	18.1589	60.8386	5255.58	1146.21	52.1551	1065.7	1750.13	0.047347	12.203	20.215	0.247182	0.202341	1114.25	637.406	661.67	0	2896.12	2.10132	0	438.922	3.15493	0.018121	1703.63	2861.17	1313.34	21.0653	171.207	0.0886044	463.799	0.239561	251.863	0.364052	266.893	310.567	1265.1	1229.09	16.5828	28.6467	417.48	733.904	107.736	391.629	199.533	827.432	0.0472982
TCGA-86-8279	3240.57	460.389	51.9176	1789.26	40.7774	66.8901	2503.11	26.455	32.7159	0.152997	1125.72	0.18945	17.6234	7.00086	0.134871	0.254186	752.526	736.868	705.334	0.219157	665.959	0.54939	1.61996	19.1673	8.88428	1.33535	869.981	2154.53	1031.87	30.3231	174.393	0.0265901	547.204	0.00647675	94.7932	0.0840398	314.902	302.232	627.976	475.497	6.71095	18.6966	563.319	1038.89	639.073	133.429	513.319	676.533	0.321734
TCGA-93-A4JQ	3255.25	244.34	14.6481	857.455	96.4092	295.943	2164.88	109.85	331.687	11.1912	499.556	442.276	10.4311	8.11336	0.650458	10.6537	1119.46	565.651	485.989	52.9896	1689.75	1.1088	0.506384	36.3579	183.613	0.603461	511.852	2194.78	714.031	204.171	110.953	0.0623384	1057	0.0637739	670.671	0.354645	823.6	799.197	804.782	783.474	4.49111	148.036	221.634	1056.53	908.269	152.41	1312.48	731.555	0.173041
TCGA-78-7150	6150.27	375.827	0.234071	7.43859	1.12055	1.73324	2354.42	785.206	0.96694	6.93592	896.311	2.51731	275.663	16.3838	0.431707	1.18469	119.306	2057.68	391.446	0.114197	144.232	101.117	0.241177	1.84387	0.101373	0.151128	929.77	1686.41	331.606	45.7041	219.36	1491.77	933.69	0.283489	11.0267	5.21113	565.555	370.388	405.397	108.189	1.30619	37.268	137.581	882.144	911.879	514.13	805.038	969.564	0.0221887
TCGA-91-6840	5347.27	56.3957	7.43401	202.017	71.385	149.489	1667.5	113.336	93.9125	0.423972	201.363	209.167	70.9407	2.03259	0.114997	0.0361219	490.292	285.292	858.954	6.78938	570.069	11.6091	0.0657741	82.3162	110.166	0.0463677	584.61	1344.91	1052.75	112.38	16.8908	0.045344	520.045	0.099403	214.718	0.214969	629.813	630.773	674.253	320.539	1.21491	473.549	576.621	830.055	199.314	18.9095	428.998	726.734	0.108924
TCGA-78-7155	1777.22	21.799	0.0688623	0.19	0.032966	0.270063	273.719	2.15252	0.182059	0	25.3042	0	0.021986	2.82774	0.0389877	0.00952501	220.543	483.604	727.985	0.147823	175.543	0.966698	0	0	0.0349928	0	184.848	1365.59	228.217	96.1103	12.4606	0.0538056	483.389	0.222799	229.693	0.963652	181.273	103.603	321.585	88.7151	0.0533936	33.1849	201.922	812.911	53.5141	1.73251	49.0554	346.027	0.105315
TCGA-64-5781	8351.61	2557.09	0.450761	18.1073	1.48356	15.6381	7107.32	920.449	8.99618	1.16104	3945.32	0.196046	118.754	119.742	0.0930444	422.172	861.336	1107.5	1711.3	0.755956	1146.38	74.1544	3.83168	4.32515	0.241583	0.825354	2139.9	2885.74	1415.35	89.2449	27.9717	0.0183439	1254.94	0.134045	100.126	0.289886	1726.27	1738.45	1125.89	462.368	13.8346	448.467	569.86	1685.55	338.431	309.774	320.675	2496.98	3.22164
TCGA-44-5644	1325.57	25.1739	0.186312	107.096	0.55745	2.13114	1510.78	3.00686	0.782477	247.944	1779.59	0.810314	1.59865	3.84408	1.38448	0.977137	85.1587	843.232	758.142	1.77754	90.6769	3.4873	0.175971	1.19911	0.335309	0.165402	473.545	1569.06	572.58	30.9233	76.3992	13.4253	801.376	295.239	87.0786	201.294	296.599	139.821	1272.33	64.7128	8.58736	41.415	167.336	1164.32	115.268	39.5861	142.235	655.313	1.43548
TCGA-55-8620	8838.55	17.5621	2.76914	107.784	4.27304	122.466	1010.66	39.4491	99.3063	14.3244	1237.52	8.21655	1.34637	2.23528	0.145904	0.116658	579.697	1184.06	499.373	4.22441	583.111	0.147996	0	2.91264	133.421	0.0124789	180.54	1563.03	730.21	318.902	114.422	1.95865	625.922	296.135	6.88296	6.30616	513.689	616.116	667.511	169.39	8.39221	176.09	79.1181	1165.35	70.6785	85.0269	88.7098	629.065	0.00977154
TCGA-97-A4M5	5947.2	65.2625	58.8528	1183.85	487.479	1516.16	2440.53	766.874	1295.89	8.70006	1032.05	3090.97	149.262	8.77251	9.01324	5.90678	1046.07	405.446	480.969	5.71491	1026.8	1.36099	0.104649	179.077	729.232	0.196728	665.516	1431.73	844.199	558.832	16.4256	0.108216	659.453	3.72541	531	309.494	1200.85	645.394	567.901	472.968	5.17846	164.414	309.675	1071.39	382.075	78.7555	379.896	727.017	1.87423
TCGA-86-8278	2584.29	1669.42	0.672687	3926.31	1.99549	115.295	1440.22	1069.25	157.957	4.82508	1258.07	0.460105	45.4188	44.5916	0.349931	10.3663	1022.87	693.49	417.946	1.06964	911.499	34.8069	0.0651642	13.7654	7.4684	0.280731	622.591	1272.97	665.673	12.1971	512.438	0.179694	659.078	0.0164135	1531.91	0.425951	783.45	736.766	435.384	673.364	78.9427	366.765	240.753	1161.08	481.067	227.297	784.52	608.149	0.0719423
TCGA-49-AARR	5482.86	119.369	27.2031	1565.85	1731.73	2227.6	1298.28	4642.4	1734.44	729.3	930.308	19208.1	143.112	12.4768	65.7232	2.7611	1422.3	238.608	400.763	22.176	1609.24	23.1838	0	52.553	1483.86	1.08564	725.228	1584.66	857.299	385.651	9.62326	1.99843	732.892	2.60119	98.3681	1465.55	930.033	757.231	424.519	603.929	29.3751	339.947	265.487	1028.88	211.664	75.7026	220.587	588.204	0.383378
TCGA-67-6217	3099.99	100.03	115.425	9528	692.041	1478.3	2404.22	251.124	1676.16	15.5155	1279.77	620.231	2.81601	2.34175	1.11566	0.0262362	3012.28	267.275	620.303	5.11225	2857.42	0.221893	0	2027.2	77.2934	0.44904	598.627	2021.87	1217.41	172.379	83.9906	0.0988032	607.445	0.0240662	1622.7	0	1352.56	2017.21	343.416	1008.18	7.63129	359.878	130.817	534.957	116.934	106.907	138.279	664.7	0.0175808
TCGA-O1-A52J	3830.64	156.732	397.258	8170.13	52.3051	885.288	1344.44	154.98	1675.75	0.0972314	881.168	22.4662	5.96588	22.317	0.0391825	0	2716.89	272.545	253.154	1.11421	3443.64	0.145729	0	28.1394	2610.53	0.0737271	387.938	2391.47	1482.4	929.567	98.3325	0.0946303	451.728	0.00987849	855.439	0.469991	703.463	1897.24	223.135	1799.07	4.06477	17.3552	117.337	962.896	59.6569	57.5223	262.632	295.465	0.050515
TCGA-97-7938	2456.57	75.3464	15.2986	3915.35	529.719	749.292	1730.19	589.219	1001.51	1.13324	1328.93	85.0831	13.1232	5.73682	1.72521	2.12911	1030.07	117.686	844.094	3.84775	937.444	1.08514	0.101578	657.425	658.634	0.775749	643.9	1162.43	614.055	134.432	22.1208	0.385146	559.754	0.383781	1156.66	0.774633	565.181	434.86	756.616	397.591	10.3367	332.977	165.295	748.079	193.865	121.637	195.387	698.119	2.63537
TCGA-49-6743	5903.95	4830.15	3.58404	431.329	29.311	336.661	2037.87	428.193	262.901	2608.33	1029.42	0.129898	6.27772	671.089	0.0822003	8.78739	589.883	617.217	354.118	2.49331	528.209	15.5045	12.4121	14.2762	86.4777	0.176767	737.849	1454.9	456.945	246.774	134.818	0.016206	567.713	0	1073.2	130.97	562.842	354.527	232.51	329.034	1.60819	451.67	160.954	1107.14	668.93	122.603	483.9	521.156	0.0432548
TCGA-49-4512	5617.17	67.9453	268.565	2435.02	157.466	255.086	2113.63	205.86	329.721	1.77254	1245.37	561.938	11.2331	22.0098	6.72494	0.218137	1342.38	647.307	719.534	10.2098	2895.04	0.421693	0.113487	359.515	7.8994	1.54673	1711.54	3963.7	2490.82	229.403	236.948	2.93388	398.047	0.0857554	478.362	0.989092	371.118	582.492	1049.04	682.253	7.06504	50.2746	241.09	1081.28	472.156	199.216	935.62	814.28	0.0730869
TCGA-75-6205	7228.68	107.772	3.02417	954.896	8.59899	40.7176	3061.39	92.7514	25.7904	2.01509	1357.32	43.0776	10.352	9.35582	1.07251	335.54	3019.46	993.148	626.205	10.2388	3093.37	1.42462	0	154.537	0.631717	0.594611	677.368	3492.97	961.65	507.952	111.578	0.211448	965.186	0	81.5002	0.0835371	1294.94	1206.07	1035.46	2226.57	349.811	307.542	618.527	1332.39	651.177	182.46	678.399	906.571	0
TCGA-91-8496	10148.7	307.569	31.0978	6805.39	42162.4	3242.66	1857.6	1918.44	5272.83	0.135476	2809.14	13.7894	4.00614	42.7701	0.116013	0.0400134	4353.48	352.392	1261.65	0	1908.1	0.456861	0	4331.33	7861.63	0.886014	806.246	1249.94	3241.76	2871.88	55.1093	0.565077	1893.83	0.0412921	888.494	0	1090.85	541.59	1192.66	1814.04	5.40189	53.1576	157.684	684.807	42.3501	95.8798	12.8178	1389.08	0.0402195
TCGA-97-7553	8289.29	304.852	57.9726	2584.13	257.036	7265.96	1517.55	437.573	6700.95	11.0589	686.746	706.112	31.5911	52.0806	3.22419	0.236309	2753.37	379.837	428.202	7.70829	2069	7.36148	0	482.712	2538.92	0.151669	733.348	1913.53	1514.03	1003.04	103.684	0.21012	624.029	0.0812867	183.237	14.6883	1326.43	1050.82	285.19	989.126	3.33617	309.141	237.524	929.512	240.751	75.2338	126.343	445.498	0.488247
TCGA-91-6847	885.065	2881.91	0.049061	2.58242	29.6127	0.462516	4441.1	698.245	0.270226	0.3523	280.891	0.369854	169.549	28.0796	4.17424	25.6741	44.1118	1197.22	778.841	0.351055	49.9655	4.5915	0.0308919	0.739338	0.119459	0.682359	1043.11	2382.24	1996.89	5.04064	33.7939	0.0319449	1179.53	0.00778105	18.6957	14.808	206.905	234.985	941.878	31.2369	215.012	5.47008	428.738	2360.4	40.9248	153.802	90.1411	955.806	0.102316
TCGA-93-A4JO	6631.31	92.4477	29.0499	480.528	203.58	368.477	2635.07	514.14	360.565	146.213	1331.51	1059.38	32.32	11.3033	34.2484	12.794	1271.71	841.087	947.648	33.47	1841.07	3.70285	0.841507	372.211	269.815	3.02856	798.585	1627.56	877.632	211.595	188.053	30.1971	1113.71	0.200803	570.281	11.6284	837.818	700.855	1035.56	919.882	15.1799	346.75	574.358	1075.42	373.326	143.209	383.011	1203.86	2.73007
TCGA-53-7624	4387.67	132.237	0.723999	1.17871	0.376734	0.593514	2178.58	85.4903	0.788882	0.0196557	575.835	0.146033	40.318	8.87085	0.118813	23.0547	317.256	865.022	402.577	0.225242	406.658	4.38213	0.317131	0.77085	0.319916	0.074521	1173.72	1565.95	309.956	73.0905	152.689	0.16397	566.571	0.0199697	0.918974	0.0863731	1183.01	626.937	402.822	283.081	1.91189	43.95	455.336	1053.29	118.677	75.0755	105.691	665.453	0.758589
TCGA-97-7554	3090.77	44.7255	2.61698	1537.79	15.8881	1069.72	2123.42	62.4115	1826.27	3.43725	2801.52	17.0597	3.40937	6.51914	0.208151	0.0832139	1053.23	452.638	1227.19	7.46161	910.347	0.563028	0.0757619	115.668	110.036	0.160226	604.587	1750.79	941.495	153.835	360.218	0.0652868	596.657	0	1308.06	1.27933	681.928	1049.15	624.107	451.254	42.7334	218.379	241.677	1146.8	1113.58	120.918	1001.9	650.45	0.334569
TCGA-50-7109	3123.84	47.4188	5136.18	2128.85	12.7551	246.717	2040.29	58.9832	194.468	446.472	379.944	3.33736	3.07188	10.7741	0.117328	0.499574	599.751	666.617	1017.25	0.0847334	582.031	2.28574	0	68.6819	81.1754	0	1275.46	1332.89	993.203	155.976	31.0257	0.478049	1063.42	318.912	89.2633	14.5729	697.446	431.504	649.302	269.237	6.58022	493.693	88.3424	1252.45	444.437	42.0187	333.735	874.649	0.238725
TCGA-05-4396	1245.33	53.7601	3501.9	4727.77	349.515	190.276	1596.64	987.344	113.084	5771.01	594.573	8.28815	16.1961	1.67998	0.0820352	0.805682	623.896	393.494	446.834	0.933115	440.318	20.8694	0.197068	50.2104	6.68186	0	518.15	883.104	513.398	19.1816	44.3874	0.56607	679.31	0.0496375	187.999	3295.67	1207.57	935.273	304.051	295.69	4.9882	65.1167	176.304	319.003	114.975	24.9934	57.7	290.289	0.012087
TCGA-78-7162	5740.49	61.1636	1975.1	5839.65	51.4821	12216.1	2099.47	5861.01	7572.16	8.42838	970.888	484.748	9.77661	2.88096	1.11177	0.0820309	956.005	312.863	938.955	14.2584	1220.24	3.5244	0	300.706	2412.94	0.0210598	468.175	1594.88	906.595	174.494	5.871	0.0823791	746.989	1.38453	482.44	251.122	959.655	805.268	621.496	572.027	2.30939	441.876	145.455	825.867	118.211	102.686	71.7779	783.308	0.483726
TCGA-86-8281	7919.98	326.821	366.163	6517.7	15.3275	407.907	1924.01	1204.59	432.261	481.153	1124.29	9.44638	3.89815	10.7069	0.0896284	8.65476	322.625	389.46	511.638	7.7594	313.614	1.69453	0.089712	2302.62	6.76739	0.00702698	572.054	1097.44	574.189	66.7311	25.4827	0.144308	425.164	2.19941	1227.79	0	375.261	234.633	325.968	189.171	3.06864	828.838	301.098	578.137	152.552	226.209	142.943	449.976	1.22704
TCGA-97-A4M6	3905.67	2132.54	1.38588	462.824	41.2025	168.927	2441.91	118.877	148.251	0.185437	711.705	614.575	8.25253	16.4502	2.18994	3.42311	2445.77	362.496	361.978	33.7244	3514.65	2.5863	0.249325	44.8154	139.2	5.24359	967.96	1249.08	971.954	403.276	97.0763	0.0429705	864.467	0.0314	751.642	0.543245	1328.02	1699.54	413.377	1737.95	3.14125	122.515	205.301	829.102	170.532	98.5245	126.722	463.712	0.290551
TCGA-91-8499	5000.12	74.5078	0.896417	61.3326	2.93243	21.6342	2213.98	21.6245	17.244	0.0559742	152.33	1.5075	13.8451	8.90179	0.0775384	0.144657	935.181	1711.95	1475.59	1.17595	565.145	0.943801	0	4.78436	16.7119	0.0397905	188.421	1088.97	1012.65	263.797	255.133	0.116736	1634.07	0.383863	1.04085	0.799396	837.018	807.609	1589.4	464.924	0.733666	132.452	76.8396	1362.76	123.02	15.6542	75.8185	1184.39	0.0207718
TCGA-49-AAR0	10790.9	189.408	153.165	3348.52	2997.63	2141.08	3239.12	2666.22	1713	887.655	999.308	1326.05	39.5378	22.0963	0.546743	0.983588	1197.68	634.47	619.228	13.4556	1541.81	3.06869	0.835805	908.564	2857.44	0.168344	745.429	2030.54	1462.46	149.077	328.579	0.0960325	840.773	4.49114	186.726	2.81837	545.867	724.675	982.214	1036.05	5.29579	117.344	185.531	1203.68	120.659	140.7	137.062	781.752	0.15379
TCGA-73-7498	3081.87	79.3186	2874.48	10143.4	182.361	483.409	2067.8	1053.68	474.103	441.997	1388.04	44.5079	4.78186	8.11533	0.198511	0.0955478	619.375	270.827	794.71	5.75165	746.258	0.462821	0	315.5	302.341	0.0501749	539.051	1353.62	778.074	379.298	16.9791	0.18809	639.044	0.0179275	500.695	5.68626	411.033	375.894	804.747	473.194	3.61127	642.42	124.901	709.896	145.808	65.3842	102.577	593.936	0.227003
TCGA-86-8668	3918.17	35.093	59.6082	4416.68	3013.5	54.6974	701.029	279.93	57.4396	0.600164	537.688	36.493	41.145	3.46213	0.835356	0.279886	1910.85	451.093	295.873	5.55026	3265.27	0.650966	0.191117	164.092	1713.2	3.83227	276.232	1719.92	943.515	80.1776	139.306	0.131754	627.942	0.128369	408.792	0.0694027	475.454	538.8	387.643	1085.97	2.65848	399.774	421.477	683.508	308.875	69.534	361.527	617.087	0.152386
TCGA-64-5778	6554.06	96.7192	14.9302	1329.69	211.461	1051.84	10089.2	759.657	696.812	30.9795	4155.21	423.872	35.9544	7.68211	0.943954	0.4479	3793.31	516.03	1406.69	42.7	4080.68	0.56822	0	62.2395	191.067	0.236139	1616.14	1674.69	2848.7	415.816	69.1162	0.316267	819.413	0.418193	1146.24	14.6605	2320.43	2309.96	1006.36	2945.49	27.0056	543.915	441.478	1101.11	39.5689	148.887	46.0577	2277.25	1.19787
TCGA-86-8673	4079.58	1074.2	160.884	1887.22	7.54832	462.323	4204.16	743.23	314.604	752.656	4399.06	0.141883	3.34166	93.9309	0.00641317	2.15277	377.828	680.534	619.769	0.972626	654.513	6.05843	0.564885	20.1767	0.00863404	0.156874	1678.24	3287.85	638.216	49.5425	215.886	0	770.386	0	361.879	1.28675	390.427	343.409	563.485	216.509	200.23	55.3128	101.511	1016.67	280.143	152.474	375.327	731.243	0.0283474
TCGA-44-7662	2840.38	96.9146	0.107765	1.44354	0.257947	2.19442	3383.53	13.9822	3.25532	0.189255	2219.3	0.117173	25.3909	14.3982	0.0826218	0.894358	603.779	733.154	535.692	0.0722913	652.931	3.04926	0.0763374	0.456746	0.620341	1.69216	941.007	3055.76	841.431	201.615	148.518	0.0877103	647.059	0.0512743	925.058	3.24341	830.805	981.38	735.411	302.776	17.0422	137.802	1097.11	1576.01	1727.87	84.7992	2098.74	550.817	0.280926
TCGA-44-5645	2266.57	55.3211	151.744	6301.57	6722.42	85.275	1136.24	87.4803	102.719	0.0762353	770.974	88.2631	8.04505	8.90184	0.307215	0.00938187	2734.24	280.092	495.663	4.70777	4388.93	2.52325	0	4655.97	216.711	0.0602151	830.688	1971.08	2292.86	238.931	115.147	0.282651	946.412	0	480.727	0.167501	991.429	631.685	401.644	1702.98	7.81855	416.254	79.8703	1095.1	75.2998	30.1339	38.6131	729.559	0.0754414
TCGA-50-6595	3216.93	134.235	0.15943	21.3874	8.0833	15.7625	3535.75	274.931	15.8064	61.4144	1055.62	22.5417	181.165	14.8207	16.8631	271.043	469.342	1446.2	793.817	0.622254	705.258	40.3876	0.219027	0.928268	0.957454	43.9537	864.822	3869.98	1166.89	78.8315	186.138	0.0377488	933.87	0.151713	152.893	0.894807	1223.77	1479.42	579.992	406.011	114.046	88.7827	536.586	1137.66	1390.66	198.021	1533.67	910.114	1.07807
TCGA-44-7672	4329.77	106.764	13.2953	1810.32	22.2849	592.887	3820.34	224.259	493.359	175.611	5573.75	105.668	10.3859	13.9517	5.04501	11.8799	1885.9	1034.1	569.679	56.3554	1819.49	4.64192	0.097344	28.8305	18.2214	0.0228743	858.813	2452.46	1125.39	351.214	371.057	0.0671079	777.974	0.0572109	757.845	62.6046	1183.93	1744.17	604.261	838.33	21.0437	1079.73	558.781	1130.53	961.235	109.544	791.408	719.058	0.107469
TCGA-50-6591	2315.42	171.613	0.0276814	2.52997	54.1002	0.177455	1604.62	64.0962	0.0114351	0.233346	106.596	0	2.44149	1.22585	0.00653015	0	73.2654	1151.15	951.307	0.0990367	54.7696	1.11721	0	0.052144	0.00879153	0	355.371	3153.81	2222.32	4.44879	159.084	0	1105.05	0	80.4456	0.91146	187.967	263.087	649.135	18.6778	1.84226	0.216879	42.329	1845.73	178.6	16.3705	71.7826	756.276	0
TCGA-44-7670	8085.78	61.5022	11.955	393.21	71.3301	277.864	3404.71	659.614	246.393	769.963	698.855	112.69	129.933	5.98679	4.9595	1.03351	340.277	761.743	767.251	5.45082	405.539	6.08882	0.0275402	70.8005	142.254	0.25239	664.357	1239.4	554.645	80.5275	69.0568	0.749944	551.682	0.631251	173.24	29.9431	386.564	502.706	524.633	272.625	4.59709	52.1487	410.669	1963.98	78.0514	275.258	107.827	540.878	0.172294
TCGA-S2-AA1A	2883.61	28.263	277.38	324.102	33.2763	52.3797	1417.5	705.62	38.4884	0.165173	1056.02	51.9499	31.1663	4.43718	1.74031	0.0304905	1278.83	487.759	561.495	23.6597	1743.59	16.6071	0	100.432	3.15509	0.63927	591.76	1343.07	1141.39	1610.16	42.5161	0.842046	1045.2	0.0139843	9.14602	1977.44	1655.93	1152.9	568.764	804.124	4.19698	1322.76	171.698	647.371	188.274	26.0614	117.938	818.985	0.0306475
TCGA-86-7713	1368.49	20.8816	3496.07	3830.49	2.2852	414.356	1892.97	38.9251	305.723	361.872	220.695	0.771511	26.5876	3.33516	0.156927	0.140574	154.536	630.082	493.226	0.903504	184.898	0.281015	0	241.995	6.4007	0.0218724	306.39	1072.23	1213.18	20.7667	90.9636	1.8288	447.653	10.5151	138.14	200.401	193.007	108.963	920.945	93.2492	1.91031	405.105	258.911	1246.01	122.834	44.4767	86.2893	595.193	0.616573
TCGA-86-7953	4046.38	114.734	1.14592	137.602	9.1843	41.7123	2367.49	82.4406	31.2734	27.6706	293.637	31.6911	1.90604	21.2064	0.247655	0.0153391	846.338	648.983	293.882	4.54947	917.374	0.830277	0	4.83248	10.0354	0.01969	762.065	2020.84	1908.36	104.372	399.836	0.0192552	502.864	0.0703522	366.096	2.92116	701.855	545.167	365.363	322.863	2.16873	96.4378	125.773	1777.47	332.047	111.568	327.43	477.067	0.0205574
TCGA-MP-A4T7	4916.19	753.465	51.7914	2320.05	46.7026	3509.32	3548.47	813.714	2259.53	569.805	2329.51	29.7401	111.668	14.7448	0.126166	7.39097	814.007	1111.54	646.107	2.35763	907.323	7.37377	0.216486	466.934	1473.89	0.0169569	961.537	1383.92	514.258	156.436	138.225	135.662	1858.88	0.0727045	912.829	342.606	429.456	376.816	1047.29	440.98	2.34492	40.4976	297.972	1020.52	75.3217	322.294	85.9233	1445.14	0.172614
TCGA-75-7031	4148.92	27.6443	237.066	3492.43	123.787	915.936	2698.56	124.233	547.19	45.2139	181.307	2.23314	3.46187	3.32772	0	0.067255	747.352	1183.93	396.149	5.07963	1060.5	0.341287	0.146957	196.227	459.396	0	694.963	1044.05	837.609	82.4753	290.064	0.582537	639.498	223.389	40.2621	99.1018	693.075	928.139	1974.21	472.675	1.10588	155.194	254.634	1420.16	119.229	26.7338	115.783	442.184	0.0135203
TCGA-64-5779	1790.52	16.14	11.2552	319.336	18.3743	6.05022	1268.99	1.82101	3.67102	1.91084	209.666	2.04528	16.3115	4.07179	0.0244714	0.0478284	256.944	526.906	695.984	5.62888	307.342	0.970826	0	3.38705	0.28553	0	388.049	1372.18	1443.07	50.8683	38.5401	0.135088	738.277	308.727	237.387	82.3314	635.024	418.881	811.661	65.8862	2.92684	1452.72	50.927	1099.5	608.434	13.5267	432.501	851.03	0.0721121
TCGA-86-7711	11478.8	29469.8	4.60371	30.1316	0.391318	1.22805	2150.04	752.761	1.08596	0.477748	695.604	0.136517	14.5158	7762.01	0.0925596	0.0135678	567.604	1341.62	285.077	6.08299	506.343	360.798	30.0173	2.15571	0.411222	0.00580543	946.642	1180.62	380.187	134.186	476.622	0.553532	403.239	0	0.594423	5.62524	759.753	332.229	390.838	384.145	0.735208	133.62	336.78	865.664	879.322	142.655	482.612	442.499	0.0227295
TCGA-50-5932	1828	38.2446	122.496	9410.81	31.7507	245.094	1259.26	376.169	227.176	66.7973	1624.18	0.320508	8.42608	4.15347	0.104307	0.197493	353.193	463.804	1056.46	0.263654	303.7	0.42027	0.104404	2603.97	151.768	0.0163556	483.593	1202.21	878.5	280.374	6.21249	0.0839709	717.468	0.105189	2979.55	38.1033	556.404	485.958	926.232	305.223	6.36863	310.537	328.098	918.029	73.1818	46.7469	56.6958	598.886	0.473863
TCGA-97-7937	2895.55	24.9846	3.48576	539.856	184.044	3.06708	1122.04	57.243	2.05708	1.52015	1276.08	0.481281	34.1897	3.82384	0.387223	0.956644	565.769	635.789	578.107	1.78159	487.756	0.614905	0.139356	50.0281	0.708757	0.736796	627.683	1892.19	926.785	64.2252	445.538	0.168123	670.768	0.359785	804.168	1.51819	370.604	219.72	692.06	406.096	14.1691	16.3395	126.383	757.075	237.771	78.0759	433.108	613.787	0.448733
TCGA-69-7761	2817.69	102.063	2.69855	9.37827	2.99896	8.47705	1765.37	260.613	2.23948	0.970399	1962.06	9.97612	64.8107	7.66296	0.352403	1.69968	1755.36	570.644	228.491	3.2757	1959.02	113.225	0.72822	1.65662	0.558614	0.310156	918.091	1435.87	739.902	808.118	170.063	0.0941301	545.318	0.263672	399.934	0.0991682	2588.99	1520.18	212.575	978.977	4.4058	1733.31	540.698	695.621	206.514	56.0539	140.454	396.241	0.167493
TCGA-05-4405	3160.4	320.578	14.8581	555.051	146.858	336.856	1815.79	175.262	304.676	33.7023	1789.55	249.606	9.12667	1.69046	1.74492	0.0335081	712.332	280.205	655.835	2.88904	781.032	0.226717	0.0610147	573.429	279.44	0.0573501	1088.37	2795.2	892.442	88.0076	286.515	0.0420629	533.197	0.0153684	1261.28	3.98828	466.031	258.211	535.153	337.221	15.7571	343.333	406.405	799.432	1152.81	173.43	1084.31	522.274	0.0785881
TCGA-69-A59K	6098.34	45.8024	6.85044	464.795	12.9503	1938.07	4423.81	68.1953	2776.29	14.0691	1719.71	115.314	18.559	5.09302	0.415218	0.214409	802.727	1325.88	283.582	1.00183	839.596	0.386074	0.151129	46.2483	45.5273	0.035513	400.44	1902.13	583.547	136.501	24.2649	0.0130234	376.854	0.0285498	349.196	4.69238	820.189	503.809	503.825	427.172	26.1833	115.445	55.1016	968.606	164.255	95.1351	120.58	316.314	0.0834246
TCGA-85-A53L	1406.76	332.429	1.08542	171.124	11.0468	109.145	2581.79	175.189	65.8201	0.0155213	3606.03	0.605409	1465.62	126.989	248.949	1640.94	100.094	2955.61	943.635	3979.88	121.075	109.656	3.72507	11.6591	71.1138	31.1149	2657.17	2392.21	1059.58	10.2725	117.963	1232.72	1893.61	0.063077	4.04619	10.1967	306.95	209.664	1491.88	68.7866	371.172	24.938	1005.04	1716.82	282.581	272.612	230.111	580.004	8.01773
TCGA-85-7843	3551.3	2074.83	0.0591119	2.52089	28.6756	2.29843	1603.8	320.923	1.0256	55.1201	539.76	43.8312	705.99	953.185	2034.79	1084.56	291.762	1366.28	1055.36	6.08613	303.051	69.0135	4.06946	0.408285	0.354616	11.7142	1123.28	1503.86	1200.99	141.944	284.765	504.714	1783.42	0.00625009	8.77237	37.9001	506.156	341.257	937.364	203.46	689.199	106.069	870.576	1870.95	668.823	595.052	536.431	478.003	1553.8
TCGA-34-8454	2032.77	5734.04	4.89179	479.72	21.9781	302.228	1807.99	159.772	225.431	41.5688	345.645	34.6242	167.873	1758.76	4032.35	1102.15	678.501	1167.94	410.868	33.874	855.332	9.65694	0.335343	80.7407	3.45179	157.373	984.625	1577.05	926.971	112.368	103.213	186.037	751.757	0.0375404	21.084	9.2145	808.043	1068.89	568.305	404.086	401.712	453.258	1336.89	1080.63	589.501	742.532	510.873	469.532	1084.89
TCGA-39-5030	4347.01	264.08	2.15561	183.331	3.28035	135.109	2192	60.0473	103.26	12.2211	294.856	2.68219	268.924	51.8966	1352.45	226.456	1806.14	898.409	529.682	1227.06	1687.41	57.265	28.2069	12.1817	39.1818	170.052	808.575	1935.54	840.707	608.921	152.673	0.241675	599.041	0	10.1917	0.293781	1509.99	1187.71	543.388	677.034	33.1142	848.09	461.378	1110.3	702.074	425.693	504.238	699.471	432.877
TCGA-85-6798	8748.21	56.523	0.139265	0.448021	0.0588259	0.698155	2038.66	70.5306	0.609139	0.107421	710.077	0	4490.02	12.3345	1394.85	1394.05	130.949	2747.15	745.137	0.439635	165.17	160.426	2.19741	0.0771577	0.561983	215.823	1312.65	2187.92	308.213	13.4479	54.4053	0.106681	1253.27	0	0.326125	0.202304	154.831	163.713	1009.81	119.303	330.433	44.3556	1143.74	1283.6	701.49	808.357	980.583	977.265	78.5253
TCGA-NC-A5HD	2726.83	516.826	0	0.576433	0.0651257	0.287281	1863.61	206.657	0.146114	0	565.688	2.03534	414.156	60.71	2027.81	975.033	25.5466	2236.53	635.378	0.0486716	30.7667	9.31003	4.42004	0.0768786	0.0691296	17.4757	1937.32	1270.14	672.369	4.24779	269.689	2326.34	1154.15	0.129456	15.2815	0.111984	396.81	430.92	1333.82	16.0768	35.5823	14.594	1478.59	1128.37	79.6191	417.835	64.1472	487.84	79.6371
TCGA-18-5592	4006.08	197.229	0.0626336	6.49595	1.25559	0.667232	689.271	108.053	0.588628	0.865304	1573.48	0.817224	999.173	43.0709	3320.27	1740.85	154.194	2404.78	1270.95	0.616239	156.106	187.612	13.9907	0.501433	0.0596768	1859.72	2271.22	968.695	189.236	38.2782	774.735	0.0815647	625.153	0	1.42853	3.35128	528.103	495.426	857.739	84.8877	378.87	31.1704	446.033	951.392	286.25	623.488	208.408	705.064	55.1439
TCGA-43-5668	10676.5	40.5657	0.616633	19.1621	14.2929	15.1619	1371.09	665.987	13.3239	1.82697	493.185	5.29808	38.3355	5.0536	1.79903	1.46651	1720.5	449.057	421.005	48.3327	1690.45	0.59623	0.784467	3.3069	3.49716	1.62552	383.261	1594.72	667.932	883.407	30.457	0.270402	551.147	0	1372.83	0.569749	887.097	852.489	480.406	1069.41	24.9304	771.735	745.725	993.429	197.818	97.9273	230.786	780.578	0.524888
TCGA-85-8353	2268.36	57.844	12.7596	587.515	7.0039	70.553	1530.36	120.442	71.3758	0.179715	1481.95	3.27125	2238.17	9.6943	1679.73	2474.73	489.945	1747.52	656.227	5.32018	512.375	2.05383	0.326203	30.5414	0.402195	537.208	1620	1576.59	791.343	164.052	495.34	18.6776	795.452	0.00912933	13.1318	1.1451	515.332	403.16	711.546	243.987	1763.12	277.485	1088.56	1440.74	1432.09	453.714	1163.49	438.286	1.46721
TCGA-56-8083	1386.4	19.9985	1.47781	212.505	4.88628	127.096	358.22	35.7007	104.412	0	136.493	3.00668	33.9775	1.96634	62.09	6.77325	67.5625	616.849	600.706	0.0896138	85.6561	3.91179	0.378518	10.0735	26.6892	1.12294	223.808	927.543	304.105	11.0989	76.7705	2.39744	735.229	1.8949	6.34848	0.0515461	148.443	176.068	465.549	39.9664	5.17896	10.9745	91.3897	859.341	196.392	79.0793	315.032	1133.77	0.174121
TCGA-39-5035	4372.06	2672.06	0.720801	124.378	33.8492	86.6687	2430.46	300.103	52.1412	0.428651	1023.16	41.6796	668.383	1020.45	761.627	633.125	1782.24	1504.74	1582.68	5.73075	1478.21	149.974	1484.87	38.5138	8.13953	172.744	979.18	1473.97	1060.18	203.999	76.2837	0.342687	1691.13	0.021775	9.08677	0.70636	1577.46	1251.84	1485.43	810.244	568.998	511.309	338.504	1526.81	259.341	368.521	200.426	1776.17	0.763538
TCGA-85-6175	3344.03	324.289	4.57634	704.334	2.14709	143.344	1444.08	131.033	150.372	1.5294	290.617	0.635418	725.329	80.6034	964.295	621.092	1023.42	634.733	461.161	0.307473	1106.83	347.155	91.3575	28.4822	42.0028	1213.59	517.259	2136.27	531.927	182.73	391.942	0.14689	725.219	0.00511131	18.671	1.28223	747.134	653.103	498.527	501.42	410.232	183.858	142.116	1459.68	3227.38	296.905	3459.58	595.731	124.809
TCGA-96-7544	3571.27	2302.73	0.165801	2.95105	52.8324	40.5511	1695.06	364.523	3.2134	4.45177	260.324	1.32202	323.858	707.134	1972.18	1010.21	692.673	1320.6	500.266	15.2005	567.912	25.7968	2.66217	2.58967	1.18041	4.31152	2120.88	1284.04	616.987	1190.28	162.641	964.641	2118.59	0	136.539	11.3166	574.321	259.441	549.184	235.535	422.459	366.673	1479.57	622.059	830.127	342.911	799.329	683.721	696.134
TCGA-85-7950	1238.8	27.7396	0.291085	23.4268	0.723545	114.293	1507.17	5.47757	45.0832	0.293612	330.353	0.233722	318.905	5.52128	2233.01	18.1415	611.658	1352.26	337.51	97.0931	914.796	0.0392913	0.253781	3.98589	1.05248	477.792	882.138	1421.18	243.544	101.043	110.474	0.699814	893.453	0.0426148	2.32505	1.61278	1672.17	1189.25	428.503	344.239	26.5629	21.1192	175.497	492.982	764.339	410.535	736.086	347.503	200.358
TCGA-L3-A524	3832.07	32.8435	0.0547273	0.237285	0.261992	0.140334	1047.54	39.7549	0.126603	0	533.889	0.533168	25.1699	3.50314	32.2914	2361.13	214.927	2807.45	639.712	0.03916	240.789	635.588	0.992442	0.391745	0.19467	9.8725	840.036	1193.71	521.458	85.3913	347.681	239.235	630.692	0	10.494	0.585648	220.474	176.139	1870.99	118.013	44.3998	22.6263	1175.27	2110.79	128.578	488.527	160.842	518.905	7.30448
TCGA-96-A4JL	1571.4	51.2027	1.51757	42.0573	43.2391	31.2656	1705.32	298.418	26.0014	69.2078	343.006	205.71	158.205	2.3174	680.03	10.9153	2363.48	831.971	595.723	6.96471	2614.82	2.24058	0.316324	0.650597	12.2655	7.8884	593.236	1581.3	575.051	100.406	32.2882	4.33414	978.335	0.448175	11.1663	48.8488	1072.68	1274.01	585.688	915.716	24.3044	185.293	619.96	551.313	239.951	140.81	266.17	772.639	11.5754
TCGA-94-8035	3039.68	1052.47	4.77312	584.816	9.12415	392.132	2506.25	358.998	274.129	29.5146	1168.86	6.07404	891.477	362.165	2160.74	2345.4	183.764	2332.8	719.009	31.2287	226.136	406.959	73.8008	148.813	8.61834	1770.33	1442.99	1624.11	540.034	30.352	136.654	601.681	1287.69	0.157711	67.4519	2.59211	214.834	121.259	839.611	92.7903	1335.6	98.6587	1890.4	2165.6	129.064	1221.93	81.1881	944.473	653.831
TCGA-22-5491	3988.02	6176.88	0	0.220075	273.358	2.32966	1806.19	1972.2	0.228699	415.809	938.345	312.01	1158.97	1078.03	2516.84	1919.53	355.284	1237.43	902.744	6.21222	231.889	724.698	21.1771	2.3346	0.0759259	5.52923	1764.62	1633.93	2617.88	500.931	49.7068	1515.09	1763.97	0.0359198	257.17	347.93	505.348	152.642	871.424	134.156	709.716	279.482	1348.66	1410.02	17.4755	622.347	11.7989	1193.28	1955.05
TCGA-63-5131	3094.61	630.058	5.7237	183.044	8.79276	248.929	1040.05	57.4416	179.973	0.560105	633.872	32.6664	324.908	174.626	1461.83	265.042	172.371	2026.36	735.464	0.641845	227.264	3.65772	4.35708	22.6902	35.5047	2.24488	1349.39	1834.23	629.915	40.7866	62.6007	635.7	1176.39	0.0162587	31.4526	43.2129	733.009	554.724	832.238	139.986	16.7362	25.9283	1420.01	884.441	153.501	584.111	112.088	468.137	112.822
TCGA-34-5239	2748.11	113.788	0.119182	17.8078	0.657374	6.07705	1496.34	202.592	4.41818	12.8131	412.508	3.80423	462.13	36.5279	1443.98	267.641	1129.92	946.899	1019.96	250.705	1200.92	40.8634	3.01483	3.3871	0.526634	231.508	1206.61	1816.46	463.601	180.787	261.624	1.65327	1125.04	0.0641031	7.96959	2.41002	1030.54	790.336	829.734	592.543	207.975	178.802	400.461	924.567	853.351	273.689	707.642	851.933	139.405
TCGA-98-A539	7108.65	160.539	4.96672	642.071	12.1404	335.777	1794.96	127.816	265.334	5.79034	555.101	41.7544	2128.55	33.9804	1308.95	2119.52	350.575	1391.76	544.598	8.28565	361.734	286.619	32.6114	65.3652	84.4389	1810.67	1079.51	1722.5	474.15	103.837	234.132	0.0249245	1085.57	0.045533	11.8419	1.02408	263.054	220.502	706.533	172.329	528.509	37.3273	63.7527	1453.07	271.918	1312.81	224.263	547.236	0.898092
TCGA-90-6837	6150.11	9785.45	0.389567	39.0656	0.399631	1.19322	3503.8	201.324	1.23488	0.506365	2282.61	0.636232	2093.92	3810.7	3697.95	5278.76	893.821	2194.47	430.3	6.39995	975.169	19.1966	1115.34	6.94897	0.404001	1394	1789	3024.15	792.791	117.551	635.425	0.196713	806.336	0.0302621	26.3752	1.93062	500.849	471.844	526.725	542.566	728.451	93.1084	769.686	507.7	1061.73	687.897	1023.83	494.357	1021.85
TCGA-98-A53A	6804.18	59.9604	0.629325	182.82	21.2565	212.801	912.822	23.2829	123.535	0.0436627	198.13	12.5703	2386.78	14.263	1331.6	272.654	162.451	1283.3	603.607	2.46004	192.978	2.94485	1.54102	46.1895	1.98391	14.6192	1036.55	688.645	383.021	20.322	35.5775	4.08252	590.238	0	4.41528	1.34307	316.633	178.635	475.12	77.2057	176.056	55.5576	916.195	982.123	127.627	188.672	135.513	895.481	669.525
TCGA-37-A5EN	2720.29	65.4528	0.121104	1.0314	118.518	2.45301	2011.89	414.819	0.628919	97.4525	863.465	18.9013	895.588	30.5064	242.966	1529.49	315.412	817.855	698.07	34.9098	303.166	166.425	2.48373	1.79242	0.175828	6.49681	1628.34	1371.07	505.019	93.6415	88.135	1004.69	1288.39	0.0658527	15.5539	32.8974	652.586	350.488	886.258	186.425	134.702	165.534	1085.95	1304.6	81.3628	476.086	94.9786	646.761	66.3871
TCGA-NC-A5HO	5525.07	14085.6	0	0.105394	1.02404	0.134441	3303.05	258.253	0.0736379	0.80142	375.769	0.310114	231.424	3043.01	2628.17	3187.71	125.918	1985.58	509.033	73.4064	149.14	383.87	175.099	0.134316	0.181166	210.681	2460.78	806.048	587.529	32.1888	42.0695	206.973	1130.26	0.033926	107.026	736.327	328.526	130.248	776.435	72.5822	669.125	23.3773	2179.1	1798.9	96.2984	776.557	121.258	924.559	4198.53
TCGA-21-A5DI	3296	2838.8	0.0612721	0.815097	0.0733309	1.0513	4827.89	515.196	0.404981	0	831.411	0.373081	3239.84	912.223	2414.49	1696.89	36.9562	3236.31	481.137	0.219215	45.7978	193.533	175.234	0.461678	0.175139	26.069	1474.41	2274.13	1031.8	6.61176	26.9829	2.39375	864.528	0	2.55104	33.793	400.826	205.259	681.599	18.2451	1379.15	2.41874	1070.51	1445.04	260.681	1152.33	288.408	662.4	6.45297
TCGA-34-5234	10289.7	17681.6	10.0872	908.936	289.88	1081.84	8686.24	5627.39	1067.74	4.73095	2808.4	858.64	359.102	2678.32	220.315	366.172	2746.06	411.68	5221.9	18.3636	881.438	827.733	270.862	515.529	199.958	318.341	1256.84	1364.04	3866.26	431.731	574.576	1.14142	2401.94	0.240327	87.5096	117.429	2631.1	861.788	1356.1	1251.03	1134.68	2079.67	179.824	550.47	836.855	594.316	162.586	2323.91	35.6497
TCGA-43-8115	3959.56	198.067	0.440408	16.555	1.64326	16.0898	1269.04	44.8466	12.885	0.242647	460.879	7.03077	380.208	45.1336	367.95	653.193	1192.65	1078.21	292.692	1.99275	1169.82	29.6851	4.01283	0.488003	2.26264	7.63562	512.8	1820.29	618.925	388.561	159.664	16.649	433.944	0.0616311	42.4565	0.0533134	994.7	813.388	312.308	685.083	69.099	281.631	451.314	945.953	1133.87	208.57	1286.72	427.288	53.4058
TCGA-34-8455	2149.92	165.388	16.7921	786.732	9.04042	618.041	2240.29	352.786	602.608	0.120598	917.603	27.1411	2004.24	18.5313	2454.64	2511	184.16	1262.94	519.407	1.34359	301.508	10.5438	1.0945	93.2376	51.7706	727.525	1456.28	1946.62	1285.48	12.9579	77.8775	3165.78	894.127	0	14.5445	4.06293	599.019	327.064	705.405	135.049	1510.01	222.982	1773.88	2071.98	683.538	883.862	683.713	578.288	1523.26
TCGA-60-2703	1847.44	164.023	0.817687	37.3884	0.191885	2.7207	2326.43	907.604	2.05319	9.97135	397.896	4.63017	1318.85	17.8471	555.456	440.211	67.2168	2249.51	987.882	517.808	76.4666	470.855	7.14758	3.08059	0.295339	130.181	715.801	1434.55	569.99	17.6691	236.263	56.7493	1638.76	0.015257	3.75519	3.49746	345.798	248.299	1123.98	37.8449	344.001	92.4149	494.857	1891.07	947.534	133.434	554.336	700.305	6.3641
TCGA-63-A5MU	7458.75	1711.59	0	0.257416	0.20358	0.137453	892.495	78.5186	0.140538	29.3838	406.893	6.6372	1479.15	641.468	1358.9	2011.56	83.1351	1288.47	1092.36	0.260821	70.6828	103.32	5.7379	0.0915503	0.108048	2017.74	1740.81	933.007	280.444	13.2366	42.8585	392.321	2058.05	0.104059	4.69994	43.3073	413.281	187.529	1396.95	53.7744	796.612	30.9309	341.224	939.041	45.7151	1503.93	38.005	844.453	434.428
TCGA-85-8352	1045.66	18.7382	0.320354	8.60747	0.153361	4.17176	4478.72	32.8712	3.44959	0	99.5234	0.445854	7.02329	4.64291	2.5594	3.73692	54.7524	1011.83	1307.79	0.0764095	78.8552	4.00998	3.02573	2.03164	0.515501	0.1896	794.265	1722.48	2038.79	10.0029	1216.26	210.732	2168.31	0.213394	0.474706	0.835069	263.93	161.691	1365.83	45.6523	1.72494	6.97628	59.0584	2817.25	29.5737	438.113	14.275	1544.29	0.816557
TCGA-22-4609	5787.72	918.394	21.2837	1812.97	187.837	2386.51	1767.2	567.175	2581.69	1.1607	458.259	8.62348	291.788	230.052	972.325	2123.54	1259.85	1052.24	369.275	5.43119	1268.94	1482.53	20.0146	212.412	985.309	131.385	1151.25	1615.59	685.743	253.842	221.109	426.23	725.981	0.0737028	58.3009	1.75329	937.642	602.759	592.678	358.686	255.798	579.961	654.818	1652.74	728.943	327.688	697.529	621.265	130.425
TCGA-63-A5MJ	12387	1520.48	0.00695	0.0890311	0.316077	0.0366914	1632.02	240.529	0.0689046	3.97086	1506.27	0.0241817	2226.78	368.632	1860.93	1466.35	213.459	1872.06	465.976	0.174057	229.552	2902.68	30.5106	0.0785512	0.00882921	1.57335	1528.84	1156.43	553.854	29.4799	898.677	0.932217	1217.33	0	3.81818	59.1555	447.351	271.555	491.995	93.5408	54.4898	8.7961	20.8455	1511.8	701.967	620.216	699.292	919.664	46.2893
TCGA-68-A59J	9946.49	4698.4	17.8911	1020.25	28.2765	437.945	1223.46	396.488	366.724	123.556	5329.9	80.0316	1468.81	2021.44	75.5667	1991.22	667.183	2438.65	943.646	1.13319	641.177	1930.37	768.452	275.549	30.5532	36.8885	6528.69	1423.22	566.26	74.439	396.525	0.713454	723.809	0.0896061	63.3864	0.880829	1048.25	1072.5	637.033	289.492	106.575	63.0756	296.152	828.251	122.646	497.703	116.064	883.01	4.68924
TCGA-22-5471	4617.47	263.129	0.0155551	0.398529	4.9706	0.527918	3904.43	71.7979	1.78636	20.7906	1517	1.35305	1792.8	63.0139	1744.51	2492.36	766.733	3490.02	898.256	53.0643	933.75	823.754	9.13827	0.19046	0.0494026	249.928	3238.85	1851.29	1171.63	104.06	86.3545	715.992	813.72	0.0370055	7.97282	38.0294	914.036	1498.65	702.201	355.537	330.962	107.416	770.359	1400.57	180.372	1016.44	155.313	987.316	961.755
TCGA-77-7142	2681.06	42.5223	12.5625	1257.07	22.315	2005.56	1895.45	252.42	1113.13	1.62563	546.402	202.215	320.436	8.15185	676.489	884.992	512.914	2818.15	1091.78	0.91665	493.541	153.643	8.4618	379.282	137.413	47.0097	1133.73	950.214	596.881	114.421	359.516	1757.98	1857.44	0	51.3165	11.5657	712.507	461.758	510.746	170.674	196.061	30.713	247.748	1560.15	112.8	105.527	111.357	571.031	142.945
TCGA-22-5479	11380.2	281.903	0	0.167066	145.147	0.625125	2242.55	700.5	0.108946	648.637	1769.76	569.613	3838.99	75.649	2048.2	2236.55	313.251	2712.21	864.514	4.8189	415.997	140.158	3.52289	0.0887136	0.0717945	1865.52	2690.81	2350.18	566.128	64.5296	140.737	277.037	761.967	0.0358523	9.88668	97.9257	545.818	438.334	1128.18	260.139	2187.94	86.3526	177.931	1995.45	249.005	942.256	349.477	1092.63	81.7282
TCGA-90-7766	2098.17	2555.15	0.926316	88.625	12.5449	79.9795	2060.24	295.598	66.032	12.4054	860.385	19.8187	30.1651	719.802	1154.84	957.901	615.069	674.736	243.85	8.95393	489.768	19.5912	83.1924	33.1841	18.395	5.7132	1140.67	1461.79	1642.77	163.134	47.8032	288.146	1204.47	0.0154646	322.552	26.6881	993.627	332.861	290.987	216.783	436.979	528.486	1211.7	1274.54	82.3222	225.312	61.973	610.218	15.4997
TCGA-37-A5EM	1925.54	1592.54	0	0.751656	0.228229	0.415487	2847.3	172.528	0.420142	0	3721.55	1.51133	997.736	538.705	405.317	2061.29	663.316	795.925	460.731	7.99769	638.606	1522.86	69.5638	5.50806	0.0807535	50.9956	2766.97	1980.53	1191.66	262.453	222.272	0.993346	615.551	0	4.57609	0.436047	792.733	621.945	725.117	380.569	500.961	43.0986	237.963	1351.57	1310.93	807.026	1124.14	470.033	5.65613
TCGA-O2-A5IB	1168.21	17.8505	0.0338185	15.0895	0.501881	0.448898	2842.16	237.344	0.173232	0.316755	88.075	2.28275	93.4892	6.12666	148.574	10.1274	84.9824	589.091	220.609	1.71811	77.3525	4.91364	0.40885	0.624305	0.0214813	0.198152	411.902	917.53	283.079	13.9372	16.1041	1.00412	1286.26	0.862467	0.390431	4.53766	139.349	125.992	348.464	45.2803	33.6512	26.0641	314.363	1435.97	54.5084	26.6874	67.7599	511.086	0.648855
TCGA-39-5031	3922.29	2601.75	10.9518	732.667	234.164	1124.87	2091.64	524.095	1032.26	3.86038	502.888	113.001	953.199	477.675	1857.54	1452.35	760.839	1071.16	855.186	20.4767	668.351	642.038	26.0426	136.308	353.308	279.585	1362.33	1630.76	725.126	284.998	440.516	1291.16	907.444	0.0685076	52.0598	18.223	813.398	627.442	872.409	258.267	192.08	1917.15	956.092	941.614	539.686	542.604	344.665	889.69	507.479
TCGA-58-A46M	8749.12	578.658	0.010663	0.047283	0.969879	0.0562935	1329.95	9.60072	0.537391	0	915.471	0	5.81305	95.6641	48.5933	1656.09	445.87	1070.62	622.908	0.114448	475.884	4.64034	32.7111	0.120517	0.0203192	1168.83	1390.24	1167.44	309.806	207.076	205.171	80.9825	691.694	0	0.176872	14.0439	1075.01	586.455	673.02	265.436	59.8722	193.048	0.998286	864.668	124.73	494.977	88.1713	872.277	12.7791
TCGA-34-5232	1956.74	3902.45	4.18635	322.045	29.7878	152.154	2703.32	438.76	173.731	22.9479	421.821	21.9484	218.466	731.094	2688.81	1775.13	810.242	1476.7	493.051	24.7582	1100.51	2463.88	44.2069	29.1628	65.4506	2.56906	1576.97	1648.72	699.994	156.069	19.8191	167.438	1130.3	0.114287	42.268	4.14283	953.477	692.493	825.621	542.873	1133.51	166.981	1125.71	1275.37	117.678	1021.61	92.8906	772.401	1682.15
TCGA-NC-A5HJ	9127.36	140.081	56.0385	2384.36	156.579	3682.04	3283.03	1070.58	3319.19	16.8239	1115.71	647.961	5.10713	41.7764	7.38788	2.79186	2509.48	1003.22	463.771	2.28918	1874.29	4.6544	0.922973	591.005	3784.91	0.0929505	555.098	1389.34	1570.55	402.633	10.6269	3.36323	1006.29	0.177126	112.718	5.60216	1818.95	1040.27	502.297	678.172	3.08191	267.185	189.441	879.831	34.6121	65.9083	21.3577	661.33	1.60125
TCGA-18-4721	5996.28	60.3329	1.10465	78.5553	3.19497	43.999	1199.36	38.8615	27.1325	0.0431106	641.253	7.60694	247.267	4.86408	866.197	1344.95	1115.58	2515.99	585.601	1.89374	866.318	57.2638	0.956395	13.5689	13.5071	1.38929	1085.5	1400.51	710.518	264.583	691.509	16.4532	999.129	0.0218997	3.72576	0.852485	1255.47	692.277	755.958	587.213	38.0672	863.201	1238	868.082	818.278	237.779	362.265	741.986	155.806
TCGA-60-2704	5262.82	363.283	115.9	665.201	9.88997	1244.81	1243.64	113.247	1075.06	7.06489	367.464	52.2265	451.599	87.6576	518.17	876.637	1251.82	892.403	476.702	3.77809	1064.56	43.8551	11.4937	54.1823	313.21	19.3895	545.482	1439.17	688.811	311.451	650.369	150.844	841.579	0.0797529	17.7444	0.655401	889.202	451.625	455.87	529.381	104.157	747.733	208.387	1051.57	1555.06	111.741	1162.63	709.259	10.1957
TCGA-22-5474	7364.61	185.365	0.0128245	4.7295	10.7593	1.43147	1231.75	245.077	0.68341	4.60053	1582.07	19.2095	719.937	35.6372	91.1597	772.688	1069.24	1253.93	975.905	4.51944	903.89	120.194	2.51944	1.09918	0.0203651	17.5559	1823.43	1660.94	735.533	460.216	1618.08	32.9505	951.428	0.0671206	767.987	2.61279	1855.22	1339.9	646.755	288.165	23.7322	1159.04	662.958	1396.56	157.144	364.095	100.148	785.561	21.7483
TCGA-56-7221	1897.53	775.678	1.33394	321.889	54.0112	329.766	1497.14	367.543	247.188	65.1537	819.741	1215.65	1198.86	162.266	844.28	952.798	129.975	1433.62	705.727	2.51184	181.276	1090.13	135.619	72.4737	9.7441	1937.73	1590.01	1280.41	289.043	22.7118	229.622	40.0728	1468.6	0.0601284	91.8237	3.32308	251.971	108.87	597.905	97.3604	157.694	15.6303	533.023	954.8	101.043	339.55	121.151	654.801	146.016
TCGA-21-5784	5644.22	12328.7	31.0714	961.915	657.846	1333.39	2184	4462.04	1291.82	82.9736	749.196	2476.32	308.377	4796.13	2339.02	1151.53	874.484	510.614	822.511	13.8569	1046.91	182.057	27.9883	161.079	706.645	743.48	3683.63	3002.68	1285.25	105.454	81.5305	2.17772	979.069	0.140169	131.709	45.4695	1053.66	870.944	904.437	490.168	1132.96	530.303	1332.31	1342.21	228.135	1088.72	145.789	1040.6	2300.86
TCGA-39-5028	2457.81	6059.17	3.69832	264.427	856.511	243.495	2084.63	4290.48	144.959	1221.12	893.081	805.762	534.603	2482.78	946.482	1525.95	543.265	1503.36	1135.77	17651.3	536.877	1079.07	746.696	55.8405	2.2973	2170.93	1444.89	1584.85	554.058	48.2565	492.491	0.372108	2504.19	0.761353	67.6403	55.5107	893.384	492.059	1498.83	376.692	657.935	527.782	314.049	982.957	770.117	1009.71	500.468	1099.14	239.306
TCGA-43-A56V	6085.56	6932.25	0.296759	220.187	0.710329	53.5576	3297.4	721.633	48.01	0.123535	1300.44	44.0168	1174.56	1534.09	1470.1	1362.69	164.006	3384.25	454.673	8.25788	159.497	1007.35	133.749	48.9653	1.74537	11.3773	1955.11	1405.6	1089.02	27.6572	121.076	1238.52	1510.25	0.0522955	103.686	30.6259	324.081	134.695	1156.09	80.4767	1452.21	84.1128	1140.94	1626.21	251.186	700.588	166.559	802.131	291.755
TCGA-63-5128	11294.1	452.292	8.58794	498.806	1.54845	636.316	1120.36	240.056	353.456	0.122939	951.281	3.42519	8498.8	42.0282	2019.69	4422.56	139.171	12180	1236.11	0.134172	162.991	292.381	77.3936	113.223	3.54337	25.336	1106.34	1345.25	309.789	11.3977	197.469	64.1106	1079.69	0	8.41028	0.19294	150.039	129.897	1105.44	76.4073	97.5316	30.2183	63.0108	1734.63	304.563	746.771	215.105	1373.49	33.9755
TCGA-37-A5EL	1032.21	296.993	0.0245764	0.177596	0.862788	0.185353	2375.65	533.216	0.135366	0.015346	2753.63	13.6247	2471.53	56.693	1142	632.854	351.338	1015.4	301.47	0	256.844	98.9306	112.564	0.0308634	0.119683	202.407	3024.38	2306.22	1180.94	3.05637	25.5519	13.3459	280.76	0	0.494628	1.58473	1368.94	1672.92	565.28	287.637	258.544	0.829453	1238.38	874.839	38.3782	782.79	54.2798	263.79	158.151
TCGA-85-8048	4428.1	961.38	121.616	1141.27	29.0757	1654.09	1840.82	245.85	1325.39	0.932779	504.468	85.4412	239.559	192.841	444.006	60.0031	1470.42	1142.81	486.58	6117.84	1741.39	23.8678	14.7032	36.7542	509.544	18.5083	739.471	2266.07	855.847	214.131	138.106	1.26276	815.254	0.0374085	27.4828	13.0518	1468.51	1265.08	437.086	560.412	36.0519	330.741	445.894	850.648	896.775	186.932	627.819	506.763	2.40483
TCGA-52-7812	5902.68	1049.32	1.23452	328.453	19.23	130.062	5257.03	33.0394	115.309	0.0355781	2412.56	0.0330412	4.76012	32.9738	1.16043	30.0468	1267.74	1384.93	1080.68	2.10646	1442.09	2.49956	0.0717536	24.346	14.6818	0.598565	1123.34	1778.9	768.409	373.131	156.143	0.0989323	1216.08	0.0180733	750.422	28.5323	490.581	1722.28	1262.5	624.354	218.831	138.708	173.308	2030.87	179.284	174.293	683.961	1055.95	0.237651
TCGA-34-8456	3481.99	147.158	2.65885	71.877	1.68848	50.3058	1696.17	54.8943	30.7429	0.101647	769.024	2.17118	2561.8	40.2223	914.978	1268.26	265.259	1561.94	473.897	2.47523	315.752	285.795	8.14881	16.8143	6.79	7.16562	845.477	1333.53	497.203	44.5379	173.213	460.369	631.886	0.129089	21.7908	0.111668	307.264	401.556	541.159	90.7739	233.909	250.502	402.116	1697.61	128.143	319.549	117.653	820.668	108.872
TCGA-85-8666	7377.69	5585.71	0.166541	0.808826	0.0284739	0.170462	1826.44	568.354	0.157251	0.512531	530.379	6.95351	2051.97	861.551	974.929	1488.05	219.172	2618.31	289.093	2.42592	294.515	1358.46	808.778	0.448167	0.105786	934.78	1748.29	1865.57	501.531	129.908	757.043	1.53364	603.323	0	29.1483	15.178	369.553	365.037	644.265	187.521	875.596	28.0177	558.171	1723.93	1088.77	808.276	1027.51	368.006	144.633
TCGA-NK-A5CT	4254.64	3250.08	1.77459	318.487	1.15369	226.161	6423.31	1528.61	166.779	0.615606	1954.88	0.076228	4609.12	471.871	619.059	2034.52	166.108	2176.76	616.419	0.705446	227.062	35.8685	77.4727	109.901	0.528814	18.4577	2695.61	2559.79	1393.31	7.75879	418.626	0.741789	1222.37	0.0833923	8.33655	10.1895	829.131	408.672	712.928	184.637	115.343	26.1435	1187.64	1427.44	43.7752	1561.23	42.0446	1033.75	146.862
TCGA-77-A5G6	2909.42	2577.96	2.97287	272.615	29.1131	323.834	1927.85	142.373	256.826	0.0441983	555.38	0.533607	359.006	319.345	3353.64	764.828	163.566	2600.6	623.258	5.48691	204.078	40.4915	70.2858	52.0673	48.3253	0.994945	1537.79	1623.38	632.439	34.2493	54.1803	395.3	1902.85	0.0112261	22.9186	3.78731	189.159	123.221	614.789	79.9481	422.84	63.3063	1715.01	1306.2	125.619	391.909	88.4938	1084.48	599.164
TCGA-43-7656	2977.27	1078.8	0.0186875	2.95095	1.31956	0.620133	2455.66	288.325	0.409147	29.9832	268.15	18.2384	199.727	349.664	306.595	9.16975	509.214	1243.26	1638.45	67.3604	603.14	196.425	105.125	0.246414	0.201793	1.08666	414.511	1610.04	913.773	994.613	63.7008	0.206854	2054.14	0.00889149	4.97206	1.2691	774.319	527.378	955.038	252.736	37.009	438.316	100.227	1076.4	399.504	67.2702	365.686	1584.2	0.136403
TCGA-39-5040	2378.21	395.465	2.36476	44.9373	1.01255	158.306	1973.4	72.9477	95.1319	0.0129907	201.272	10.7614	2.7012	15.8855	0.38281	32.6085	220.715	1256.58	523.257	1.46384	213.307	4.86756	13.8857	1.1365	41.2169	16.5609	634.615	1096.46	232.289	29.5586	66.2334	0.0993389	596.247	0.0263964	3.47392	0	342.834	139.884	501.141	109.877	0.76174	165.539	1067.69	912.477	69.4681	24.341	55.8884	776.138	0.0819531
TCGA-43-6770	2802.9	228.571	2.82834	482.377	8.21456	686.437	1094.18	91.2663	613.841	1.303	541.58	30.1633	2339.42	44.0531	3422.35	1360.85	290.27	3399.09	699.351	3.01925	305.504	54.2439	24.6557	33.4409	6.47147	335.686	984.962	1501.44	377.631	90.6057	254.894	121.746	1334.98	0.019468	23.6323	2.14717	290.8	190.864	926.293	159.58	356.882	51.7786	588.475	1904.67	656.58	297.072	682.888	475.384	142.832
TCGA-77-6842	2765.69	76.737	0.553433	238.176	0.987917	151.542	1329.65	36.1414	105.662	0.0175717	170.211	2.74154	16.4119	12.4241	413.618	3.15934	922.22	2041.41	627.734	2799.84	1313.15	2.73238	0.318945	32.1766	6.35151	0.466338	548.703	1435.64	470.273	194.149	205.139	0.256524	1234.77	0.0178524	2.83182	5.09621	829.389	702.618	787.011	332.587	18.5222	143.627	468.792	967.339	554.108	164.609	266.281	801.956	225.279
TCGA-56-5898	7656.5	702.498	27.1715	1729.91	32.8154	1969.93	1583.6	510.638	1558.85	0.0343567	949.698	59.6339	2025.58	132.517	761.889	1646.77	615.603	1629.29	981.518	0.918646	856.082	294.671	64.0242	422.752	529.501	817.176	1369.38	1901.25	766.175	111.756	189.602	28.3861	1464.49	0	155.58	2.71753	420.341	447.796	778.58	525.821	1073.66	81.4418	361.379	1858.71	424.403	820.756	522.702	1015.15	125.832
TCGA-77-8154	2438.31	276.417	1.64206	115.49	7.58752	78.9363	1096.71	39.2967	57.4399	0.026748	454.385	4.57069	492.141	76.9427	2460.73	1191.99	65.6677	1164.46	917.878	1.94126	87.6519	75.4185	3.93799	24.9069	24.6155	592.096	853.108	1240.98	972.412	17.8831	9.99117	1499.24	1683.27	0	41.9224	4.58402	271.175	216.917	786.747	39.558	285.455	18.7256	1536.66	1230.41	326.627	486.992	393.673	475.343	275.14
TCGA-85-A5B5	9940.74	20.0936	0.071696	6.22724	1.39742	1.93888	2120.81	99.9448	1.1847	0.0767461	2263.25	36.7059	1950.69	35.0282	954.896	1020.41	143.613	875.149	445.017	10.92	178.953	103.38	1.89607	0.868213	2.14693	27.8785	1990.7	1602	1020.17	7.99526	193.252	456.681	581.279	0.311889	15.8137	0.337246	219.796	179.449	1100.82	100.315	1328.09	23.6912	1179.43	2014.32	158.714	1104.77	251.676	1327.97	85.7963
TCGA-85-A510	4068.1	41.8844	2.05339	369.925	11.0176	292.226	2922.9	29.6861	209.398	0.0516315	256.162	4.93883	3.00298	7.93374	1.46296	1.15325	641.638	764.371	763.32	3.54998	670.429	0.386923	0	8.48886	29.2461	0.0367034	396.687	1126.25	1184.59	128.017	27.4379	1.75876	829.054	26.7921	112.889	3.97048	694.908	330.851	832.421	344.127	6.16194	139.401	72.8133	1639.99	90.4605	56.8707	75.7937	1176.64	0.201182
TCGA-58-8391	2162.68	2377.23	0.299313	273.234	10.2278	148.668	1152.21	224.713	86.0314	0.174008	1057.8	601.547	590.043	556.496	1398.43	1167.54	133.174	2038.39	420.252	1.47705	147.142	200.563	107.153	80.8403	1.23251	0.69637	1685.3	1232.41	270.944	39.0992	1321.45	9.58321	539.81	0	4.75255	8.41109	184.391	121.606	382.933	65.0088	1097.95	23.6994	1079.71	1423.78	201.138	1502.29	138.001	496.073	52.4049
TCGA-85-7697	1514.79	5464.77	0.288072	3.65478	323.705	10.9124	1522.49	1866.8	6.47477	357.999	749.335	24.2605	1720.64	1433.67	2529.8	1563.49	275.391	1276.2	1082.9	32.4888	275.734	1807.69	616.021	1.66494	4.56623	1517.99	1626.04	1371.11	536.978	849.255	15.2571	82.1476	1210.8	0.093453	125.489	592.508	604.936	645.471	697.527	123.886	869.833	394.019	739.29	988.383	544.945	799.991	556.485	533.519	730.216
TCGA-85-A511	2547.76	1307.41	0.187563	21.301	0.0498837	7.80376	1887.16	69.6751	4.73498	0	1153.5	1.88529	374.882	615.132	1097.65	1291.18	209.953	2755.64	484.484	147.333	319.64	222.966	78.8524	2.68912	0.0661882	118.048	1399.76	1699.1	438.81	73.2307	323.712	25.3345	733.438	0.0297474	7.16957	34.0958	890.857	877.385	677.581	136.54	224.029	92.1527	1269.37	1117.41	1275.71	402.37	969.794	596.15	158.086
TCGA-NC-A5HI	2132.44	4582.17	0.195938	41.4393	1.61805	33.9512	2770.38	160.973	23.3921	2.25732	653.105	13.3281	610.943	1279.2	4128.9	2028.65	166.01	1838.2	738.831	1.71749	147.133	12.137	60.4415	19.0083	0.883658	140.828	1627.36	1550.06	529.119	40.4535	24.9331	486.591	1085.34	0	118.902	2.58065	182.077	122.168	582.325	75.7189	813.756	42.0747	2235.38	976.612	38.7891	646.112	30.3653	603.012	2809.13
TCGA-98-A538	2787.49	735.997	0.0705721	16.551	1.11911	7.13211	2373.01	65.3398	2.70395	1.56988	475.251	9.36148	310.186	247.675	2612.62	1221.65	340.664	1845.73	487.812	0.91527	301.397	5.23213	2.03298	4.10446	0.140084	89.1925	1072.39	2156.21	956.889	158.777	36.5275	2774.41	524.983	0.00839453	34.0707	0.472004	394.968	267.164	752.727	199.979	812.581	127.374	923.552	1100.03	464.429	676.961	374.802	696.203	1618.39
TCGA-63-A5MV	3860.28	439.095	0.337814	14.0809	0.161719	9.45218	1913.7	150.358	8.27995	0	769.811	0.861947	1230.34	209.166	920.188	729.818	585.755	907.882	418.157	30.9001	532.606	73.6238	11.6565	5.79076	0.0643732	197.444	1156.85	984.545	934.003	114.956	151.089	3104.62	807.093	0.0214308	14.1581	0.370771	571.963	451.438	374.893	377.289	278.067	377.109	725.695	1196.38	526.237	374.357	456.947	501.44	490.561
TCGA-NC-A5HR	4197.53	16.2696	0.260998	8.02182	0.832973	12.0824	1836.38	542.879	10.2067	0.186255	748.862	91.3302	125.68	6.32945	1673.21	488.294	213.041	1506.19	1119.54	0	180.284	517.922	0.234773	1.87294	11.4234	7.5801	1900.2	924.093	572.834	29.4194	515.227	1237.25	866.53	0	55.7202	0.971923	475.492	271.263	713.834	137.284	260.543	10.5914	2018.2	1066.52	43.3109	606.923	51.3017	516.825	126.054
TCGA-85-A512	1564.56	683.16	0.113444	7.0091	13.7128	4.61159	2232.07	187.981	3.1211	1.70008	1769.92	0.0394715	3259.17	260.118	955.704	2427.88	215.402	2461.38	901.406	0.852333	215.958	1941.43	567.753	12.0525	1.06647	30.8682	2200.76	812.91	459.92	47.2731	109.428	130.935	1942.95	0	16.9734	3.36181	496.538	287.132	1473.91	146.114	124.567	16.8738	938.771	1502.7	251.981	864.928	294.603	628.518	120.39
TCGA-34-5929	2220.67	48.6252	3.15293	177.628	10.8912	352.906	2282.95	46.2839	298.481	0	307.352	0.210654	996.274	11.4745	1256.34	76.3292	208.001	1443.23	705.121	0.549854	377.571	3.05644	1.49556	53.4706	12.8062	204.882	1226.65	1434.12	310.941	53.96	43.5582	5.67063	1016.34	0.0265907	4.30753	0.383367	427.957	815.066	475.648	98.3584	63.3196	9.84062	877.108	1239.83	187.987	423.066	214.173	1004.02	81.8828
TCGA-39-5021	10521.6	119.698	0.825944	203.304	28.1431	89.2514	1684.59	168.376	56.2068	51.2855	1364.21	18.2992	651.686	10.6599	136.969	554.446	821.952	2358.09	1024.48	8.08282	807.114	147.321	10.1413	43.6095	8.54846	2.01643	998.928	1473.54	687.494	501.892	842.775	11.8631	759.08	0.06935	7.67218	5.79908	770.944	576.972	650.026	551.319	115.274	795.274	538.03	1477.14	296.193	284.439	197.733	848.159	0.396848
TCGA-22-4605	5891.52	3476.89	32.7267	942.044	206.387	400.996	2297.19	1327.55	553.102	111.012	1271.73	2299.98	3339.41	1164.83	1279.39	2176.65	734.446	1247.63	509.927	0.855515	738.556	3418.05	1307.53	204.887	187.981	128.85	1456.77	1782.47	640.892	159.173	1950.12	16.4181	883.433	0.313859	63.2002	192.63	399.848	290.667	455.846	442.017	377.57	94.4192	606.921	1312.23	536.64	1201.45	408.35	626.209	42.7664
TCGA-33-A4WN	3345.41	1782.85	0.729553	85.9089	5.77779	119.249	964.121	278.05	67.0394	0	1224.88	25.8854	399.457	1212.36	1982.14	2032.63	209.291	1265.34	682.803	34.0609	232.259	162.79	6.15901	25.738	2.13969	689.909	1535.04	2007.36	668.098	32.4763	655.647	434.108	1061.49	0	86.1444	0.407779	277.633	157.361	597.446	140.512	36.1401	109.596	1750.58	753.332	125.795	1684.62	108.982	615.436	514.432
TCGA-77-7335	8849.68	134.091	0.0518772	5.28452	55.1954	9.69329	4870.49	317.093	6.1505	21.6225	1428.15	11.913	14.4202	87.5602	450.605	1832.58	2089.62	1458.02	907.742	17.4931	2479.85	1223.66	0.881961	1.88115	3.79773	151.601	2248.64	2725.89	1779.79	541.976	116.74	464.844	559.087	0.0493662	29.9114	11.6368	1746.27	1235.23	609.434	914.809	159.756	204.319	515.363	1293.64	1104.08	564.731	1293.9	1244.93	150.941
TCGA-94-A5I4	1382.61	718.611	5.66039	685.735	30.1824	598.729	1751.32	444.226	462.71	35.0765	489.655	83.1748	411.738	170.451	1947.13	1244.39	136.303	2469.09	600.801	0.406836	175.298	668.992	1.57523	139.447	8.17805	14.7613	954.075	690.242	304.175	12.5172	135.004	241.079	1470.65	0.156302	10.4957	4.42026	379.177	262.319	911.692	97.7507	116.367	168.879	1675.18	1411.88	181.134	625.003	136.37	707.89	710.237
TCGA-22-5478	3478.22	936.738	15.549	173.789	146.387	213.738	1095.82	7494.04	168.142	902.389	620.163	152.241	509.497	120.307	694.732	101.489	509.074	1274.29	245.349	20.2007	547.414	548.445	2.97977	2.82996	174.746	3.32317	1075	2024.97	927.612	116.519	125.655	1.16569	493.763	0.101264	35.4442	145.953	439.163	426.749	479.897	270.82	190.146	141.502	872.702	1684.2	663.359	206.511	572.45	394.383	3.21574
TCGA-43-A475	6180.38	97.7317	4.12765	104.935	3.69936	108.935	1104.64	23.7261	81.6354	0.0706135	196.179	2.62313	118.93	23.1617	1371.91	11.3666	1182.34	1785.78	559.75	3.50647	1403.17	5.78783	0.0356032	5.89363	29.9898	2.68555	652.902	1118.14	634.663	411.719	147.199	182.169	607.78	0.0269032	4.04551	0.193936	1872.12	1024.06	664.256	661.798	4.00664	322.656	399.794	814.356	113.455	390.629	99.9119	634.746	41.2194
TCGA-43-8118	3769.83	480.078	55.4207	1613.68	26.86	2029.06	1170.53	228.114	1488.09	0.969889	596.073	23.9337	1127.7	42.4323	1605.81	2568	591.274	1487.74	460.384	0	645.577	37.1943	3.15365	255.748	4.89955	769.08	936.871	1582.1	442.584	147.122	687.551	189.421	1637.6	0.0703847	64.7026	2.26146	494.643	458.684	800.408	312.257	126.784	11.8829	475.45	1004.98	536.441	493.556	350.192	410.944	515.201
TCGA-56-6546	6772.48	178.878	10.8663	1315.03	110.523	1656.17	2193.36	407.486	1171.56	60.4661	333.487	565.262	38.1146	28.1478	9.26622	9.24504	1383.77	1490.58	1213.59	6.76803	1660.16	9.13139	1.28216	142.929	19.4691	2.87339	433.023	2010.45	1271.67	575.446	435.391	21.2056	1328.81	4.53325	23.9437	3.25925	847.92	807.446	1323.33	719.961	7.79677	512.314	58.3212	1741.24	640.921	183.697	465.754	1788.88	0.742713
TCGA-85-A4QR	1870.76	1349.13	4.90717	129.462	0.704251	106.432	877.95	46.4127	81.0074	0.334628	889.311	0.914022	780.408	566.882	3124.95	515.784	21.8104	1667.28	619.743	1.09024	52.1803	0.221266	0.674876	32.3432	1.43503	12.9853	1205.89	1366.4	331.544	2.12302	1.12764	725.506	667.205	0.0399971	90.4055	2.94092	252.984	140.91	787.854	17.2153	87.3135	4.29368	2021.51	1130.17	9.05685	762.477	15.2323	536.859	77.6192
TCGA-85-8288	2260.65	38.7944	0.00948842	0.425421	0.249828	0.715607	1007.03	10.8643	0.493874	0.319938	237.099	0.297125	685.995	13.9617	1536.79	80.6754	428.473	1029.46	353.354	10.897	462.332	1.665	1.57727	0.411091	0.222999	71.1029	504.454	1760.06	468.305	63.4804	98.2806	0.506608	989.536	0	1.08913	0.898218	592.26	857.335	547.81	316.649	68.2976	105.849	167.284	928.143	819.022	257.308	1054.82	651.619	42.7617
TCGA-77-7139	2080.52	650.577	0.0160462	0.264851	1.74759	0.471975	1361.29	1228.03	0.278403	0.390765	3016.71	0.362902	2128.26	163.518	499.207	1997.32	179.147	1521.27	1204.54	15.0986	199.942	5110.48	30.5537	0.604533	0.24462	1.74506	2641.47	1507.35	1880.91	77.7711	767.927	2055.93	1250.62	0.0229044	20.0264	0.264176	344.138	237.186	1620.43	84.0374	31.3843	55.8871	1209.48	1784.01	93.4258	533.08	85.551	1067.85	3.31852
TCGA-34-5241	5377.75	881.194	1.52369	286.072	19.6416	252.602	4563.72	1417.6	240.57	2.29618	2077.85	24.4343	983.906	155.273	813.973	934.942	1164.53	1850.53	1579.52	1.37046	567.083	51.0547	4.7274	50.7178	53.6368	10.2774	1367.43	2161.86	1937.96	219.991	799.237	492.422	1511.47	0.032401	331.073	20.9861	2123.94	845.802	1106.19	493.193	183.197	131.127	885.567	887.82	631.208	567.108	187.746	1037.46	291.815
TCGA-NC-A5HE	12867.7	528.937	0.0476341	3.83959	0.136821	0.208366	3756.88	403.574	1.31446	0.0535388	1302.6	0.298327	7.96918	145.762	3.11492	494.787	2281.81	1343.15	873.752	1.12479	1968.47	169.447	4.31906	0.394809	0.0907707	35.5981	1794.11	1416.19	1043.07	1160.09	1282.93	4.05686	1355.41	0	1.70036	9.88117	1549.97	998.87	635.379	1108.54	2.97933	345.013	293.06	875.21	385.219	397.236	170.436	1008.89	4.70209
TCGA-94-A4VJ	1882.94	6451.72	0.0317483	0.500557	1.16523	0.39907	2380.34	1108.25	0.332249	2.49786	691.015	0.331393	1602.31	1714.56	711.357	1054.5	640.307	1189.58	248.106	1.66594	727.808	2500.34	2047.85	0.139545	0.524324	1.15559	1127.66	1944.21	512.738	34.0403	24.3108	0.151595	724.907	0.0906347	54.5512	4.09437	844.275	1171.68	615.656	452.48	595.83	16.2894	557.476	2668.46	516.115	1000.02	764.006	407.68	0.978442
TCGA-94-8490	805.858	8482.74	0.0101846	1.75629	0.51194	0.291884	1817.77	478.675	0.252434	9.84452	1927.58	0	2761.01	2632.11	1644.69	2879.2	50.7863	934.793	765.67	0	63.1218	3892.23	1270.33	0.019185	0.0776307	1943.42	3560.96	1344.27	211.549	1.90572	30.4604	213.282	947.543	0.29075	8.41309	6.53928	137.684	68.0547	676.949	32.296	736.932	11.8096	748.605	1690.33	87.8733	1058.46	133.991	361.734	212.356
TCGA-98-A53C	5909.94	137.975	124.577	2874.59	136.877	3862.74	1470.86	461.663	3518.54	0.881988	498.785	10.2759	28.1003	20.4411	34.967	1.41351	1615.84	305.137	454.018	63.054	1706.03	4.09342	0.485123	35.0934	2030.15	0.740978	419.515	1506.68	1256.21	296.03	24.8711	3.27471	881.558	0.0610964	65.5248	1.01297	1148.3	899.689	393.823	798.573	9.54148	345.373	100.274	867.038	621.114	79.3704	422.067	670.44	0.587655
TCGA-85-A4CL	2372.94	514.183	0.0535883	0.726082	1.26132	0.875674	3479.34	898.658	0.61984	0	3212.01	0.652589	543.872	426.532	833.079	1634.38	474.999	1714.46	883.062	9.10693	541.462	1487.35	6.34361	6.69604	0.272312	48.7078	3381.16	1223.39	738.908	66.4385	654.783	30.2054	1082.12	0.00849908	8.68154	4.52151	399.601	371.827	553.505	211.873	27.9543	144.182	1626.59	1684.53	161.656	1086.78	198.138	906.722	310.561
TCGA-34-A5IX	2673.88	10996.5	2.42617	305.627	1.58879	23.1572	5725.78	3110.4	12.9913	0	3136.34	2.66785	2689.9	6586.67	1253.28	1643.47	206.416	982.338	638.751	3564.78	226.977	7423.95	895.59	36.2384	0.0945007	0.792464	3628.89	4969.96	997.006	39.1496	29.9341	0.611031	841.533	0	4.76094	0.0471026	362.723	196.114	1423.55	99.7356	2801.04	23.8228	42.0236	1447.87	131.983	1784.1	97.8761	913.625	3.08675
TCGA-NK-A5CR	6641.2	339.137	7.09707	333.064	3.08867	227.215	1336.67	202.772	161.887	0.271937	612.719	89.7942	1183.3	37.7276	889.768	1254.73	88.8526	1660.63	370.716	0.173124	84.211	59.4381	11.761	81.0642	0.153683	9.65131	1450.56	978.164	558.752	10.0173	360.218	3.69687	1165.98	0.076745	5.53296	0.398325	138.448	80.1818	888.064	72.3638	262.177	59.7843	1333.95	902.92	93.0725	472.643	89.8614	480.846	101.352
TCGA-22-5482	6553.87	561.299	0.063987	4.45784	0.245057	1.97377	1656.35	217.884	1.29521	0.179797	1102.46	0.645642	3654.06	182.15	2313.09	4624.69	188.55	1806.12	1451.68	0.137357	162.744	343.471	46.3903	0.10848	0.321089	2070.34	1889.87	1738.13	535.105	19.9723	524.519	6.27453	1631.73	0	7.14099	1.21146	362.709	296.832	1010.97	76.7406	894.554	17.2148	319.33	1111.06	440.461	1848.13	369.868	780.872	12.05
TCGA-22-5480	1971.06	84.1397	4.35183	332.775	14.7144	340.278	2419.17	89.2536	271.379	14.2976	243.151	2.79538	70.822	22.2857	815.651	40.3975	2085.03	1792.72	2180.86	561.358	2399.09	4.80615	10.6925	33.6389	51.7206	668.252	582.089	1295.27	325.614	216.053	82.4364	0.103039	1843.82	0.0173756	7.9879	0.551123	465.378	1454.71	1087.95	936.387	13.1903	87.9851	209.036	1363.23	292.58	277.903	249.85	1719.28	58.0672
TCGA-98-A53H	4079.7	835.935	14.1637	965.95	580.297	777.589	1486.05	2537.09	691.011	1178.98	673.145	614.67	640.591	190.082	212.277	445.211	924.348	440.951	514.298	67.778	1170.84	1075.8	121.427	42.356	244.145	277.254	680.646	1802.28	799.901	541.819	153.91	10.372	897.586	0.116191	134.233	1216.75	898.727	770.359	513.465	460.26	222.214	323.909	144.486	1051.47	1270.73	222.456	1255.73	616.163	0.63333
TCGA-63-7022	7856.67	388.708	5.42352	195.656	3.50303	39.0022	2096.4	38.8183	30.9902	0.138227	551.784	5.86226	199.702	60.5269	934.686	1053.55	1408.12	1558.01	538.57	12.408	1561.55	7.03525	2.04435	10.0542	0.734306	131.9	752.245	1719.47	927.214	232.507	462.756	186.003	859.688	0.0351089	46.8295	0.506177	923.936	1134.04	605.78	924.94	239.36	917.22	473.835	1365.68	1848.49	345.127	1684.69	784.563	128.546
TCGA-77-8143	1637.96	1124.33	4.16581	535.905	3.69497	654.598	3224.8	218.381	481.62	0.0198063	687.674	70.6328	287.19	409.036	2549.95	1115.3	239.497	1764.09	566.399	2.79926	288.451	25.047	70.7428	169.452	1.46409	230.635	1183.15	1430.11	180.113	39.2527	58.0696	26.0645	1239.36	0	50.0399	4.22119	198.829	193.363	1160.49	86.02	549.966	105.766	1730.24	1850.61	106.192	673.622	105.322	471.248	460.897
TCGA-94-7943	4215.95	1147.75	14.9238	251.377	2.60491	603.694	1831.91	198.48	515.4	0.313635	543.587	20.0183	52.4651	414.639	27.2707	10.2739	382.768	878.136	854.955	0.326733	402.469	24.9993	785.121	19.4679	240.256	0.722913	1213.06	1621.82	811.227	66.3087	1012.04	0.782933	1355.68	0.0144839	113.875	1.40953	447.007	312.551	487.517	183.052	3.04874	132.552	642.303	1177.73	117.769	76.0504	115.265	572.52	4.32753
TCGA-77-8150	5385.37	133.915	0.980754	125.138	9.83037	83.3521	1413.94	21.139	41.7301	0.0574129	385.1	8.85096	499.981	14.3745	1296.97	1435.68	381.35	547.973	606.998	0.767568	438.615	89.0615	8.56845	21.4191	5.84034	264.334	628.665	1250.93	548.196	105.304	22.0337	29.4152	1180.98	0.0874953	5.77523	2.64905	482.106	350.703	855.089	139.024	62.7763	72.8506	989.188	1001.73	277.221	1180.66	198.168	912.778	94.6823
TCGA-68-7756	4572.85	720.902	6.83793	1328	24.5431	1020.37	2740.76	1052.74	633.137	13.3111	704.163	150.161	2057.45	48.5455	941.217	2525.99	319.513	1696.37	864.911	0.766757	423.519	987.653	40.5089	284.777	6.61084	129.787	1212.86	1567.62	652.782	44.8454	917.507	0.0261647	1181.47	0.00637313	177.995	6.25727	424.784	310.512	875.5	254.589	1068.02	60.8676	1731.13	1699.74	701.278	1111.96	606.387	794.071	76.018
TCGA-33-A5GW	4093.95	6711.96	4.26726	183.463	5.59187	237.531	1300.75	1262.44	164.792	0.370569	1132.96	657.023	397.826	2246.85	3767.35	1912.08	88.7904	1481.89	581.863	4.34759	117.275	1499.46	72.0669	68.0152	6.44426	242.571	2106.97	971.696	253.038	6.50989	2224.55	63.5073	889.311	0.00896405	377.566	10.7784	223.001	83.3761	618.367	67.6712	204.912	6.57423	806.413	901.817	24.38	1199.05	24.7987	678.923	2769.37
TCGA-98-A53J	3679.74	20547.2	0.12695	12.222	2.00555	7.65001	2153.73	1658.69	6.12532	3.51962	1709.53	2.56191	507.229	8639.93	1286.42	2693.59	198.49	1863.19	264.809	1818.37	196.948	3628.94	1802.88	2.17617	0.395127	1711.46	2356.35	1551.29	281.787	38.7215	462.214	144.011	697.722	0.0604029	165.481	2.19454	487.07	172.569	350.581	136.443	736.395	27.2377	1335.3	1764.14	78.1	2082.71	72.3548	434.216	4097.83
TCGA-43-5670	1778.27	2211.95	0.327259	0.222666	0.652777	0.258568	4881.74	3316.94	0.199565	32.2723	1213.66	2.19598	2309.13	440.466	1256.56	1865.32	21.7325	899.504	1236.74	1.72839	26.1753	2099.67	386.044	0.0587109	0.202924	27.711	1984.71	2381.06	1405.75	2.42403	10.51	0.182646	780.452	0.0222442	17.8413	6.09334	317.395	422.804	698.414	12.4873	467.244	1.71873	551.094	1426.49	311.508	778.217	137.308	843.244	5.93117
TCGA-85-8072	8092.1	42.5969	36.5221	1335.95	51.1323	986.443	1106.54	177.46	570.361	0.0586754	1434.19	62.8287	314.778	3.37316	574.533	886.119	614.707	815.512	509.948	1.79302	632.687	4.06731	0.059168	107.208	504.958	17.0458	1246.08	1121.87	448.275	80.9571	2732.01	5.85333	664.796	0	13.5917	7.86405	502.805	709.27	535.746	280.514	122.808	141.052	734.976	1494.38	199.127	1445.92	188.718	480.502	55.5785
TCGA-21-5787	3918.46	2152.89	6.14773	189.681	28.1372	155.924	3838.05	618.493	90.6883	18.3675	1543.45	10.2728	1844.15	279.5	10.8336	418.666	939.659	1878.42	2263.51	6.69656	1281.26	21.5757	744.979	17.9241	13.7944	20.7395	1663.61	1896.47	505.24	332.001	63.1961	0.571121	1336.89	9.17396	52.44	2.83653	824.496	654.902	1221.68	679.691	4.96916	165.158	752.614	1941.51	211.196	163.346	252.76	1719.31	10.4038
TCGA-94-A5I6	12713	816.052	0.128095	27.3751	0.332161	1.09489	1917.77	449.403	1.66684	0	561.639	2.52559	2080.54	285.435	853.008	1674.56	185.138	2581.19	492.363	1.18392	187.606	3501.01	304.601	2.89554	0.0542435	110.961	2030.73	1399.95	204.205	31.8359	1327.81	64.584	694.475	0	15.355	0.0878701	293.556	173.201	514.8	89.017	123.434	17.3186	264.51	1005.71	406.614	418.107	323.593	788.006	3.96257
TCGA-39-5037	9156.3	374.169	4.64171	303.528	12.2479	439.754	1606.91	159.064	414.974	1.89163	1625.76	22.4982	3355.69	247.438	1303.01	1202.59	128.904	1728.88	1381.64	0.789355	137.442	639.577	6.47593	116.705	21.9431	1734.8	2866.49	1483.64	375.692	2.78601	8.75841	1460.14	1040.38	0.0323001	7.13921	21.5494	416.224	138.051	1192.12	83.6254	335.328	7.65082	626.953	1263.98	7.82107	930.859	5.73138	1257.74	14.5645
TCGA-46-6026	1659.71	458.953	0.447638	54.349	93.5066	54.536	1329.15	443.328	28.8756	26.9194	253.121	406.029	1960.16	19.6385	1499.25	517.516	102.84	1595.1	2121.44	2.2791	126.842	17.3615	58.9958	11.1133	2.9345	3365.8	958.643	701.308	255.615	21.8197	180.139	30.4696	3574.82	0.360437	5.60506	8.95223	146.511	103.057	1041.68	80.5742	13.4754	15.3776	649.906	1678.81	47.2396	303.45	63.8589	1138.4	8.4976
TCGA-51-6867	7679.96	131.426	1.60513	68.9648	4.29407	59.4057	740.304	319.052	30.5974	0.0136056	375.779	7.65706	118.699	7.63159	16.9487	1087.13	241.354	1870.06	958.987	0.571675	264.146	152.608	0.631111	26.3369	4.17516	3.12078	1180.33	1141.25	746.578	18.3512	456.741	452.985	324.546	0.0829377	51.4478	0	561.58	415.012	418.633	128.06	10.0898	138.182	568.919	1759.48	272.731	318.153	199.035	694.676	11.1935
TCGA-34-7107	4233.54	58.0908	0.416972	70.1219	3.11897	31.0377	819.228	40.9079	25.1977	0	544.082	0.673588	812.12	10.4917	2846.75	1736.93	302.903	1491.29	513.812	0	404.165	64.9635	1.26588	6.53614	5.36811	202.737	1225.2	1434.68	383.238	46.1913	159.414	149.529	1074.8	0	4.18449	0.858098	470.989	373.601	683.769	207.473	166.349	116.567	896.593	1452.08	893.607	550.29	996.1	624.511	1652.24
TCGA-77-8153	5831.92	271.472	0.0616947	7.8789	0.147673	9.99453	904.243	21.6744	5.32145	0.0231141	645.63	0.343455	4473.18	48.3582	1948.2	1723.67	46.498	2322.67	311.026	1.76582	60.9591	18.7506	2.70375	0.464862	0.32918	238.263	1131.48	1490.71	312.117	7.73387	168.338	7.07009	398.413	0.0117417	8.47341	1.98062	94.1947	75.4402	590.958	19.3529	346.875	72.3711	1021.28	1750.24	154.72	1260.13	174.528	286.39	133.269
TCGA-21-5786	2905.9	1033.38	0.210321	16.3762	3.55756	9.87686	2466.55	146.683	8.05114	33.2394	327.854	0.487858	2296.59	138.269	3703.27	1365.86	213.527	6725.88	1161.54	2.73399	241.325	83.7037	40.7889	2.08658	10.5451	1348.96	1748.65	1240.25	502.287	73.0758	49.6975	0.85819	1357.14	0	6.49827	2.6258	308.747	447.925	1463.6	75.2619	255.096	157.904	1172.39	1950.54	572.246	831.053	544.084	1424.67	4.31309
TCGA-85-6560	3974.26	74.7739	0.242726	29.757	0.994143	21.8779	2015.91	3.79361	16.6893	0	179.049	0.0563024	1.24425	8.45801	0.796551	0.641632	783.795	1243.13	1024.91	2.41225	715.531	0.586833	0.122269	0.345461	6.56114	1.01038	202.744	1226.26	429.014	196.664	214.745	0.309066	644.024	0.00513283	0.490303	0.0222005	544.976	421.959	483.699	331.935	0.683102	95.3263	1.3326	1703.22	436.3	4.30287	323.196	598.012	0.108739
TCGA-22-5492	5205.98	771.395	8.14688	809.915	11.456	1610.69	1897.12	798.448	1146.7	0.73264	309.458	6.48109	62.2231	186.914	1692.35	177.677	1039.01	1388.4	367.837	7.51809	1051.76	11.7717	23.1154	72.5491	144.315	1.20052	1335.59	1183.44	696.233	166.987	122.847	2.47751	709.483	0.00630802	26.6006	10.1222	1095.57	691.05	453.395	470.552	262.19	992.234	533.927	1141.65	299.262	442.191	141.067	553.626	253.391
TCGA-77-A5GH	1938.39	235.387	0.645722	99.3727	2.08321	95.5572	1949.46	33.0044	47.759	0.420733	451.182	3.02818	270.051	50.4091	841.766	24.892	1560.93	1000.27	618.268	109.685	1379.49	2.46324	1.48493	9.36068	7.25803	2.26808	1307.75	1859.43	750.407	137.359	387.698	0.840891	868.265	0	1.90002	1.27107	1207.7	913.608	702.179	989.322	105.359	126.867	556.517	664.109	503.993	252.387	368.357	585.039	69.4787
TCGA-85-8049	4988.96	1214.24	0.181876	1.55698	518.871	23.0529	1593.16	2585.93	1.45569	360.824	809.018	153.102	2453.12	213.002	722.888	1104.81	879.563	1937.77	492.742	54.5777	1046.26	1359.1	415.538	1.41324	0.628174	122.036	1209.36	1631.26	454.5	3007.86	718.189	9.05942	759.975	0.0649021	31.0736	952.419	755.737	565.875	514.193	544.539	477.221	467.141	257.905	1206.38	1059.6	820.91	1097.44	663.98	49.6011
TCGA-LA-A446	4810.68	361.644	4.40038	625.943	14.8154	578.055	1329.7	215.425	434.358	0.0181166	1029.26	18.5073	2089.61	156.809	2684.75	2490.58	235.07	1640.44	589.473	8.75402	286.786	1006.53	25.5397	90.3418	152.766	27.0623	989.659	1498.51	286.468	51.7246	1488.47	510.08	1001.7	0.110437	21.6503	2.46791	202.922	149.013	748.613	130.315	47.6167	31.5677	911.775	1127.58	94.6483	727.282	81.2025	447.447	118.943
TCGA-56-A4BX	1776.21	170.674	0.0176457	0.282556	0.506844	0.11312	788.564	497.287	0.080183	0.13222	851.011	0.859544	1065.02	24.6504	1716.93	802.449	41.1203	1183.18	628.199	0	60.9102	1133.5	0.433323	0.0498593	0.0336253	13.4956	1647.37	1056.63	239.198	2.82578	65.8842	981.184	734.845	0.453373	17.9014	0.290508	111.271	71.9513	850.347	22.9219	60.4168	4.24323	1897.56	1210.11	14.0627	310.128	16.8709	461.733	344.009
TCGA-NC-A5HN	3168.56	39.3052	0.153915	1.30702	0.216713	0.43701	2005.02	13.5659	0.508653	0.322243	734.207	0.504026	2054.11	4.55615	1991.57	2532.24	56.0188	2216.11	1564.25	0.0647842	61.4106	257.565	1.84708	0.699248	0.782125	3506.33	1710.26	1510.6	151.5	12.0044	1008.3	47.7861	1324.37	0	4.13895	6.07405	740.749	673.352	1423.59	41.167	1435.2	33.5358	100.585	1360.96	32.5898	1353.6	35.0901	1109.3	29.0523
TCGA-56-5897	5130.19	2968.85	0.412021	28.4317	7.3236	9.96676	1560.06	259.552	8.69304	50.2972	466.801	102.713	873.691	833.221	2662.64	1715.75	1056.17	1030.09	424.074	1.556	1085.39	303.526	268.284	0.704268	0.53312	96.5115	1057.11	2311.03	623.061	111.125	1182.69	1.09298	654.654	0.0217821	52.8881	5.68413	820.993	755.827	486.947	318.092	395.923	345.022	594.862	1188.41	1759.08	962.315	1725.35	467.147	1124.13
TCGA-85-A4JC	2121.09	18383.5	0	0.22801	4.89237	0.0775601	4373.7	1207	0.16993	305.366	1445.03	16.6832	3111.93	7844.73	2607.45	2610.86	264.399	1502.84	614.035	15.5451	422.556	8501.39	5753.89	0	0.048992	569.306	3418.61	1897.26	957.135	34.0293	85.0469	4.40269	857.227	0	6.98541	63.8608	653.263	430.006	1043.96	215.296	1379.4	89.5284	1486.01	1468.88	517.698	1233.87	523.673	720.088	551.47
TCGA-34-5236	7309.43	1380.63	0.0977831	3.0352	2.24024	1.09216	3398.92	103.688	1.65422	34.4192	834.187	13.2364	1253.86	402.648	838.542	1330.89	669.789	1733.39	659.4	8.06303	783.085	3359.92	179.469	0.517503	0.082815	451.591	1602.17	2863	513.838	89.0097	836.674	0.30925	981.743	0.0664644	3.17289	2.7789	413.486	352.523	597.605	533.466	1233.87	91.6305	142.344	1429.5	1789.77	1019.91	1661.98	685.135	2.07809
TCGA-39-5029	7832.65	198.572	4.19715	183.048	55.3323	171.914	2389.35	946.619	163.813	399.56	698.158	1253.15	354.074	25.768	937.663	884.984	496.801	1349.67	525.199	27.5202	571.889	126.82	2.53098	10.2629	192.937	235.511	925.012	1378.5	641.794	163.02	853.753	0.851394	971.239	0.0998499	59.3806	75.4113	809.161	1159.4	1183.34	296.272	501.688	268.111	1547.9	1427.45	245.772	965.499	228.324	716.366	142.17
TCGA-34-5231	1822.17	18.7123	0.817927	68.0303	13.9861	14.9322	1557.5	89.0505	11.167	38.0559	172.549	74.9533	495.279	2.82979	1872.45	1619.1	289.036	1906.07	1073.86	2.13988	338.897	279.626	1.27467	7.74225	1.10403	3503.93	737.861	1249.54	315.626	74.6169	39.2934	5651.98	1309.56	0.0194584	3.10353	7.93224	691.952	516.261	1490.32	169.361	144.081	98.6017	69.4232	704.592	293.303	544.211	331.073	1120.39	62.7403
TCGA-33-AASD	6932.9	173.515	0.211174	0.186415	0.147428	0.225625	2483.39	123.259	0.123583	0	1393.49	0.153074	2408.24	45.5363	2164.74	1846.4	95.8679	1198.06	349.906	0.0314801	124.142	76.5824	50.661	0.0331493	0.0894242	1176.7	1894.08	1354.89	842.472	4.64636	1173.73	0.951045	582.434	0	0.817329	6.41005	560.022	533.882	572.983	79.934	1122.33	0.296963	55.8407	1723.63	141.038	1260.55	168.816	576.296	15.8849
TCGA-90-A4EE	5787.3	89.2488	3.24113	253.125	7.60883	96.7821	1921.04	21.8833	80.7889	0.0583798	296.413	0.108434	109.625	26.933	880.437	43.5164	2273.8	2127.5	1026.79	2511.67	2052.18	3.64578	1.53062	7.55345	59.4463	96.1522	664.836	1699.45	668.654	924.745	100.305	0.392315	1605.85	0.0494271	2.7915	0.59859	873.193	1212.59	904.302	948.048	38.6223	237.058	471.54	1181.36	366.68	87.7623	419.222	1092.32	222.985
TCGA-68-7757	3270.52	323.537	1.04772	67.3153	1.90814	48.0207	2309.52	290.742	35.6598	33.4719	1440.68	246.066	806.171	84.6802	905.375	594.473	316.552	1048.39	409.501	0.733397	311.385	100.518	2.15124	16.6899	1.06336	980.938	1386.73	2282.07	1297.1	52.7637	49.0139	70.5482	476.409	0.0650223	150.48	17.1085	560.33	450.881	438.388	138.792	694.369	275.266	1218.94	1267.18	1444.25	485.824	1499.31	555.859	350.146
TCGA-85-A4QQ	857.925	4091.8	0.0793227	2.97026	33.902	2.1005	3617.45	424.27	1.66024	33.78	936.328	7.63583	3129.08	954.971	3055.11	4651.93	149.641	1139.03	648.654	9.74366	164.339	107.117	1479.19	0.0664097	0.509452	4452.18	2436.01	2837.63	733.06	20.721	17.7938	0.0918205	742.316	0.00838703	6.56127	2.50302	255.468	189.96	1904.77	99.5305	731.171	29.8841	16.969	1681.43	60.0021	1687.92	66.2174	701.038	0.379867
TCGA-L3-A4E7	3412.52	1066.29	7.31943	1219.09	106.41	1182.75	2648.3	634.98	928.402	4.32136	768.891	298.479	438.067	213.429	1605.83	958.109	318.139	1209.8	563.147	2.66112	442.001	50.3919	8.2673	257.094	90.2394	266.742	1551.2	1888.17	584.861	30.5407	157.825	169.283	944.279	0	123.492	3.50505	507.897	490.701	434.374	171.702	822.785	160.923	1357.54	712.506	244.384	541.936	318.168	665.766	394.397
TCGA-90-7767	2181.31	41.996	0.0300471	1.17324	1.0069	2.59471	1660.31	3.57314	9.58235	0.872437	186.468	0.313636	146.208	18.3716	1814.86	81.6052	1308.44	2396.98	626.286	220.511	1203.81	5.72074	2.7528	0.424503	0.644145	1114.12	629.146	1358.38	388.206	78.6179	96.3211	0.557587	1181.9	0.0285928	0.109649	0.0309174	811.596	724.762	628.041	592.508	27.2775	44.131	540.036	1465.09	1162.22	316.604	1105.61	766.62	217.277
TCGA-85-7844	2621.17	1028.95	1.63791	275.514	2.20976	84.4214	1241.42	46.8477	58.5273	0.418397	964.833	47.042	531.359	308.614	1755.01	1333.24	369.663	1313.41	331.026	1.11873	334.651	8.83149	37.0718	24.7391	4.1663	39.8156	1026.45	1362.57	588.062	85.2611	720.295	117.032	429.84	0	8.43223	0.122571	484.511	303.437	274.606	260.262	353.431	331.076	1099.84	1005.15	1096.92	669.168	890.334	407.601	206.125
TCGA-58-8393	6241.86	957.439	13.9575	473.232	22.0277	815.094	1382.01	265.386	715.968	3.30307	910.389	180.95	261.851	88.4738	1943.11	1494.61	901.226	1124.25	676.268	0.212646	777.878	8.76088	1.30986	4.44111	254.823	21.3348	1446.12	1736.91	559.034	538.131	2030.09	0.245102	672.116	0.0377061	197.363	20.6304	866.401	542.429	512.018	489.892	555.82	166.292	1772.06	780.843	613.473	1299.01	442.517	508.649	548.979
TCGA-63-A5MG	2741.51	11487.6	2.06484	469.678	41.7037	195.803	2228.53	2688.43	96.9065	3.3187	624.983	667.084	516.196	3806.76	1675.14	2045.3	404.194	1108.52	469.801	5.02697	415.476	1382.05	1697.84	282.996	0.411323	1027.83	1271.93	1697.25	550.479	38.3184	69.8325	1.73429	989.884	0.0116266	130.719	46.4656	453.907	240.35	673.245	179.812	1344.14	636.96	905.721	611.536	399.554	734.39	338.496	635.446	1099.95
TCGA-NC-A5HM	2004.32	1646.71	0.0743875	40.7435	1.39477	24.0398	4303.62	1265.44	14.7808	174.533	2425.8	61.3409	597.591	351.381	650.908	680.849	406.459	2447.4	532.896	0.13307	399.989	207.634	5.6207	26.8574	0.259878	284.385	1571.51	2114.55	1375.38	14.1896	28.3292	6582.67	772.453	0	43.9763	18.3191	929.702	1753.12	770.174	368.404	1039.41	53.2153	1652.61	1430.9	106.682	572.792	122.397	616.808	200.122
TCGA-96-A4JK	1946.31	84.6191	0.242382	20.3074	2.6522	4.05646	904.131	28.902	2.47934	0	481.773	0.321272	268.153	9.33972	159.072	1657.75	388.678	2252.27	421.112	2.64283	444.658	125.491	8.06702	1.52193	0.0733141	118.758	1721.01	1300.77	390.191	120.467	381.513	9.42417	817.765	14.9923	6.28731	0.997609	231.794	636.491	581.596	236.862	86.107	101.754	991.532	1213.21	353.855	240.454	336.932	438.412	203.637
TCGA-92-7340	3318.57	5891.57	6.33355	286.442	9.31809	298.088	3009.28	137.718	213.625	0.042729	1031.94	1.42856	560.878	1482.77	2248.47	3096.54	500.368	891.846	573.855	15.0975	586.138	33.3284	41.3643	33.0134	107.212	72.7512	2875.24	2068.03	1772.64	119.77	18.7069	896.692	862.757	0	47.7691	5.2887	664.259	435.912	650.555	202.743	2716.41	198.361	1559.59	1999.07	1706.54	760.947	1728.46	796.696	75.2868
TCGA-85-8350	3205.67	440.956	5.89864	338.647	104.135	524.305	1451.44	269.312	293.238	18.3048	629.74	509.073	1024.27	102.108	1933.59	1243.1	638.649	1794.11	495.202	1.05143	760.051	104.355	35.0532	63.3666	158.825	136.376	1103.71	1466.64	808.961	88.4017	94.0084	11.987	889.509	0.0499389	33.4757	2.67835	803.655	730.017	534.579	292.829	128.758	125.525	1011.09	1299.05	689.134	578.849	733.954	744.914	351.782
TCGA-85-6561	2642.45	1385.16	2.6691	157.376	3.35269	205.264	1573.27	193.322	161.501	0.135134	495.431	1.69422	1029.09	414.521	1560.92	1501.33	842.438	1481.74	695.974	17.2276	811.786	3449.66	355.092	9.93113	34.4388	1044.19	885.767	1904.01	401.575	266.266	1132.84	0.704563	928.248	0.011441	7.06784	3.04332	689.521	525.597	680.412	334.345	950.968	484.83	313.076	854.064	1943.99	545.363	1481.46	492.632	222.909
TCGA-90-A59Q	2002.32	591.273	0.0385794	0.969413	0.153907	0.882585	4127.83	560.364	0.488736	0.144539	1874.15	0.0894883	2707.55	198.492	181.681	289.2	1026.63	1062.62	839.86	1.05821	1341.69	84.3515	11.8545	0.121121	0.424761	1.29007	1759.08	1453.97	754.062	122.352	48.907	2.27755	1943.64	0.159086	14.0018	2.17009	2379.92	1591.23	956.224	599.624	315.784	468.879	717.089	906.958	492.112	332.813	372.222	1192.1	26.4881
TCGA-O2-A52V	2614.68	8269.54	0.358854	31.8858	0.27125	3.74628	2456.63	255.21	2.66054	0.0884511	754.467	7.26153	1027.73	1062.68	1063.17	1446.18	378.593	1959.72	222.102	38.0097	372.3	213.901	50.6263	0.871659	0.173956	152.708	1455.78	1600.67	623.941	115.357	113.898	384	906.566	0	39.3991	2.13775	665.041	344.578	514.287	254.848	1033.59	79.6228	510.054	1634.58	367.444	498.404	342.609	519.241	994.829
TCGA-21-5782	2897.09	594.321	2.23857	318.85	62.9477	186.109	3023.3	257.092	128.098	132.036	580.322	112.622	1178.69	234.275	2275.55	1688.57	235.557	2783.76	648.191	2.45321	427.537	56.4098	31.8481	83.0451	4.79099	389.212	953.705	2291.72	805.637	25.0728	114.845	442.766	896.908	0.806028	24.4738	6.88946	274.347	496.587	1177.48	130.127	662.646	82.0664	1695.96	1290.76	735.247	962.155	975.139	702.72	550.461
TCGA-56-6545	2684.76	424.633	9.49069	355.413	10.1822	615.367	1548.53	201.068	520.209	0.291782	643.658	0.953089	1943.17	62.8584	2144.07	1487.75	770.128	1190.68	586.33	11.3376	744.393	46.1447	25.3242	5.5748	194.974	423.599	1099.3	2341.32	1068.1	226.734	539.304	0.174862	628.918	0	16.2362	0.64109	734.278	966.742	517.132	446.993	202.328	274.74	490.352	1595.9	1944.25	393.859	1675.93	745.481	8.91247
TCGA-22-5477	6485.93	20.9831	3.03652	204.922	55.8924	234.595	676.482	86.5951	176.011	32.8285	167.998	424.369	1778.49	2.86661	344.753	2273.8	346.158	3514.14	321.509	0.589512	308.708	1.5283	0.289021	58.8512	72.2283	1.13889	538.138	1099.22	259.753	99.1089	807.231	87.6922	1269.51	0	9.52701	4.40816	247.31	172.929	583.211	166.658	1.87836	54.3552	1247.77	912.411	61.7261	94.8812	63.6958	679.125	2.72858
TCGA-85-8355	6385.02	212.222	1.95033	18.2123	64.0612	39.4991	1383.89	546.983	24.7523	509.727	531.142	87.8973	1741.14	57.0379	1361.35	1365.06	1652.33	706.484	619.095	43.8028	1586.13	259.777	0.578662	0.538578	25.1529	513.358	1388.07	1578.95	892.845	711.394	115.504	105.023	1039.83	0.0971689	12.3848	42.0275	1118.56	816.261	450.969	1025.76	141.127	547.622	423.296	683.686	154.436	317.807	153.042	524.823	221.171
TCGA-77-A5G1	3700.44	2903.38	4.35917	524.831	10.5457	512.866	4224.4	280.395	301.258	0.471109	1140.84	1.45839	1491.82	854.875	923.183	100.133	560.623	1529.02	540.603	16.3958	634.187	383.251	642.569	63.2353	105.58	16.4803	2571.78	2857.85	961.444	76.0567	123.142	0.521581	883.554	0.0265909	8.84379	0.153348	633.778	367.43	492.923	265.454	642.385	145.786	460.871	1178.06	311.351	1607.27	258.612	755.911	0.602179
TCGA-77-6844	2158.31	1293.19	6.72056	254.103	23.2577	373.415	1500.06	187.371	244.567	0.0557052	369.196	32.6177	229.619	286.033	3783.17	880.283	263.157	1279.53	580.877	2.50019	332.472	1.46108	0.0561729	20.1098	65.2607	6.43489	1252.96	1812.68	507.08	85.7517	22.2929	1513.7	1186.94	0	63.7984	5.3241	337.984	236.626	1010.69	175.434	506.977	57.081	1899.2	465.774	79.8559	643.562	73.4993	548.877	1021.24
TCGA-46-6025	11095.7	249.241	0.232945	216.326	0.581307	105.59	3219.43	103.53	78.24	0.241394	931.828	8.39819	1150.37	111.927	3166.83	1848.73	191.61	2439.52	367.821	0.0709289	275.05	3.80932	0.580466	20.549	0.015741	446.039	1466.84	1143.37	726.485	18.4684	882.147	79.9365	669.864	0	7.09325	0.509982	239.238	273.563	396.739	119.444	1495.64	20.0191	2143.63	3564.87	658.718	2075.13	325.309	881.907	397.444
TCGA-58-8388	3918.83	119.139	9.50182	756.617	24.9976	1173.5	1572.63	79.484	970.967	6.29967	168.116	11.1478	99.9225	14.6464	272.075	3.57751	1103.25	668.43	490.363	1328.48	945.389	3.34757	0.462004	54.8251	310.467	12.5391	400.476	1494.55	365.932	161.917	154.011	0.0955503	651.986	0	22.9297	0.352325	584.086	588.946	385.342	292.737	11.6943	82.9428	65.6083	982.167	634.916	99.4852	400.228	607.096	2.19326
TCGA-33-4582	14759.8	1308.63	2.02764	59.5911	9.22974	67.8153	3227.03	76.4585	48.8965	0.194785	1152.08	1.38687	594.671	376.525	1025.62	347.917	152.918	3050.69	930.623	0.868044	157.663	26.4876	52.7389	8.97747	0.754054	34.7014	1199.9	1359.98	983.14	14.0256	94.8862	827.231	1098.13	0.626674	55.2451	5.314	322.725	159.914	988.445	102.59	93.5572	49.2462	1800.91	2201.77	80.2581	221.051	53.5592	1500.46	266.251
TCGA-33-4589	8391.35	31631.8	0.00965447	0.214054	0.138655	0.218439	10469.9	1174.07	0.303105	0.162768	2717.45	0.167958	3384.74	8986.82	2051.92	3515.94	1949.48	2465.88	1533.73	0.345412	571.435	3079.39	2662.49	0.272795	0.515127	5597.96	1678.51	2590.36	1796.56	94.9253	879.182	0.0628627	2067.56	0	26.334	1.43051	3068.68	1498.07	2467.54	1486.06	5310.44	588.964	0.543994	1179.56	89.9899	3838.11	20.6653	1727.4	5.48992
TCGA-52-7810	3434.78	1573.97	1.75382	48.6183	0.41798	9.91177	4279.29	1543.01	5.94026	0.113779	1075.56	0.554747	3776.17	252.883	2575.87	3023.94	60.825	2238.57	1788.9	0.353122	86.5004	399.388	48.3892	12.6857	0.327936	3262.17	1959.31	2242.34	833.554	4.21838	70.8177	0.247177	1824.08	0	1.66237	4.93731	148.709	45.7914	4203.02	28.0371	856.169	2.28786	169.698	1525.77	188.583	1131.23	248.502	1082.58	0.76529
TCGA-43-6143	7786.57	52.2781	0.0653573	22.8229	0.482358	7.89902	919.903	49.5197	4.36482	0	204.815	11.806	855.766	6.92878	672.05	188.33	219.823	975.71	442.475	0.155888	249.913	5.16091	4.87665	10.3827	1.197	5.17364	591.222	1197.22	205.289	40.4711	119.119	0.588689	534.053	0.0725595	3.96063	0.224168	492.621	225.019	718.354	120.144	417.386	69.03	235.415	925.688	439.227	315.974	446.382	1019.54	6.61061
TCGA-94-7033	1588.95	95.1128	3.51615	336.566	41.2419	188.927	2992.72	500.845	146.963	6.11293	2049.25	44.9338	1104.9	20.5271	2182.15	1480.63	133.956	2559.46	507.818	4.61164	248.955	34.157	2.0342	79.1125	18.0852	208.244	2641.53	3280.14	1170.66	6.24658	6.41305	223.899	417.679	0.0388162	243.705	0.604397	757.523	870.782	817.822	142.677	1123.64	16.0974	681.698	959.726	44.108	1687.75	69.2421	611.746	808.009
TCGA-77-6843	7876.92	63.5899	0.521704	123.391	4.80292	51.8692	786.276	137.17	37.7979	1.18403	606.394	127.937	295.753	7.1693	196.783	1053.99	139.675	1028.54	506.871	1.47168	168.325	282.317	1.78147	48.1167	11.7323	28.8402	1224.03	946.739	330.734	27.9638	1173.4	52.4698	658.759	0	6.05098	1.15622	301.563	209.012	453.133	75.6255	27.888	8.12655	598.42	1076.17	23.9227	373.637	24.7256	761.002	112.036
TCGA-77-7338	3533.27	1476.95	31.5625	638.044	7.22621	664.25	1370.15	582.05	471.762	0.466261	656.722	51.2353	1926.53	480.012	1395.68	2014.82	391.638	835.9	429.398	29.9901	411.954	1816.95	530.267	144.047	9.94001	596.229	1439.61	1420.87	381.547	48.8046	773.65	90.7784	675.373	0	30.4882	2.28022	408.284	246.794	557.791	239.471	608.638	98.1152	155.595	1335.16	780.694	629.222	547.333	492.156	6.76481
TCGA-85-A513	6662.85	144.434	281.992	1907.08	189.861	527.412	2867.94	391.924	399.568	0.39441	1040.09	34.4309	6.94629	16.331	5.14568	5.97987	1526.76	393.985	456.098	36.0068	2441.01	2.70937	0	531.511	1701.54	4.90968	798.374	1531.03	1092.87	272.33	45.385	0.292463	558.803	0.0267141	758.259	0.808807	1044.92	990.642	775.539	940.622	5.351	796.526	334.6	691.827	446.472	289.234	247.127	902.24	1.18067
TCGA-77-6845	2289.48	149.06	2.44401	293.393	0.105406	242.999	730.766	285.125	168.251	0.0274972	815.188	9.62725	371.989	71.6667	611.117	1509.98	82.0442	3369.79	1169.68	0.183809	111.99	1419.74	8.7066	33.5679	34.9738	65.1175	1975.12	1667.45	178.661	15.3762	2828.87	141.129	1013.87	0.0139683	2.99972	3.17182	98.4583	61.1907	1148.7	30.2943	20.5814	12.6506	1937.49	1399.75	182.652	399.94	150.184	561.953	15.9541
TCGA-63-7021	4436.17	9644.15	1.30837	191.401	1.34988	53.2168	2171	278.449	37.7778	4.20459	1229.08	0.745637	301.575	3550.24	1325.71	3675.96	407.855	1433	415.393	1401.84	533.448	2425.71	841.459	50.6518	0.716438	3264.29	2308.42	1309.07	413.344	33.8975	292.817	189.139	1093.94	0.128797	114.949	2.0426	725.686	606.823	1191.47	218.995	804.503	139.093	163.459	1409.47	795.528	1889.58	737.659	723.47	337.167
TCGA-85-8351	2460.62	229.196	13.5675	678.679	24.1331	1315.23	2238.28	213.501	1100.08	1.51561	767.269	22.7371	917.329	9.45841	433.353	477.543	332.597	1296.47	972.604	0.40822	376.37	5.02367	0.235128	69.4818	116.482	173.683	1027.72	1658.01	585.275	42.4501	164.119	0.391729	1157.43	0.0493533	25.5127	3.71426	588.618	342.136	886.88	244.615	1588.76	9.17708	456.08	2087.46	298.634	234.601	240.075	1245.25	0.591277
TCGA-34-5928	2156.66	1950.8	0.1893	94.6031	0.690458	22.2515	1438.95	342.124	13.6998	0.00844309	740.057	0.109775	861.912	306.734	847.121	885.888	556.974	1945.09	1038.38	1.80605	448.008	27.5075	7.45825	16.8616	0.134557	57.3748	1531.31	2098.19	538.01	84.6833	374.517	0.780636	792.679	0.030023	2.69742	0.0556524	579.228	767.643	934.415	151.4	108.877	31.0589	705.107	1457.61	2707.75	328.648	1901.64	898.056	3.6627
TCGA-22-5485	11043.4	170.505	10.5179	1140.32	26.9796	810.951	831.624	183.738	695.78	0.623435	1962.44	32.9254	1004.24	25.3935	1404.61	1904.37	397.595	2840.9	512.119	0.134796	448.936	47.1606	4.62606	187.459	143.722	16.2222	1737.81	1350.92	476.963	114.615	1711.42	34.9008	727.134	0.0836561	36.5931	0.335985	230.616	165.933	764.369	297.074	297.144	1.1429	1488.77	1136.24	231.282	885.987	158.346	1090.29	30.268
TCGA-56-7730	6112.47	195.303	9.51513	488.756	18.3028	501.346	2097.81	195.345	532.738	0.111124	1288.97	14.3655	4705.66	21.41	425.564	2519.55	109.089	2593.92	828.391	0.82772	163.305	501.467	18.2654	89.7645	185.362	43.953	1540.1	1155.8	1012.34	5.8837	818.194	398.145	434.754	0.02258	34.4397	0.317405	135.844	99.6938	376.028	62.7158	329.782	20.8504	756.215	1975.58	17.8486	676.243	18.5675	747.042	103.061
TCGA-43-A474	4607.93	245.622	0.0558632	1.66978	0.780004	3.36349	1215.39	142.289	1.66923	0.0523233	562.294	0.356344	3876.25	67.3377	1563.14	1645.6	30.608	3470.91	514.765	9.16042	34.9542	247.877	38.0242	0.157846	0.863443	1170.19	1710.79	1568.74	269.549	6.72282	607.278	600.824	1141.68	0.00885988	3.59532	3.21894	160.333	91.7152	1549.58	14.444	1121.23	2.58118	592.806	1164.24	504.043	836.395	513.385	699.287	52.1797
TCGA-85-7699	3714.92	165.886	0.0270177	0.702188	0.905379	0.0865999	1633.57	75.0437	0.357149	0.202445	269.314	0.0470024	470.605	34.9556	1441.12	279.739	1055.58	2535.35	767.421	1327.48	821.164	96.7394	24.1146	0.216298	0.0257422	1205.21	642.087	1349.23	589.472	399.793	148.899	1.16986	1463.12	0	1.95844	0.222401	788.386	575.267	644.878	367.43	48.077	158.694	248.64	1028.49	552.961	231.661	420.579	1038.97	47.6958
TCGA-NK-A7XE	10254.3	2128.62	0.0519719	2.311	0.715305	0.930921	3806.36	601.793	0.601144	0.0486786	1845.44	2.07955	895.552	777.397	573.406	516.304	281.813	2434.81	579.641	0.139456	396.447	651.568	384.451	0.293702	1.10591	12.4806	1544.71	2262.45	726.81	10.396	239.189	5.48212	662.915	0.0247282	17.8537	3.20863	844.21	453.608	965.529	114.847	450.457	2.44314	1566.55	1330.44	102.01	624.124	132.489	921.445	3.28772
TCGA-58-A46L	1628.46	584.552	0.0798266	0.508272	22.1499	0.58352	1218.61	95.3661	0.492105	19.8883	1202.87	61.5744	308.398	170.548	1352.1	1153.7	486.501	884.845	803.887	3.16355	431.6	96.9548	5.05732	0.381711	0.296432	1589.68	2371.52	1536.2	553.88	187.632	57.7367	995.953	1124.04	0.0525896	18.9574	16.5035	419.565	292.401	326.218	255.68	514.997	38.3398	374.861	1009.33	286.042	367.826	293.916	390.686	297.686
TCGA-85-8479	2467.19	2806.03	0.00969462	1.99182	1.22988	1.75478	3599.08	663.654	1.02523	0.5993	1878.12	0.337313	3185.95	1403.78	6230.44	4615.69	66.7935	1393.82	1013.06	1.1446	84.2667	108.603	94.4954	0.200882	0.00615797	4307	2896.99	3237.33	898.437	2.47065	17.0603	0.227247	422.937	0.00922538	1.32507	18.3548	166.537	83.0824	989.901	43.9152	1221.08	1.35552	181.945	907.078	78.3362	1971.67	144.129	889.849	4.07728
TCGA-85-A4PA	3085.62	30.8111	56.6894	364.74	43.5534	877.021	2230.06	110.873	711.62	3.60426	232.038	6.91617	5.62431	5.64273	4.47278	3.28702	2029.44	598.412	904.14	723.614	2977	0.31303	0.288836	14.6655	649.129	0.757903	133.87	3276.15	1762.51	215.461	3.60192	29.8348	1495.85	0.0242506	16.858	0.104889	875.401	980.946	768.08	626.387	0.83978	403.596	15.961	1619.11	39.0923	5.12144	39.3281	1300.01	0.15944
TCGA-33-4566	13907.3	1448.36	0.728175	43.7478	0.326807	46.9894	5458.42	476.725	30.4567	0.298389	2389.55	0.15835	5884.61	245.011	32.0583	517.359	2085.83	2866.12	3675.36	1.62826	1765.77	148.701	5.4161	16.8459	1.06961	7.47459	2044.66	2415.03	996.54	271.228	23.3675	0	1864.82	0	4.16711	0.0936582	1829.45	1079.6	1306.67	1098.25	149.649	113.334	192.249	780.585	179.617	674.895	77.7008	2055.49	2.65754
TCGA-85-8276	5090.38	73.8171	6.50413	136.487	23.5598	207.983	1760.75	34.2405	149.267	0.0694903	335.289	0.172094	306.042	13.4905	637.438	1031.96	784.269	1502.97	795.451	8.84793	830.351	6.72642	2.24236	27.7183	80.4364	106.13	964.542	1520.37	636.154	316.729	220.297	180.302	1649.68	0	7.44134	0.152681	775.014	853.31	1444.41	357.929	21.0768	289.536	313.735	1375.89	1451.98	276.157	1272.2	900.851	3.18046
TCGA-39-5027	10625.6	100.428	4.74313	393.484	132.064	663.183	2081.84	341.419	497.95	46.6187	1320.49	385.536	3051.53	33.0642	1929.67	890.817	127.039	2111.62	816.853	0.237489	247.618	150.705	1.20831	86.8465	105.602	27.0541	1936.44	1444.82	347.482	11.9082	86.2185	654.012	726.789	0.63741	26.2015	17.7586	232.24	130.504	1176.32	93.1955	206.491	10.4597	882.134	1521.08	30.2349	471.577	37.6802	1505.56	63.0208
TCGA-56-8309	3807.42	91.1982	92.2607	695.225	8.00596	669.345	1513.52	263.124	379.78	0.267758	462.538	124.034	414.147	16.9179	1131.77	33.571	1672.22	981.541	267.303	4433.3	1812.37	2.5082	0.0720016	58.5355	82.3306	18.5943	1223.68	1807.47	1095.73	729.84	76.0051	8.54999	500.072	0.0181357	10.0908	2.39244	1195.26	1071.13	327.977	603.028	43.3461	343.407	957.329	1050.62	686.583	155.716	456.678	520.171	68.9783
TCGA-90-A4ED	2644.69	33.8669	0.345099	10.1451	0.336532	2.16892	1862.65	0.694829	1.43615	0	366.645	3.24642	2763.34	3.42183	988.814	64.4143	323.995	693.025	1131.3	0.548743	417.224	0.0448568	308.319	3.63557	0.316629	1021.2	623.804	910.24	590.453	82.8119	108.057	1.48137	2778.09	0	3.50243	0.0526065	437.05	539.981	879.222	201.859	126.521	50.2088	5.25182	1713.84	132.186	68.6864	163.627	1763.43	0.417601
TCGA-39-5034	5570.95	13.6722	4.15458	786.755	0.743512	6.02265	1112.55	2.55052	2.39525	0.0727349	349.136	4.3231	1.06405	1.17236	0.519046	1.63805	402.162	1350.37	315.279	0.694579	552.887	0.635915	0	2.04794	0.591918	0.01149	530.998	1638.37	1048.72	115.845	112.582	0.1854	505.177	26.4059	613.219	1.65137	735.21	405.932	889.958	272.72	2.40847	316.892	173.095	1254.22	617.89	79.6787	616.517	518.746	0.0539831
TCGA-43-7658	3027.73	68.7769	1.24405	189.349	3.63223	173.318	2016.74	115.913	126.242	0.0256091	133.371	2.63992	22.113	10.2231	16.6733	1.5033	608.615	983.26	345.847	2.0298	597.703	9.59566	0.878021	23.7949	35.9547	0.291277	275.817	1212.57	842.178	127.181	12.4999	0	524.885	0.552889	6.89819	5.26099	637.956	491.193	253.043	311.938	11.0063	23.3085	115.539	1064.06	35.969	19.5672	36.9113	684.1	0.175813
TCGA-70-6723	1579.98	190.41	0.0600408	1.84485	4.79484	1.02502	709.841	25.8521	0.698983	0.593036	810.03	0.0949567	1233.88	47.2113	1363.46	1343.88	33.4093	1442.75	591.45	0.0195282	46.3953	27.4121	0.598015	0.688882	0.582465	1784.12	1766.31	729.278	164.219	6.17186	772.116	127.198	726.325	0.0155822	0.488909	21.7465	631.934	543.433	793.248	26.0219	549.283	0.960555	271.058	1561.06	61.9021	817.735	60.2605	489.447	45.6651
TCGA-MF-A522	9476.61	1012.95	0	0.67338	0.0222543	0.0490839	1578.6	1359.28	0.0384071	0.0870822	2507.95	0.35584	2536.65	154.51	1273.77	1900.7	68.2338	4710.04	811.572	0.0332635	65.0081	5190.65	47.7353	0	0.0118113	86.6	3346.81	1595.8	160.18	16.3937	1777.56	1.71927	1410.15	0	4.83634	0.956665	274.918	207.58	1293.72	36.7736	661.282	0.907738	1310.26	1115.12	94.1745	1580.53	79.1167	627.446	154.579
TCGA-NC-A5HK	1373.76	1726.13	0.316094	15.1108	0.696875	12.3212	2204.69	117.346	9.71082	0	445.554	0.11577	666.542	158.984	1.35399	62.2233	164.457	585.748	1399.21	0.624971	127.921	7.61942	151.852	4.29338	0.32759	1.05601	1173.59	1624.83	937.639	15.3357	24.2615	0.162487	1132.55	0.00791563	0.281477	0.0342367	360.525	972.578	877.917	70.5427	70.6995	29.2673	342.153	1088.11	117.36	373.845	77.0464	533.897	3.55046
TCGA-85-A4JB	1911.36	3717.55	0	0.388587	1.2413	0.277039	2038.62	1194.37	0.0892613	17.9314	559.319	1.09014	2023.74	1491.83	1527.54	679.195	74.8294	2062.42	343.903	2.74441	107.308	1143.53	12.7757	0.162813	0.0274504	358.478	1294.56	1997.63	577.591	19.9804	15.2703	70.8818	611.556	0.185058	1.9498	3.06825	301.068	211.138	579.072	45.7021	270.27	107.085	676.653	970.731	498.706	1220.18	640.189	655.898	383.747
TCGA-33-AASB	5428.87	5726.51	2.77268	511.132	7.14724	122.961	2812.49	507.564	142.38	0.0166473	2089.97	1.76247	408.504	382.579	1.48846	308.97	105.922	897.445	668.734	0.222562	141.875	61.4724	26.1543	17.8786	17.6683	1.20708	1425.82	1306.37	206.692	5.32527	17.0111	0.925826	885.099	0.0253699	36.4573	0.877841	45.752	214.897	1410.49	76.3439	7.25801	4.1026	329.663	1217.68	37.1963	288.245	63.5248	571.527	0.333598
TCGA-63-A5MT	2581.79	959.282	3.65653	148.711	4.47451	28.5378	3199.29	596.055	13.306	8.85068	810.672	12.0792	658.143	122.065	688.667	264.833	491.671	2167.03	870.91	28.0751	457.175	59.3333	7.45042	36.7999	0.613273	43.1848	1111.34	1854.99	1221.52	55.3699	77.1744	1.01655	1768.33	0.019548	2.93041	50.1377	914.033	537.034	601.295	263.434	149.085	53.4586	697.731	1218.3	698.228	827.142	417.732	679.248	1.69934
TCGA-98-7454	3582.77	1904.65	33.418	1103.04	7.94252	1384.62	2473.41	283.91	1104.47	0.0589183	638.76	0.273586	709.717	442.274	2.17397	246.361	1547.98	768.46	847.124	27.8225	1257.87	35.2948	276.122	24.8098	95.9307	0.411854	948.898	2297.37	762.019	585.863	89.6637	0.102397	1384.61	0.0224474	37.6259	0.226542	1247.72	570.372	416.726	559.541	64.4935	1122.42	40.9791	1443.28	1958.62	97.0801	1160.72	845.323	0.207711
TCGA-94-7557	9339.04	3403.62	1.42844	99.6157	4.67047	33.3634	2238.37	183.201	24.7713	1.88964	646.116	20.777	353.679	429.211	422.542	202.057	342.074	1751.53	868.062	0.763953	342.149	74.0086	910.332	12.4414	10.6308	7.30805	933.908	1630.13	433.543	68.7359	1756.02	0.0191772	1277.75	0.0140134	16.7374	1.96985	378.663	296.789	640.181	219.938	135.524	25.0634	404.332	772.743	528.279	700.578	414.541	737.092	0.204741
TCGA-68-A59I	4134.06	2175.44	0.0106622	2.08029	168.669	1.09362	862.634	393.164	1.11874	7.50987	661.379	357.659	1080.24	541.296	1121.78	369.493	300.653	1553.96	267.452	14.9153	313.359	115.176	8.21742	0.84355	0.31831	1.04121	672.46	1262.26	472.53	78.5178	108.41	29.6718	546.359	0.0304383	19.7162	26.2426	456.825	284.058	479.609	141.93	355.306	176.236	464.869	1611.49	569.094	343.18	391.892	456.189	64.0907
TCGA-NC-A5HQ	2875.07	10655	9.51554	239.413	44.0086	256.88	4394.27	166.757	156.311	0.0360833	971.716	18.9668	202.487	2920.55	4136.12	2930.57	320.825	1778.73	599.466	42.6241	400.4	263.984	719.719	9.52473	191.69	119.908	1685.46	1374.96	610.118	48.1163	44.0729	595.312	873.211	0.00916495	76.881	10.7029	565.049	321.858	875.386	218.975	1540.74	71.8941	2077.86	1855.55	54.1394	1394.33	64.1361	819.112	2490.24
TCGA-NC-A5HF	4202.89	1521.01	3.22321	929.674	119.559	558.934	3253.31	383.841	421.027	10.8363	1524.77	776.532	2022.39	300.622	3829.11	2938.13	79.4601	1668.31	735.193	0	122.623	7.04189	20.0804	236.211	1.13893	337.587	2403.8	1764.22	1060.49	6.53034	86.1339	75.3592	873.465	0.101563	49.7189	9.75203	54.0025	64.6943	939.393	53.5177	989.146	5.19732	1099.95	962.923	71.7205	690.032	81.6344	724.691	285.334
TCGA-60-2697	6479.43	1091.5	45.233	3199.27	113.314	2139.83	2159.57	755.795	1510.18	111.226	521.897	82.9206	335.799	289.72	51.6127	97.9846	1322.29	703.538	890.161	87.9807	1715.97	948.529	116.107	318.556	520.91	9.37464	601.673	1944.18	1227.95	187.395	170.836	0.899733	1311.42	0.0243505	37.641	19.6248	1157.14	927.769	576.638	683.21	95.7326	2251.06	177.976	1150.5	486.721	125.449	332.861	971.258	2.4726
TCGA-63-A5MB	8094.7	73.502	7.74992	244.276	9.71378	406.332	998.548	53.3008	330.006	0.0167447	564.021	4.5097	2152.54	24.7405	597.245	1140.22	433.986	1318.8	1024.58	1.37517	301.822	31.1513	1.78984	7.29092	117.889	4.2614	1119.92	975.893	573.935	79.156	137.688	25.9351	914.963	0.0170122	9.22843	6.03367	334.927	240.83	558.809	192.184	48.0768	36.396	556.66	1377.47	110.647	350.159	105.859	967.935	197.098
TCGA-58-8392	1939.57	1044.39	4.00801	374.675	10.0329	565.614	975.966	106.186	420.938	1.77299	528.769	20.5653	3139.49	367.251	2181.81	2363.88	155.816	2345.16	557.235	0.483746	166.021	1070.66	15.2882	35.1665	24.6182	113.699	2073.12	1421.01	447.957	28.4156	63.8536	77.8137	665.352	0.248141	11.1755	0.516755	246.395	147.497	639.743	117.163	110.878	52.5716	1024.2	905.867	102.136	577.929	87.841	309.032	777.742
TCGA-39-5011	21382.9	1428.21	0.546007	230.044	6.89658	103.911	4083.59	326.534	82.8581	545.57	1246.39	1.49059	17.6941	32.1098	17.1925	6.57636	1687.36	849.598	1270.93	2.6447	1582.43	18.2779	0.0952065	15.3013	19.5287	1.17826	582.45	2473.74	1048.61	300.62	1104.05	0.306293	1159.84	0	620.149	0.622325	715.004	1431.66	1405.04	1094.49	5.851	108.876	271.596	1706.72	163.037	233.62	143.481	1006.21	0.0467154
TCGA-O2-A52N	1844.3	722.086	4.91277	226.736	13.9785	173.475	3419.64	76.2902	147.538	0	669.712	1.37192	4426.81	92.8195	1398.01	2175.98	1038.77	1654.5	1169.13	1.48696	837.07	25.0956	394.921	24.4506	33.4936	102.412	1516.66	1836.66	312.928	45.2885	155.355	8.78463	1664.81	0.0405638	2.31214	0.131585	686.998	1397.6	1251.76	270.047	1563.67	13.025	411.229	1374.29	401.382	1173.29	383.184	1092.95	2.55581
TCGA-58-A46N	2683.38	1959.29	0.0106365	1.89185	1.22206	1.83702	1298.97	191.103	1.20393	0.179324	1729.65	0.22205	5715.13	586.216	1577.11	2359.5	56.0346	2506.05	523.741	0.875253	57.4662	2645.54	200.56	0.661192	1.081	96.4763	1572.49	1184.64	388.596	12.0881	74.2955	190.484	691.349	0.455474	4.6931	3.45847	111.201	101.13	919.875	41.2608	1326.5	12.1669	1101.7	1373.29	65.1257	1305.55	86.8222	863.537	249.297
TCGA-77-7337	2918.95	4776.06	0.0438574	1.38655	0.314934	2.80602	1837.58	710.515	2.48208	0.534018	409.788	4.27271	1072.01	1319.43	1852.86	2373.26	396.563	2145.49	544.137	16.3448	297.655	708.207	270.604	0.34423	2.68365	1115.14	1225.05	2188.51	815.892	133.46	321.273	2.04656	707.634	0.0139115	26.9751	10.5298	435.194	372.249	803.82	183.9	638.937	102.609	623.301	1352.68	1081.64	822.659	802.312	411.972	709.098
TCGA-39-5024	1250.29	9522.18	6.7379	81.772	37.5973	81.5843	3765	2700.29	94.0182	55.4896	1414.86	971.03	643.189	2252.07	2931.08	1838.3	458.37	2201.51	741.799	57.1268	695.94	932.037	108.494	6.70326	123.817	1583.04	2397.66	1718.9	541.326	64.2165	23.4152	2001.16	1819.21	0.0257708	199.189	41.041	1232.89	665.966	1061.76	286.978	1128.52	54.1547	1317.06	1049.39	73.3044	1071	85.7393	792.666	608.231
TCGA-NC-A5HP	1863.9	56.6932	2.53211	81.7461	18.5393	136.262	1571.62	64.7313	118.865	4.89551	1545.12	23.9807	1493.74	25.5665	941.063	2225.8	181.057	1320.11	758.137	0.823567	156.709	4.8472	5.57607	10.3303	89.5277	1593.59	2108.35	1736.69	634.036	26.0521	200.623	198.129	1092.72	0.0257706	2.13825	19.5061	443.485	341.957	729.099	103.161	427.275	16.7131	544.068	1009.73	1239.34	540.36	1160.15	418.539	22.8735
TCGA-94-8491	8031.22	1197.34	7.3665	308.934	9.51419	350.586	4646.07	485.979	297.455	0.133758	1215.22	3.27115	1368.17	127.729	804.806	576.767	506.602	772.949	1840.75	22.0977	503.063	41.3898	0.449605	50.0359	72.1906	2.58843	1833.14	2506.16	1250.93	52.6103	52.0289	601.386	1590.96	0	127.837	6.61248	540.42	409.648	824.751	199.019	1544.71	331.057	710.43	1801.15	224.001	509.343	166.79	2702.5	162.76
TCGA-34-5927	1527.9	27.3638	2.2822	124.04	2.63717	166.382	724.634	29.515	123.28	0.0226799	233.189	4.63379	1413.74	21.3488	1229.08	242.482	152.924	1065.17	614.784	0.519794	164.188	2.25199	41.6925	22.7495	2.72624	864.263	869.487	1289.67	820.736	35.323	45.4266	509.093	773.131	0.276507	38.9243	2.84038	219.403	143.362	484.661	96.1219	129.485	76.8928	738.321	1697.51	280.687	134.323	197.646	390.393	451.59
TCGA-85-A4CN	10437.7	91.63	0.0131863	0.0909567	0.189378	0.029835	1783.35	18.6378	0.0108944	0	1348.81	0.0458802	1234.21	14.2536	1316.38	1658.45	249.395	1928.86	393.387	1.60402	335.414	305.619	1.94289	0.173875	0	43.0678	1618.47	1753.16	576.221	42.5057	49.6886	22.3235	1056.92	0.0125481	5.25822	0.488456	329.008	333.486	730.893	126.283	335.679	56.4404	1965.64	1618.91	1093.21	553.648	1437.9	863.252	122.787
TCGA-O2-A52Q	9006.1	209.842	0.0428233	3.89805	0.307508	4.42468	8168.38	19.6787	2.44124	0.140384	3123.03	0.0744993	12.9888	37.3246	4.45507	162.624	1803.29	2114.19	850.541	4.67292	1541.24	17.9221	3.11438	0.302502	0.0204008	8.93404	1785.64	2855.8	1471.73	649.519	161.18	0.08365	2051.08	0	342.543	0.308445	897.272	1694.01	1771.55	730.646	50.3729	6.95544	599.281	2158.18	263.542	464.298	180.654	880.772	0.253037
TCGA-33-AASJ	8152.64	52.3638	0.998274	51.3852	1.46452	22.8214	1938.28	36.945	17.0186	0.0201079	752.566	0.634919	2652.13	6.76298	1884.18	1629.32	83.2275	1890.8	1185.17	1.15212	103.01	30.0998	1.54103	2.44663	0.11591	439.126	1086	1050.22	360.139	20.603	41.4785	8.82046	837.186	0	12.891	5.83178	358.135	347.187	965.231	59.1923	462.115	26.1486	2183.82	2511.11	33.031	1256.11	33.206	858.753	135.546
TCGA-85-A50Z	13678	16754.7	1.39818	311.315	0.232411	225.018	1272.48	666.825	103.468	0.563849	1127.11	136.181	167.146	7345.64	721.693	235.339	297.111	1454.97	529.143	24.699	421.287	426.225	9.13401	77.2212	0.252867	1.65502	733.102	1269.47	689.461	11.0125	8.38662	2.81969	754.692	0	4.83818	12.0689	630.786	203.546	715.545	150.405	1871.95	51.1211	310.854	563.009	97.975	860.107	97.625	566.618	32.4797
TCGA-63-A5MS	3203.11	128.063	60.4024	852.974	38.6689	997.976	2076.29	302.466	801.95	1.55193	807.247	7.07531	1387.58	30.9269	1704.07	1299.04	1116.62	713.165	436.846	6.60168	962.973	41.6303	1.70723	96.8276	364.824	10.6311	942.773	1334.27	1176.76	169.112	445.841	12.5541	793.879	0	32.8811	0.774961	878.418	837.855	384.036	584.435	86.7189	329.581	374.099	909.744	587.265	458.866	490.869	503.236	52.984
TCGA-63-A5MI	2693.24	207.566	19.5053	677.324	4.11791	485.208	1115.3	124.053	300.531	0.0217751	474.656	591.465	1020.2	121.462	4021.71	827.888	106.421	3383.84	904.833	13.225	140.841	10.6884	2.10796	315.136	3.2857	260.971	757.432	908.531	259.287	22.1511	16.389	3274.37	1338.46	0.022123	28.1202	6.45884	231.48	122.657	1409.37	67.6201	276.232	51.0149	1711.12	1145.63	394.341	710.856	232.68	647.217	841.387
TCGA-63-A5MN	6247.82	1161.19	0.0776866	379.553	8.28814	175.252	3070.23	63.9895	98.1467	15.717	1343	22.2419	279.791	92.9103	46.2196	645.272	2327.93	1095.2	540.705	2.89854	2688.45	11.9574	8.67918	3.3031	0.0352472	36.9765	945.445	2867.25	991.357	203.562	384.414	0.245692	932.67	0.0211218	204.531	0.274069	2033.81	2003.26	544.957	1531.62	194.002	423.708	571.509	2466.59	654.117	272.646	657.871	653.287	0.956653
TCGA-77-A5GF	2809.29	77.5803	0.0701023	2.00329	0.950855	0.986915	1255.29	138.781	0.926689	0	1753.44	0.162608	737.297	14.4403	584.454	2125.51	240.403	1419.33	722.301	6.18659	237.487	288.917	2.73674	0.396159	0.0445286	9.75009	2055.39	1135.5	425.178	59.6585	301.182	105.197	796.342	0.0222364	3.69002	0.480885	724.687	626.113	452.983	123.995	206.398	131.958	1046.02	1327.54	318.443	639.703	243.222	684.935	58.8848
TCGA-90-7769	14789.5	3100	0.00766336	0.128375	1.00887	0.0693556	2746.93	730.142	0.075977	0.28711	2079.12	0.293301	3159.51	733.31	2483.03	4026.76	101.936	1868.18	834.825	0.932195	104.997	3345.88	84.4821	0.129921	0.0584127	103.526	1732.28	1374.1	429.125	11.8235	185.651	86.194	1175.1	0.00729244	29.7807	2.83872	205.339	69.8118	1499.37	64.1201	539.041	32.4222	1990.15	1861.19	88.4915	1611.72	102.137	1332.91	356.713
TCGA-39-5022	7154.46	815.906	7.79058	156.202	22.4039	113.067	2246.77	1399.96	81.0356	153.351	896.28	68.2192	572.27	121.197	359.26	885.516	2720.75	1198.68	635.593	4.97092	3334.49	621.818	20.1764	20.3888	1.8557	11.2774	1332.26	1823.39	827.715	313.698	637.119	23.7881	1127.07	0.0354148	38.4427	9.36927	2468.87	783.718	562.625	1650.84	158.693	687.595	503.843	1273.4	515.963	264.959	400.402	880.912	40.622
TCGA-70-6722	1688.41	1050.63	1.74149	545.358	1.11837	456.086	2316.33	439.118	290.577	0.00994594	694.744	21.6879	640.216	132.364	616.83	748.879	961.845	1572.75	486.216	3.81813	1098.47	252.466	11.915	63.2992	5.42637	116.839	1211.84	2650.74	507.65	73.341	317.243	0.276568	820.455	0.00505243	15.8913	1.68266	782.727	1265.93	420.342	829.569	615.247	119.976	651.234	986.037	1084.09	367.312	798.188	503.243	25.4155
TCGA-43-6771	2819.87	10627.2	0.00482782	0.104661	0.0346678	0.0983094	3317.84	1228.03	0.0678081	0.117569	676.852	0.38635	4810.13	3381.38	4010.98	5995.7	379.024	2438.46	844.761	0.0172727	536.998	8352.63	1873.41	0.0272828	0.0183996	3409.71	2488.77	3223.87	553.294	32.5213	71.7029	0.0754443	1326	0.00459414	64.1259	0.0794823	562.97	719.982	523.729	269.426	1313.96	0.965994	1277.38	1232.85	780.263	2899.38	1207.59	707.447	17.8511
TCGA-85-7696	5284.27	253.376	0.786203	57.4809	8.09357	28.7073	1114.82	566.152	20.7699	0.311317	1141.38	609.194	1994.03	33.2339	1312.04	556.287	387.782	1313.92	1178.86	3.49888	425.667	177.666	2.75293	12.9556	12.5335	22.0398	2801.7	1084.19	399.004	91.9626	872.496	231.536	982.886	0.21897	33.8009	0.894475	464.33	395.089	685.363	247.516	332.37	48.4845	760.973	1303.57	196.634	642.423	238.302	662.376	78.8968
TCGA-79-5596	3948.09	1453.7	0.0217253	0.114177	0	0.0764632	1014.31	268.489	0.065814	0	723.909	2.19212	4135.39	304.049	2731.61	2740.38	78.3179	1792.38	474.272	6.63273	100.561	1383.45	57.9469	0.122773	0.101198	380.732	1612.32	1361.1	390.593	25.7128	657.39	374.799	947.728	2.00535	55.5206	0.357672	172.662	140.764	1033.18	59.7828	908.51	6.79108	1024.46	1667.34	159.381	957.795	235.926	645.525	189.194
TCGA-22-5473	4995.78	460.02	4.03221	528.252	23.0664	1202.76	2364.46	184.617	560.709	6.11889	1033.87	26.6209	1105.18	84.4938	2841.86	1817.58	313.379	4850.86	736.397	0.16972	310.049	85.5255	1.20333	304.257	0.27119	173.942	1305.89	2305.01	360.124	17.6517	530.677	16.9442	1531.96	0.0644881	9.23115	1.19937	355.666	265.65	852.433	150.87	150.428	80.6149	17.3242	1468.18	283.921	738.894	247.479	1119.61	1310.56
TCGA-22-A5C4	7586.53	290.282	3.11283	322.088	6.93773	475.163	1518.13	186.839	456.751	10.9037	359.497	27.0768	379.52	30.5143	451.366	60.6143	307.436	1408.83	605.503	0.369336	284.784	5.49016	2.31005	24.6066	152.935	3.57419	749.603	1056.38	427.944	91.3042	52.3425	1.02376	911.442	0.0453393	9.46273	36.1154	271.485	120.277	621.986	130.394	111.197	50.0213	388.31	803.827	105.971	321.29	67.5852	581.518	62.472
TCGA-33-6738	13242.5	2114.15	1.83814	61.3344	0.955613	80.0357	4354.95	1350.44	62.5742	684.131	531.178	3.09651	39.8661	395.518	51.1088	147.857	155.532	2741.32	631.139	58.6518	330.659	199.894	33.5911	8.42918	68.8077	135.428	1197.32	1469.66	732.513	22.1609	981.273	18.9006	1910.16	0.0237444	93.3135	4.92957	431.454	372.334	491.418	142.478	29.2893	117.638	481.848	1933.21	81.8815	215.688	86.9065	960.53	12.6566
TCGA-22-5483	12319.5	56.8483	0.225903	0.478095	12.621	1.1113	1642.46	131.301	0.844119	74.3443	2085.82	27.653	14.4045	7.93701	6.35136	5.61732	648.817	1394.86	488.375	0.67964	515.193	3.35144	0.193968	0.22244	0.277201	2.96722	466.153	2020.38	913.992	167.938	1245.67	0.24738	1459.26	0.0635134	1099.73	6.36056	617.006	448.962	629.275	262.516	102.487	110.007	200.964	1230.25	744.589	114.489	688.546	899.124	0.956507
TCGA-63-7020	7209.94	198.795	3.144	995.897	31.1055	730.321	1405.96	2599.65	493.177	174.036	1157.51	269.058	447.14	14.1076	1066.92	1381.51	628.411	2422.17	512.156	1.45292	828.567	237.414	0.346441	185.125	41.4055	6.90807	1474.11	1980.25	792.106	117.449	234.896	199.425	556.351	0.0373978	513.548	56.0204	1176.13	916.158	819.329	219.971	645.005	158.644	1210.44	902.094	263.662	598.657	211.028	765.136	42.9375
TCGA-LA-A7SW	2831.21	216.722	0.0303402	0.214264	0.363114	0.26696	4307.46	218.266	0.183824	0.0189451	2251.71	0.140754	416.705	49.5909	759.117	1613.72	104.286	2506.85	754.024	0.217099	124.46	175.124	1.64296	0.152407	0.0578158	1137.8	2533.42	2595.07	381.606	17.0896	93.1334	0.316085	1130.89	0.529314	4.86492	0.62438	192.991	146.995	1143.63	100.2	1977.34	2.16987	20.4621	1296.18	326.249	1114.47	353.389	348.287	0.555404
TCGA-NC-A5HL	1924.33	37.1564	2.93464	162.208	3.89044	161.237	1357.33	136.371	106.243	0.0211437	409.225	135.175	2.18924	4.11233	17.0784	675.488	606.622	1699.18	718.639	9.04563	544.245	91.98	0.0852849	31.2973	49.2258	0.651321	577.863	898.909	409.564	223.355	4355.79	51.3717	1490.52	0.0214815	2.07445	0.46456	1028.65	692.262	840.826	241.604	16.949	224.455	395.397	1301.84	61.0789	837.703	37.6936	390.022	48.6002
TCGA-58-A46J	3569.17	2466.21	40.9263	643.449	123.062	1068.7	3214.45	175.638	921.587	0	1867.57	8.15692	89.3335	774.742	2349.85	1325.58	403.359	1878.04	727.062	5.72171	518.236	7.55792	3.57025	84.7792	955.094	56.7261	2284.1	1845.65	1282.63	80.5804	77.8513	1748.23	911.652	0.0259406	94.8663	1.15938	404.742	271.536	1124.36	349.511	422.143	121.005	2148.86	2081.27	111.735	298.506	119.668	584.964	267.063
TCGA-77-7141	2424.81	132.823	0.0889535	0.903519	170.058	3.00863	719.741	768.439	0.983672	63.5258	1172.67	61.0673	342.304	18.8009	541.677	799.505	253.482	1097.91	910.086	11.9222	283.561	63.3976	13.5977	1.75297	0.356402	16.687	1377.23	921.383	329.006	791.084	902.069	671.532	795.892	0.0390683	66.6932	69.4782	447.004	318.559	1010.73	95.8246	94.0666	124.335	451.068	1102.33	68.331	446.432	41.1312	2020.28	5.33224
TCGA-37-5819	11902.7	19.3313	0.0743241	218.806	1.22556	16.3243	2313.56	25.6736	25.7428	4.9813	331.772	20.9468	4.22522	2.92568	2.43908	2.83284	306.97	1359	755.051	0.650008	470.658	1.39116	1.24798	4.18462	0.194087	3.98828	647.964	1829.35	759.78	60.777	90.9349	12.5395	880.472	1339.71	86.1077	60.0937	412.233	300.241	1270.83	141.811	4.09802	179.572	111.069	2911.53	148.962	70.1729	163.099	2356.45	0.551116
TCGA-85-8287	2628.33	283.666	1.53171	55.6602	1.49473	93.6424	1541.57	182.508	64.2187	3.66388	233.065	2.00878	339.664	75.8471	1289.08	23.8512	656.691	1029.99	579.651	26.768	687.432	15.2171	53.461	11.9852	6.36149	79.8519	483.152	1445.85	574.15	205.077	85.7847	0.583058	1115.73	0.0336363	1.3759	5.52839	782.706	843.846	757.797	302.267	109.308	372.078	246.09	1294.41	1980.37	104.909	1885.58	665.59	5.57783
TCGA-18-5595	7033.72	450.179	1.84267	321.058	6.38578	463.676	981.813	201.018	309.555	0.708957	485.725	34.0211	1423.56	179.375	4305.95	2125.27	125.97	2478.27	880.077	0.133183	138.224	183.12	12.2824	55.1748	91.65	194.949	829.478	1470.91	245.017	12.3144	442.06	104.347	685.251	0.0413278	15.3958	1.37894	385.284	400.018	1005.42	47.3353	292.684	40.0092	1593.01	1923.71	136.44	1305.38	114.118	776.081	92.3749
TCGA-22-5472	4701.54	923.92	33.1532	1177.72	45.1539	3592.12	1685.47	1780.73	2829.91	22.153	1029.38	1012.92	394.268	140.627	1460.52	1145.38	836.287	837.013	589.491	0	818.79	306.609	4.31373	108.249	847.561	600.413	1779.85	1837.89	840.96	114.513	74.0811	2.14541	1055.95	0	199.722	20.6107	465.573	354.473	643.023	397.738	564.349	15.6307	1058.2	919.992	299.499	501.143	180.719	701.359	1128.66
TCGA-63-A5MP	4216.83	487.747	43.005	592.96	6.64443	912.131	2503.13	518.402	484.538	0.582856	644.916	261.18	132.698	72.4923	1220.78	495.719	674.022	576.51	638.568	12.7035	630.099	964.189	13.9216	187.452	111.82	12.6847	2065.89	949.916	684.339	117.071	80.3107	83.286	1272.07	0.725697	9.79598	8.48728	1074.07	451.53	618.789	402.395	151.775	505.525	716.902	846.101	314.008	381.644	120.068	568.661	109.458
TCGA-52-7811	6185.75	4002.48	16.9921	863.845	32.7234	559.211	2194.1	303.745	427.758	39.5443	886.367	105.756	3274.86	264.502	2342.07	2957.52	410.216	1755.64	817.891	4.5555	478.357	78.5281	177.594	131.147	78.2254	75.379	2026.81	1630.69	672.649	150.571	378.806	1.42542	1543.43	0.028343	118.819	1.01136	839.515	771.099	1411.17	268.44	1608.78	97.5342	721.855	1854.96	645.71	1059.48	420.782	791.033	257.767
TCGA-77-7465	3510.65	145.063	0.526547	62.2319	2.62936	29.0511	2394.89	59.4388	27.4669	2.22782	304.231	9.6341	306.865	42.268	1286.26	421.025	1753.6	1525.86	1344.14	84.9356	1119.99	16.9182	2.36657	9.86738	6.71226	183.515	801.64	1634.35	798.545	449.579	54.1454	32.8661	2737.77	0.0518339	63.8854	0.112096	1144.22	504.516	871.266	848.726	54.3652	115.161	530.532	1042.86	212	90.9857	95.8412	1664.84	84.2447
TCGA-63-6202	6114.44	164.77	3.21295	490.175	4.26461	178.252	5134.22	25.2016	108.755	0.181539	2067.81	0.337188	1.51135	15.3657	1.17121	267.319	1639.83	1152.5	1128.38	0.640098	1479.15	2.53774	5.01311	4.08636	3.44719	1.35007	978.508	3390.37	832.164	267.023	92.7267	0.0582469	1017.71	0	40.9145	2.73072	810.937	806.935	1501.62	827.32	6.26175	105.049	207.727	1318.76	664.377	152.226	697.016	932.704	0.352387
TCGA-33-AASI	1286.52	146.562	0.436059	57.9591	53.6332	51.5401	4812.79	225.352	30.4197	0.020945	5348.14	11.1652	2061.08	2.00308	107.542	378.14	329.824	817.747	1980.78	38.2426	453.812	2.19745	0.380175	16.0281	15.6815	3.62304	1959.39	1925.35	1490.46	52.7661	10.9062	213.267	1433.92	0.308555	125.805	86.3784	880.409	810.743	1763.01	150.73	698.854	53.1807	743.876	1240.27	63.7028	126.158	75.5479	1661.87	1.6167
TCGA-77-A5G3	3213.28	216.844	0.0490842	7.87425	0.869416	5.7083	1477.51	51.9324	4.12019	0.0183895	306.683	0.10247	3552.74	53.5313	948.004	2926.54	208.171	1588.8	580.568	0	228.266	888.702	14.3159	1.44239	0.162126	385.712	1203.88	1760.7	420.959	54.0364	87.3446	282.245	1363.47	0.028025	69.199	1.61619	364.441	275.977	797.742	95.1727	157.079	29.369	999.001	2521.7	327.105	379.901	413.926	559.532	53.1679
TCGA-58-8386	6365.16	326.875	20.8484	1748.58	38.1971	2919.2	1955.49	169.035	1972.27	0.841834	480.564	3.3725	1131.08	103.354	1461.93	1715.43	1132.41	675.512	541.644	0.504412	1058.51	15.0294	235.395	61.1661	462.83	1918.06	1323.31	1784.29	1202.07	117.612	237.133	0.481949	986.608	0.0251554	39.733	1.08802	607.323	570.639	1161.85	685.158	731.416	63.6421	35.8781	1782.57	381.762	1237.11	306.55	408.374	0.385906
TCGA-63-A5ML	3790.31	31.5511	5.0113	199.964	1.23568	62.0384	723.534	39.7431	57.9642	0	1852.76	10.7334	691.148	4.76488	529.251	695.948	303.596	1192.71	410.508	15.0911	318.907	12.9474	0.570833	28.5569	0.0639829	1.71025	1571.04	1129.76	538.791	29.7612	1193.47	100.956	495.217	0.0239635	9.29829	0.932824	465.536	476.007	432.519	77.2933	105.471	14.2056	337.903	1141.87	195.296	1227.03	159.942	386.42	3.71998
TCGA-85-7698	5545.07	58.5829	0.547179	3.78134	174.382	13.1842	1448.73	508.506	4.57947	90.4273	731.242	2.0522	2186.5	9.46942	1129.35	1632.72	505.688	1433.21	677.274	33.8904	481.756	175.799	3.16797	0.548831	3.15517	220.444	1059.91	1438.92	570.05	745.291	566.434	133.324	752.825	0.0135245	17.6953	63.4977	670.166	408.966	843.077	283.156	432.832	424.165	472.052	1142.58	740.396	474.611	871.041	657.296	86.2862
TCGA-39-5019	3776.67	658.942	7.37702	776.115	31.34	704.552	2233.58	596.618	656.079	88.5288	666.675	239.903	1537.33	128.709	875.964	1928.88	726.997	2782.21	1205.63	20.5821	582.165	1995.01	85.135	215.125	4.93212	329.357	984.004	1670.08	595.581	125.572	214.804	186.001	1578.79	0.25926	24.1847	3.16998	528.972	478.191	1092.87	288.74	234.856	384.949	679.076	1668	416.874	726.396	333.358	1014.43	97.4323
TCGA-63-A5MM	2689.04	1316.62	0.0453162	36.9383	0	0.813413	6032.46	1276.15	0.569087	0.645159	1093.57	2.68043	2761.53	180.666	1306.84	2047.54	957.729	1715.81	1291.73	0.356685	1030.79	383.188	113.679	0.71705	0.0690831	931.597	1467.41	1821.55	1065.24	51.9067	134.157	0.49571	2209.24	0.00862456	16.1582	0.037303	1622.08	1833.12	944.822	827.985	5119.15	15.5018	912.154	2308.13	567.951	873.94	519.755	1092.31	35.9438
TCGA-33-4586	7123.85	1500.11	3.72709	274.004	1.33818	95.9203	2182.31	78.0569	84.9147	1.46618	1313.83	3.37167	2164.09	397.579	1852.01	2301.61	209.994	2454.4	689.251	0.666728	187.797	49.7838	11.49	25.2187	18.1818	2137.05	2536.98	1869.86	418.323	37.7282	1079.85	180.263	902.928	0.00709338	9.13003	2.36239	121.985	117.52	616.604	110.907	539.749	62.3735	239.655	1869.48	327.051	830.061	198.683	507.639	109.249
TCGA-63-A5MY	2918.97	7325.77	0.177993	14.7867	0.142016	7.12966	1327.9	29.5995	4.41987	0.351952	1558.18	1.7891	73.309	3628.58	1463.67	651.019	17.615	2256.67	1079.24	0.106135	14.1063	3.05395	5.26756	2.30977	0.741172	0.570615	1875.94	783.976	572.575	2.78114	47.1574	2827.95	2085.57	0.0564592	6.04925	35.6122	35.4452	28.6402	1414.13	8.56864	230.949	7.80706	1147.23	1335.1	28.9177	364.289	19.7407	1028.05	334.094
TCGA-85-8580	3968.9	1356.3	22.4633	1130.67	19.2982	1680.9	986.2	345.687	1301.33	1.39842	539.543	53.9788	1491.05	453.698	1183.87	1515.82	372.318	1313.82	680.296	17.6275	485.273	2628.96	63.9955	159.082	182.982	70.9242	1562.7	1367.06	443.697	42.4588	89.2649	356.407	770.16	0	32.0421	0.502779	248.112	263.619	730.848	185.547	97.3648	87.9692	1227.93	1727.53	146.437	650.568	118.061	605.387	164.128
TCGA-58-A46K	3713.71	67.3834	0.0654177	30.3861	0.62634	3.86065	817.728	47.8429	2.70239	6.83187	951.478	20.1438	497.262	17.744	887.049	1497.73	147.581	1993.27	600.604	1.57982	165.672	601.687	2.71862	4.2822	0.457083	7.37563	1250.34	968.978	270.905	45.0394	2804.52	66.8318	601.991	0.0155628	12.4571	0.740437	896.95	519.361	349.416	86.8325	38.6972	95.0361	1178.39	1416.21	173.83	649.509	137.587	531.17	20.7597
TCGA-77-A5FZ	9608.04	427.952	41.6332	3256.11	120.466	1311.18	2655.95	459.226	1005.34	80.7745	581.056	7.09414	62.0103	94.1575	14.2744	17.9129	2007.71	624.204	739.727	149.423	2434.43	38.5018	2.48483	318.459	19.861	9.43576	655.514	2307.75	1591.12	598.767	158.378	0.325472	1387.99	0.0500702	55.2559	3.35674	1414.49	1260.52	627.181	801.735	16.455	858.341	110.654	1112.43	1012.98	96.9035	432.833	878.266	1.33507
TCGA-77-7463	7603.09	4338.83	2.94502	464.735	22.229	485.026	1048.81	193.718	292.998	0.276654	318.249	360.816	310.629	1158.48	1770.29	652.229	254.286	2527.49	693.425	3.10811	288.708	212.841	46.2444	144.254	42.512	9.11602	979.249	1593.28	636.476	47.7694	61.8105	106.106	1642.84	0.0496013	14.9577	7.32996	269.754	116.234	1786.76	88.6746	561.504	78.7238	1124.65	975.837	109.279	936.663	89.6401	733.557	441.12
TCGA-98-A53B	5272.76	1196.08	7.71454	417.348	6.34388	678.459	1326.36	166.808	591.696	0.941277	386.597	7.40464	661.919	157.866	1046.53	771.999	488.248	856.999	387.244	1173.61	494.16	12.8629	1.11668	25.8533	173.717	7.95956	817.303	1050.85	747.422	67.1267	26.6821	0.80832	712.475	0	287.863	2.23034	852.461	488.074	419.229	266.467	159.586	32.3616	1083.99	873.068	289.707	399.904	244.83	529.573	44.0876
TCGA-56-7222	1807.94	190.722	112.537	675.819	46.3106	1073.48	2982.62	449.228	803.395	0.637925	972.452	17.4149	2172.76	25.6977	1147.54	1076.2	134.324	2985.95	1327.16	0.113337	159.208	112.427	8.31777	120.122	10.3376	1372.11	1100.71	1458.75	1469.47	7.61855	28.4882	2.40299	1327.82	0.06029	20.6087	1.69498	351.238	217.769	1022.54	65.858	951.022	45.9159	713.275	1829.36	207.303	670.717	106.779	709.303	8.97375
TCGA-60-2709	16270.1	120.561	21.7789	785.87	34.9021	361.17	1540.79	146.646	257.195	0.409493	632.495	40.4802	738.223	11.082	228.249	1180.26	2233.24	1600.13	626.047	3.09939	2305.25	363.643	7.37159	38.5852	390.916	5.9657	823.385	1988.9	845.409	650.229	469.264	6.54742	989.166	0.0231131	17.4639	0.033323	1205.14	986.6	526.004	1499.91	33.5536	570.66	452.727	1216	986.655	254.282	920.807	862.949	30.2402
TCGA-85-8664	2337.75	780.855	1.44879	60.4477	1.93554	20.8622	3335.23	220.595	13.5843	0.231423	222.812	4.06397	554.437	19.3515	1099.62	18.1211	91.7521	2096.6	548.65	3977.98	159.37	45.2881	0.169721	13.1378	0.513634	1.90436	1613.29	1674.91	1815.26	12.364	26.5934	140.331	1255.17	0	0.462005	3.00461	137.67	86.0247	815.742	28.7596	398.336	11.1547	610.662	1728.66	73.0728	201.117	26.0594	1058.53	1.01495
TCGA-22-5489	3304.89	210.189	7.15522	249.676	38.4757	223.842	2868.51	145.436	214.269	1.03488	563.485	134.391	213.301	79.0083	1305.82	131.507	1095.62	2974.16	1211.81	976.877	1488.11	34.5954	23.3106	34.7806	82.1178	384.906	943.312	2200.65	489.579	101.508	622.882	0.15602	1461.42	0.0316693	4.00113	1.86287	1366.53	1167.23	890.925	584.11	192.233	612.747	185.3	1193.58	665.242	511.792	570.017	1276.31	184.543
TCGA-NC-A5HT	2063.78	3.58835	3.71357	89.4246	105.981	54.4849	1785.56	146.212	74.3041	4.79601	833.275	0.796886	630.797	0.872648	1878.88	190.314	28.9738	1113.24	872.647	1.84368	48.8071	1.17698	0.0309027	0.215715	104.277	575.087	738.723	400.62	411.114	8.00022	5.23106	436.785	684.387	0.0155675	2.50737	11.6149	381.173	392.225	909.999	24.4266	526.481	21.0893	1151.44	2115.95	177.616	262.687	124.471	588.719	283.138
[truncated: 1,951 more columns]

## Sheet: miRNA
Supplememtary Table S12: Expression (RPKM) of miRNA in selected samples after preprocessing
	hsa-let-7a-1	hsa-let-7a-2	hsa-let-7a-3	hsa-let-7b	hsa-let-7c	hsa-let-7d	hsa-let-7e	hsa-let-7f-1	hsa-let-7f-2	hsa-let-7g	hsa-let-7i	hsa-mir-100	hsa-mir-101-1	hsa-mir-101-2	hsa-mir-103a-1	hsa-mir-103a-2	hsa-mir-106a	hsa-mir-106b	hsa-mir-107	hsa-mir-10a	hsa-mir-10b	hsa-mir-1-1	hsa-mir-1180	hsa-mir-1-2	hsa-mir-1226	hsa-mir-1228	hsa-mir-1245a	hsa-mir-1247	hsa-mir-1248	hsa-mir-1249	hsa-mir-125a	hsa-mir-125b-1	hsa-mir-125b-2	hsa-mir-126	hsa-mir-1262	hsa-mir-1266	hsa-mir-1269a	hsa-mir-127	hsa-mir-1270	hsa-mir-1271	hsa-mir-1277	hsa-mir-128-1	hsa-mir-128-2	hsa-mir-1287	hsa-mir-1291	hsa-mir-129-1	hsa-mir-129-2	hsa-mir-1295a	hsa-mir-1296
TCGA-64-5774	7304.5	7259.24	7247.61	8504.37	305.605	481.995	1356.14	5167.18	5260.49	526.569	506.624	2256.48	1912.37	1894.51	4410.45	4336.05	9.5393	509.746	46.6559	128105	22462.3	1.04065	30.1789	1.04065	0.346884	0.173442	1.04065	0.867209	1.21409	1.21409	660.467	83.599	92.2711	1701.46	0.173442	3.81572	461.008	293.811	0.173442	1.56098	1.73442	80.8239	64.8673	20.2927	1.73442	0.346884	0.346884	0.693767	2.94851
TCGA-78-7167	28856.9	28705.5	28684.9	39182.3	2299.73	571.816	3506.31	10200.1	10222	1358.34	620.117	24116.3	8514.61	8498.09	9258.75	9460.36	9.66011	761.59	229.038	10278.7	1057.63	3.11616	29.6036	2.18132	0.934849	0	0.623233	4.67425	0.311616	0.311616	1082.24	343.401	355.243	1348.05	1.55808	28.0455	1215.3	247.112	0	0.311616	0.623233	71.0485	66.9975	108.754	0.311616	5.29748	7.47879	0.934849	1.55808
TCGA-73-4658	13022.8	13067.5	13029.2	8610.26	1513.17	306.198	1182.72	8888.99	9036.81	810.37	721.117	13536.2	4129.97	4240.67	4555.86	4541.17	2.06222	251.756	40.9144	37711.3	13012.7	17.9826	4.53688	17.3226	0.329955	0.824888	1.73226	18.395	0.329955	0.989865	351.897	224.205	221.812	3145.96	0.824888	1.4848	0.082489	1520.6	0.329955	1.40231	1.07235	47.1011	37.9448	19.9623	0.164978	0.824888	0.989865	0.164978	2.2272
TCGA-MP-A4T8	4695.86	4646.31	4660.95	8433.16	464.319	428.794	576.192	1883.76	1928.95	480.212	421.003	2961.98	1853.85	1866.94	6483.33	6503.58	52.6644	730.757	47.0552	18646.9	1473.04	1.55812	22.7485	1.55812	1.24649	1.55812	2.18136	4.98598	1.86974	1.24649	578.997	251.792	243.69	2506.7	0.311624	17.1393	0	646.307	0.311624	2.80461	0.934871	61.3898	43.3157	39.8878	0	0.934871	0.311624	0.623247	5.2976
TCGA-78-7158	31605.3	31436	31603.3	59866.4	2052.44	637.195	1638.56	10611.4	10797.6	922.059	495.158	3895.38	10052.3	10077.2	10354.5	10368.7	6.70732	568.939	91.1407	18782.9	1983.79	1.97274	17.3601	1.97274	1.18365	0	0.394548	4.34003	1.97274	1.57819	568.939	106.528	119.943	516.464	1.97274	9.07461	4436.7	206.349	0.789097	0.394548	0.394548	50.5022	27.2238	41.033	0	4.34003	3.15639	0	2.36729
TCGA-55-7574	16519.4	16401	16394.5	17391.9	1745.95	615.986	2365.4	10891.6	10955	1037.21	723.778	8412.85	8818.8	8829.21	11257.3	11301	3.93232	491.54	184.125	11689.9	3676.95	3.701	13.1848	4.39494	1.15656	1.8505	1.61919	26.601	0.231313	3.701	444.583	287.753	300.244	1487.11	0.462626	4.16363	13.1848	1081.62	0.925251	1.8505	0.462626	108.948	94.6069	35.8535	0.231313	11.103	9.25251	0.693938	5.55151
TCGA-78-7540	18690.9	18629.4	18792.8	41982.1	1097.55	646.604	2167.48	9939.38	10056.3	1124.65	489.406	2770.46	5457.81	5362.82	4884.77	5010.47	2.32313	382.542	148.422	19925.5	1156.14	8.00189	6.71126	11.3575	0.774377	1.0325	0.258126	10.5831	0.516251	0.774377	380.219	105.057	105.057	1800.17	3.09751	60.4014	0	94.2158	1.54875	1.80688	0.258126	27.3613	27.8776	42.3326	0	0	0	0.516251	1.0325
TCGA-55-7728	11103.6	11139.7	11161.8	21683.7	877.901	318.683	1083.99	3749.58	3775.87	608.882	542.054	2043.32	7505.13	7527.65	7612.49	7721.8	4.3822	379.791	99.4516	22951.5	190.139	9.6165	11.4424	7.79058	0.365183	2.43456	0.730367	9.85995	1.09555	2.79974	532.924	117.711	127.936	1519.65	0.852095	14.9725	0.121728	93.3652	2.1911	2.31283	1.09555	65.1244	52.343	35.9097	0.365183	0.486911	0.243456	0.852095	2.55628
TCGA-MP-A4TC	6700.14	6746.98	6727.88	12666.3	524.289	633.533	1142.96	2517.72	2573.19	548.911	578.203	6391.09	1950.83	1937.39	7663.25	7659.28	16.132	451.836	43.4431	27410.7	4669.35	0.990559	11.8867	2.12263	0.566034	1.27358	2.40564	3.11319	2.68866	4.10374	1068.81	445.185	444.619	1773.24	0.283017	8.349	55.1883	707.118	2.54715	4.10374	1.27358	62.1222	37.6412	20.6602	0.283017	0	0.424525	0.566034	6.22637
TCGA-44-A4SU	5429.32	5421.92	5464.85	6846.88	1380.8	706.832	1001.81	3061.3	3082.04	940.388	534.9	3470.07	3906.17	3893.43	14734.8	14900	32.8663	524.218	112.156	26345.3	12619	11.5032	36.5638	8.21659	5.34078	0.410829	0.821659	8.21659	1.84873	0.821659	819.399	306.273	299.495	2118.85	1.02707	9.03825	24.4443	2243.13	2.05415	3.28663	1.4379	56.2836	47.04	64.5002	0.821659	0.410829	0.821659	0.616244	5.13537
TCGA-86-8359	5609	5669.86	5596.95	9542.27	347.044	382.435	496.998	2032.23	2071.28	415.385	384.418	17832.9	2520.53	2536.85	5370.26	5391.77	3.81367	681.58	46.2217	18115.1	488.608	2.44075	19.8311	2.2882	0.762735	1.22037	0.610188	7.32225	13.7292	1.22037	370.994	327.823	324.01	2319.78	0.457641	7.4748	85.8839	245.753	0.305094	1.22037	0.915281	69.8665	53.2389	60.1035	1.98311	1.22037	0.457641	0	1.06783
TCGA-49-AAR9	6376.63	6329.61	6455.12	6059.64	273.008	539.57	1711.99	5644.06	5923.13	862.629	623.747	4165.27	1525.43	1563.35	9082.82	9025.18	69.0103	348.464	96.3111	14257.5	17789.5	2.27507	8.72108	0.379178	0.379178	1.13753	1.89589	255.186	8.72108	0.379178	542.224	130.816	140.296	1221.71	0.379178	25.0257	393.586	746.221	0.379178	0.758355	1.89589	166.08	124.37	92.8985	1.13753	0	1.13753	0	4.55013
TCGA-50-6597	14781.5	14716	14799	15492.2	1266.62	1146.28	1461.06	8526.61	8487.85	604.414	1322.37	5523.8	7748.14	7818.62	5681.99	5737.28	12.0112	342.66	167.251	29169.6	335.408	4.30591	42.3792	5.66567	2.94615	0.453254	0.226627	9.74495	1.58639	2.03964	615.745	222.321	235.918	1401.91	1.81301	19.4899	0.67988	159.545	7.02543	2.49289	0	104.248	100.169	40.5662	0.67988	2.03964	0.906507	0.226627	3.62603
TCGA-86-8669	8594.57	8656.81	8655.98	11042.3	656.637	496.056	921.988	4377.58	4438.57	527.591	572.819	2159.33	7347.48	7452.25	16397.7	16471.3	6.84645	518.048	177.8	10081.3	23731	0.622404	38.7965	0.414936	2.48962	1.03734	0	0.829872	59.9583	1.45228	667.632	125.311	129.46	1354.14	0.829872	12.4481	24.4812	131.95	0	1.24481	0.207468	88.7963	74.481	160.788	5.39417	4.77177	6.22404	1.45228	0.829872
TCGA-64-1681	17312.8	17392.7	17446.6	16088.7	2354.34	459.687	3052.3	11499.6	11604.9	1084.33	592.612	3887.62	6742.19	6798.29	8498.18	8521.88	5.55401	723.502	100.528	24418.7	5804.68	17.958	30.3619	17.7728	1.1108	0.925668	0	15.9215	2.777	0.740534	515.412	181.616	210.497	1006.2	0.925668	7.40534	2.2216	176.247	2.59187	0.925668	0.185134	60.7238	49.2455	71.6467	0.185134	1.6662	0.370267	0.555401	2.40674
TCGA-86-8054	4841.69	4833.99	4946.21	10111.4	1068.27	1102.21	192.793	1935.84	1926.48	257.335	365.808	1900.87	3155.9	3188.38	5173.56	5211.67	46.4286	2394.93	57.8796	18771.7	11968.8	0.2082	239.847	0.2082	16.2396	1.6656	0	0.6246	1.6656	1.041	153.86	123.254	143.45	953.973	0.832801	18.3216	1.8738	237.348	0.4164	0.6246	0.4164	167.809	135.33	128.459	0.4164	3.3312	3.3312	0.2082	2.7066
TCGA-50-8459	6138.4	6089.23	6115.67	27654	802.152	310.503	758.668	1575.9	1611.95	450.569	653.128	3717.08	2683.09	2703.41	7775.04	7809.35	2.18511	320.773	68.1753	46082.3	4271.22	3.05915	15.0772	2.84064	0.218511	0.218511	2.40362	31.0285	33.4321	2.62213	866.176	254.128	261.776	1865.42	0.874042	17.6994	0.218511	819.414	1.52957	4.37021	0.655532	37.8023	22.2881	39.5504	0.218511	0.218511	0.218511	0.218511	4.58872
TCGA-50-8460	13689.4	13773.6	13767.9	11819.4	956.747	226.029	1673.23	5752.51	5839	525.046	821.425	40446.8	5890.26	5946.68	9245.25	9324.36	2.63683	350.487	70.1397	10237	595.08	2.42588	37.6539	4.3244	1.47663	0.210946	0.210946	22.3603	1.1602	0.632839	613.749	748.016	747.489	1103.57	0.738312	6.75028	0.632839	95.2423	1.26568	0.527366	0.105473	74.3586	51.3655	47.7794	0.527366	4.64082	6.01197	0.527366	2.63683
TCGA-44-6779	14094.1	14104.7	14205.9	24935.6	598.619	492.313	1673.81	4803.66	4864.04	347.818	709.57	19454.4	4474.94	4531.96	6362.39	6497.08	4.64446	685.058	100.888	9295.37	13124	5.16051	5.67656	4.64446	1.0321	3.09631	2.58026	10.579	0.258026	2.0642	389.361	297.761	287.44	942.567	0	14.7075	0.258026	872.384	1.54815	0.516051	0.258026	145.268	112.241	49.7989	0.516051	8.51484	5.93459	0.516051	5.93459
TCGA-55-8507	6061.36	5989.07	6085.34	6112.4	527.273	584.849	1232.91	3206.5	3287.14	422.654	441.543	4520.78	3813.51	3875.26	11769.1	11811.4	6.90195	912.873	102.076	9263.32	4617.77	2.17956	48.132	4.72239	3.45097	1.99793	0.908151	2.90608	0.908151	0.18163	617.543	165.465	169.461	3601.36	1.08978	14.712	1.27141	432.098	0.36326	1.08978	0.544891	135.859	96.0824	38.8689	0.726521	1.27141	1.45304	0.544891	2.90608
TCGA-78-7537	18103	18087.5	18160.9	23102.4	822.475	605.935	1762.4	10242	10311.7	1094.1	618.598	20654	7909.12	7858.15	5176.72	5289.11	4.43212	623.98	116.185	4334.62	7335.8	2.21606	12.6632	1.26632	0.31658	0.63316	0	52.8689	1.89948	1.89948	542.935	404.59	419.152	1289.75	0.31658	13.2964	0	899.088	0	0	0.31658	49.3865	42.1052	42.1052	0.31658	13.2964	17.0953	0.31658	2.21606
TCGA-80-5611	9331.05	9480.3	9503.04	15470.4	3634.57	749.088	1651.69	6267.04	6300.01	910.277	758.753	1128.61	4213.94	4164.76	9407.23	9470.35	41.5054	735.726	103.479	111992	4679.6	0.568568	30.4184	0.284284	1.42142	1.98999	0.568568	4.54854	1.98999	3.12712	557.48	185.637	239.936	1126.9	0.284284	11.3714	2243.85	266.942	11.6556	3.4114	0.852851	99.4993	82.4423	75.0509	0	0.568568	0.568568	3.4114	2.27427
TCGA-NJ-A4YI	11624	11592.2	11660.3	12173.9	1247.59	409.307	1961.06	6147.12	6266.03	630.144	393.035	5908.23	5109.82	5095.33	5770.36	5754.98	5.54326	160.755	42.9156	14704.8	5370.53	0.71526	6.79497	1.60933	0.71526	0.536445	1.43052	3.5763	0.35763	0	1576.25	394.287	398.936	1036.23	0.35763	1.25171	192.584	3585.24	0.35763	1.43052	0.178815	43.2732	31.2926	12.1594	0	2.32459	1.78815	0.894075	1.96697
TCGA-91-7771	19074	18948.2	19090.3	22329.3	1950.34	637.424	2210.59	11464	11451.5	938.249	464.627	6677.99	7697.41	7809.12	5449.38	5439.13	4.60234	456.259	94.3479	14552	1120.25	25.3129	13.5978	29.2876	1.25518	0.836789	0.836789	41.2118	0	1.25518	409.608	143.718	158.781	1109.58	1.46438	11.5058	0.209197	392.454	1.25518	1.04599	1.67358	71.5454	61.504	91.8375	0.418394	27.1956	28.8692	0.418394	5.02073
TCGA-44-6775	7496.96	7484.64	7569.07	15519.3	2103.79	1517.51	1312.42	2516.14	2506.35	939.203	1356.63	5235.91	2388.23	2454.54	13397.4	13374.2	18.4797	1055.15	110.878	19131.2	3382.15	2.53643	77.5422	6.1599	10.1457	3.26112	2.89878	69.933	4.34816	7.24694	2007.76	1320.75	1383.44	4243.44	2.17408	17.0303	2.53643	981.96	12.6821	3.98582	1.08704	126.459	94.9349	51.4533	1.44939	9.05867	8.69633	1.44939	23.9149
TCGA-NJ-A4YG	11820.3	11830.5	11820.9	13207.5	985.643	364.507	1439.4	6415.59	6485.68	681.574	488.064	4650.01	6325.67	6403.93	11282.2	11325	20.6375	376.97	118.733	17371.6	2088.95	11.1228	6.16445	11.7929	0.26802	0.804059	0.536039	6.03044	0.804059	0.938069	662.947	301.924	318.675	2576.61	0.13401	4.42233	0.40203	424.141	0.13401	1.87614	0.536039	45.9654	32.9664	15.4111	0.40203	0.938069	1.3401	0.13401	2.41218
TCGA-50-8457	10777.9	10787.5	10720.4	24931.1	2021.53	534.101	856.56	3277.03	3310.74	494.145	740.437	13476.5	7275.14	7326.64	13756.8	13679.7	2.80942	401.122	87.0919	39001.6	21679.6	7.80393	27.782	11.862	0.312157	0.312157	1.24863	68.9868	0.936472	0	1035.11	475.728	480.41	2008.42	2.49726	10.6133	12.1741	418.915	0.936472	2.80942	0	58.0613	35.8981	45.575	1.56079	1.24863	0.312157	0.936472	5.61883
TCGA-50-5051	12618	12635.9	12631.8	14207.1	1777.75	663.013	1078.24	6207.54	6219.9	495.715	726.872	4053.85	6803.02	6817.88	6614.53	6611.59	6.17988	744.97	134.927	34100.7	5373.55	2.50138	22.071	2.2071	0.58856	0.58856	0.14714	10.8884	0.58856	2.50138	350.193	153.32	170.388	1061.47	1.02998	6.32702	1.61854	321.354	0.58856	0.58856	0.29428	92.9925	85.6355	172.301	0.29428	2.79566	2.64852	0.29428	1.91282
TCGA-44-2665	8743.8	8776.9	8695.22	19608.6	1614.64	493.504	599.255	1881.59	1845.91	718.333	1019.68	38329.6	7326.48	7360.87	1839.04	1836.89	29.232	223.968	37.3997	27779.4	4420.48	0.859764	2.57929	3.00917	2.57929	0.859764	1.28965	52.4456	0.859764	1.71953	534.773	789.263	816.776	2764.14	3.43906	3.00917	780.666	3974.26	0.429882	12.4666	3.43906	33.5308	22.7837	45.5675	0.429882	0	0	0.859764	3.43906
TCGA-78-7147	27951.6	27918.3	28202	28154.1	4178.23	591.22	2421.72	13910.3	14054.6	667.71	373.409	3607.7	7126.21	7241.86	10850.2	10951.5	14.9311	644.789	139.226	25037.2	2472.94	6.67972	60.6414	6.15582	0.916824	0.654874	0.26195	3.1434	1.96462	1.17877	372.361	219.383	272.952	644.003	3.01242	47.9368	81.5973	268.236	0.916824	0.26195	0.26195	100.458	78.8469	96.5285	0.130975	2.22657	2.0956	1.44072	1.44072
TCGA-55-7910	12409.1	12257.9	12283.8	23885.2	239.029	979.95	2304.48	9606.78	9583.97	805.616	845.794	3320.53	3194.2	3141.42	4874.89	4921.2	9.87441	1033.41	211.789	41140.2	17138.9	0	42.5621	1.36199	0	2.38348	0	2.72397	0.340497	1.02149	434.815	63.6729	76.6118	697.338	0.340497	28.9422	0.680994	253.67	0.340497	1.02149	0	128.027	125.303	228.814	0	0	1.02149	0.680994	1.02149
TCGA-78-7153	13487.7	13544.1	13625.6	23835.4	1617.36	566.705	1512.88	6394.65	6470.71	667.424	446.343	3926.39	5624	5516.59	8684.87	8657.71	6.26886	1059.85	175.528	24118.4	7248.89	6.26886	18.3886	8.35848	1.25377	0.835847	0	5.85093	1.25377	3.76131	557.51	125.795	131.646	726.351	1.25377	8.35848	111.168	209.38	0.417924	0	0	60.181	57.6735	66.8678	0	112.839	125.795	0	5.01509
TCGA-55-5899	7411.93	7391.23	7487.57	7041.2	943.403	342.267	993.472	5983.66	6027.19	610.724	465.386	3093.95	1988.92	1969.6	8830.61	8737.93	1.82624	625.181	66.5054	17102.1	5265.8	1.97842	35.7638	1.21749	1.82624	1.97842	1.67405	12.3271	1.0653	1.82624	247.303	178.819	190.994	2076.13	0.456559	4.71778	895.16	635.073	0.760932	1.52186	3.04373	106.378	82.3328	67.1142	0.760932	4.10903	4.71778	0	2.13061
TCGA-78-7148	12652.5	12626.3	12692.6	19698.9	764.103	500.947	2349.67	7123.36	7144.98	530.635	579.346	5339.21	4970.27	5012.64	6656.14	6569.38	3.74701	490.282	102.611	21095.1	3513.83	1.44116	56.2052	2.30586	1.72939	0.576464	0.288232	2.01762	1.72939	1.15293	401.795	90.5048	96.2694	796.096	1.15293	74.6521	381.619	645.351	0.864696	0.288232	0.288232	68.0227	58.7993	46.4053	0.288232	2.30586	2.88232	0.864696	0.288232
TCGA-86-A456	4033.73	4010.02	4090.89	5458.43	615.505	291.529	597.285	2039.95	2101.11	466.247	351.931	3416.23	4526.19	4593.58	12072.2	11977.9	10.7327	366.158	96.0947	18011.4	3310.9	2.49597	19.7181	3.74395	2.24637	1.74718	0.249597	10.2335	0.74879	1.49758	663.428	135.281	129.291	2230.65	0.74879	14.9758	0	91.602	0.74879	0.74879	0.74879	39.6859	22.9629	30.95	0	0.74879	0	0	1.74718
TCGA-78-7143	17079.4	17148.4	17124.8	29031.3	2542.55	595.502	2345.42	8313.05	8255.65	765.51	469.336	4369.43	9728.63	9701.19	9340.99	9321.43	8.83159	894.199	150.137	13713.6	2121.79	5.67745	55.5129	10.0932	2.2079	0.946242	0.315414	12.932	1.26166	3.15414	517.279	141.936	149.506	637.136	3.46955	25.2331	0.315414	596.763	0.946242	0.315414	0	76.0148	67.4986	100.932	0.630828	15.1399	8.20077	0	4.73121
TCGA-75-7030	13689.4	13708.8	13670.5	30476.7	1760.1	722.17	1179.72	4525.06	4552.71	747.782	652.78	5464	9940.32	10017.6	5331.16	5362.35	3.36759	426.266	66.3769	40594.7	12353.5	11.6979	17.281	14.0021	0.354483	0.443104	2.57	51.3114	1.68379	2.39276	1371.85	468.804	465.525	4949.65	1.41793	9.21656	1.32931	1021.27	1.24069	4.6969	2.92448	52.7293	40.2338	35.98	0.265862	1.06345	1.15207	2.21552	6.29207
TCGA-J2-A4AD	5957.89	5956.15	6061.29	11422.4	1587.01	449.062	796.112	1917.03	1962.39	764.309	441.937	4801.18	3203.91	3217.81	11999.2	12073.8	17.3786	559.416	99.9267	21231.9	2936.63	13.3815	33.5406	15.1193	1.56407	1.2165	0.868928	13.2077	0.695142	0.868928	770.739	367.383	420.04	2400.85	1.04271	16.8572	1976.29	425.949	4.51843	2.60678	1.56407	73.3375	47.4435	56.6541	0.173786	0.868928	1.04271	0.868928	9.73199
TCGA-62-A46O	1607.87	1653.67	1668.36	967.053	93.3349	57.254	561.954	519.391	535.163	120.125	88.7977	2106.73	2041.92	2029.6	8148.44	8081.46	46.8835	678.838	58.5503	6185.38	15735.3	1.51237	35.0006	1.08027	4.32106	0.432106	0	3.02474	0.864212	0.648159	346.765	71.2975	74.5383	926.651	0.216053	62.2232	4.53711	79.2914	1.29632	0	0.648159	79.5075	65.248	20.0929	0.216053	0.216053	0	0	11.8829
TCGA-69-8255	3749.25	3773.65	3812.6	6099.76	842.894	265.724	184.53	1066.59	1091.81	211.39	313.087	2423.09	2514.95	2509	8086.95	8188.85	7.79129	2382.08	68.0712	11700.7	1562.56	0.410068	101.902	0.615102	9.43156	1.2302	0.410068	54.539	1.02517	3.28054	307.141	151.52	187.811	1934.08	0.205034	54.334	233.329	125.481	5.33088	4.10068	0.410068	231.688	173.254	8.61142	0.615102	2.46041	1.8453	0.205034	0.820135
TCGA-44-5643	9948.54	9913.67	10072.1	10555.4	2046.01	1510.03	736.283	8414.4	8656.98	726.639	716.624	2165.82	3707.75	3765.61	24025.1	24019.5	11.4986	1018.18	132.42	35134.2	33577.5	2.96739	56.3804	2.59646	1.11277	0.370923	1.48369	24.4809	4.45108	4.45108	493.699	186.945	198.073	2032.66	0.370923	13.3532	0	308.237	0.741847	1.11277	1.11277	238.504	207.717	66.3953	0.370923	11.8696	12.9823	0.741847	6.3057
TCGA-55-7911	13367.2	13397.5	13356.8	13651.7	761.906	552.988	2424.66	10484.8	10486.8	1168.12	609.575	2795.51	4940.26	4904.89	6864.98	6888.73	9.59961	547.43	198.56	6773.03	220.538	2.02097	46.2297	1.76835	1.01049	0.757864	0.757864	1.26311	1.26311	1.76835	359.48	64.4184	76.039	1093.09	0.757864	9.34699	0	135.152	0.505243	0.252621	0	115.448	99.7854	50.5243	0	0.505243	0	0	0.505243
TCGA-97-A4M2	12514.6	12507.7	12557.9	14268.9	1634.03	596.69	1017.12	5819.17	5857.82	856.748	580.436	12992.1	5298.69	5363.7	19811.8	19934.9	28.5342	479.663	117.387	25446.7	4522.13	9.75219	22.7551	10.8358	0.722384	2.52834	0.361192	18.0596	0	7.22384	904.064	382.864	397.311	4370.43	1.44477	7.94623	3.25073	278.118	0.722384	2.16715	0	63.931	41.5371	46.5938	0.722384	5.05669	4.33431	0.722384	4.6955
TCGA-95-7039	5954.24	5980	6014.83	10207.4	807.115	549.926	1043.55	1575.34	1599.2	501.495	421.809	8854.65	9891.04	9929.69	3758.11	3751.19	4.53302	867.238	73.244	29201.4	6556.41	15.0305	13.599	17.8935	2.14722	2.62438	0.715739	18.8478	2.86296	2.3858	1056.91	405.586	398.905	8889.48	1.1929	6.91881	0	842.902	0.47716	5.48733	2.3858	43.4215	37.2184	67.7567	0.954319	1.90864	1.1929	0.47716	5.72591
TCGA-55-6982	9555.43	9548.47	9595.11	18165	1429.13	761.875	998.863	4198.98	4165.77	608.768	615.971	9789.49	7355.27	7470.77	4197.03	4237.57	4.15124	392.903	77.1643	41708.8	3735.63	3.41867	10.256	1.70934	1.34305	2.19772	2.93029	31.2564	1.58724	2.31981	871.761	666.397	681.537	2250.1	1.95353	24.5412	952.344	1742.42	3.41867	7.56992	5.98268	75.5771	59.3384	49.8149	0.488382	2.93029	2.564	1.83143	10.5002
TCGA-75-6211	12615.1	12596.8	12646.5	24697.8	935.071	395.012	2335.5	6542.04	6525.66	785.364	800.244	3905.17	1861.88	1861.57	4089.15	4131.99	2.85587	518.115	41.6355	171889	31290.7	0.901853	22.8469	1.35278	0.450926	1.20247	1.6534	1.20247	0.450926	1.20247	572.226	139.186	139.336	1813.93	3.00618	21.0432	1.05216	456.789	0.150309	1.20247	1.35278	80.8662	74.1023	75.7557	0.150309	0.150309	0.601235	0.601235	2.70556
TCGA-50-6590	7019.95	7027.81	7089.31	12862.5	317.138	916.733	1375.46	3055.54	3063.05	439.06	710.433	9368.63	4473.9	4420.99	9957.14	9986.82	7.50835	1031.15	112.625	16764.7	9889.92	0.35754	56.8489	1.7877	1.7877	2.14524	0.35754	9.65359	0.35754	3.21786	568.489	214.524	215.597	1372.96	0.715081	2.14524	1.07262	563.484	0.35754	4.64802	0	138.368	102.972	21.4524	0	6.43573	3.5754	0.35754	8.22343
TCGA-53-A4EZ	4477.33	4589.99	4594.02	4922.84	587.46	866.269	1245.09	2820.88	2921.17	572.135	408.937	3915.95	2842.12	2870.35	20978.6	21020.1	30.3812	1189.44	122.063	24524.6	10549.3	1.3443	74.7432	0.806581	3.76405	1.61316	2.15088	4.57063	2.41974	2.41974	917.083	259.182	265.096	2696.4	0.26886	9.41012	0.26886	266.441	1.07544	1.3443	1.3443	66.4085	53.7721	13.1742	0.26886	0.26886	0	0	8.60354
TCGA-53-7813	12904.9	12945.7	13059.5	17107	450.729	682.641	3747.5	9719.6	9781.27	884.076	727.881	3385.59	8185.02	8190.03	10433	10506.8	15.2386	976.698	167.863	10958.9	22499.3	0.714309	13.3338	1.42862	1.42862	1.66672	0.952412	5.00016	1.19051	2.85724	716.213	77.3834	80.4788	939.792	0.476206	4.76206	3.09534	383.346	0.238103	1.19051	0.476206	106.432	94.5268	50.4778	0.238103	11.9051	11.1908	1.42862	4.76206
TCGA-97-7552	25777.4	25699.7	25671	37355.6	2002.23	594.243	2505.96	12667.1	12828.7	1354.43	441.572	4841.6	12254.8	12399.9	7238.63	7302	2.56465	319.826	164.137	15623.1	1099.48	25.7973	18.4051	25.1939	0.603446	0.905169	0.150861	23.3835	0	1.50862	380.925	133.512	152.823	927.345	0.603446	8.5991	0	108.168	0.754307	0.301723	0.754307	86.1419	78.448	46.1636	0.452584	1.05603	0.754307	0.905169	1.20689
TCGA-44-6146	10209.7	10256.9	10301.2	29716.1	851.146	1224.23	991.394	3003.81	3028.61	1080.92	1017.96	1504.88	1803.57	1817.42	5741.13	5721.33	3.3814	593.999	69.8822	14684.6	1178.34	8.05095	21.5765	10.4662	3.05936	1.12713	0.322038	11.1103	9.98318	3.22038	1906.3	445.862	457.938	3598.29	1.12713	136.705	2.5763	184.528	0.966114	1.77121	0.644076	49.2718	47.3396	45.7294	4.83057	0.322038	1.93223	0.161019	13.5256
TCGA-49-6744	11429.8	11494.8	11465.4	10850.5	1424.91	370.826	1557.63	7409.93	7408	556.32	609.571	6738.58	8919.45	8969.49	5526.36	5566.09	3.37846	498.081	115.833	19821.7	2928.64	6.1134	11.5833	5.46989	0.321758	0.643516	0.804395	15.6053	0.482637	0.643516	331.733	208.017	232.792	866.334	0.160879	7.40043	7.07868	489.072	0.482637	1.60879	0.160879	71.5912	64.5125	49.3899	0.160879	0.160879	0.965274	0.160879	2.41318
TCGA-71-6725	5536.59	5496.71	5516.65	11329.6	490.471	616.539	1040.76	3486.36	3540.04	357.961	481.269	3337.29	5029.24	4967.9	8151.82	8187.4	2.14715	1145.05	116.866	9834.88	572.369	1.84042	30.9803	2.45389	1.53368	3.3741	1.84042	2.76062	0.613472	2.14715	586.173	136.191	138.951	1279.4	0	50.6114	0.306736	976.954	0	1.22694	0.306736	77.911	66.255	55.826	0	0.920208	2.76062	0.613472	3.98757
TCGA-53-7626	20058.4	20066.5	20023.6	21270.3	1536.13	386.448	2879.29	12682.7	12877.4	806.461	387.151	5346.48	9021.68	9165.61	5150.35	5138.75	4.74492	487.497	81.7181	54684.4	1135.27	17.5738	11.9502	21.9672	0.175738	0.87869	0	16.1679	0.527214	0.527214	379.945	147.62	146.741	1729.96	0.175738	4.56919	0	202.099	0.351476	0.87869	0.351476	63.4414	47.9765	33.5659	0.175738	0.527214	0.702952	0.175738	2.81181
TCGA-86-A4JF	5337.82	5295.7	5280.24	8654.63	1372.3	431.185	675.978	2536.04	2608.27	535.776	528.247	6363.59	3779.94	3793.78	11628	11772.4	28.8949	506.881	83.6324	15696	2289.21	4.0697	25.2322	3.66273	0.610455	1.01743	1.4244	6.30804	2.84879	2.23834	546.154	275.112	274.705	3405.12	1.01743	12.0056	18.3137	764.29	1.4244	0.610455	1.22091	57.1793	42.1214	37.0343	0	1.83137	1.01743	0	0.813941
TCGA-78-7633	21914.7	21965.3	21841.7	18772.1	1554.08	306.052	2409.84	10028.3	10099.9	1198.03	438.117	19641.9	4677.18	4719.3	6537.51	6594.19	9.8409	388.322	161.588	6840.41	7408.04	4.33	16.9264	4.33	0.393636	0.590454	0	1.37773	0.393636	0.196818	505.822	237.756	247.991	4848.42	0.98409	12.3995	0.590454	197.999	0.196818	0.98409	0.590454	85.419	70.2641	51.5663	0	7.47909	8.26636	0.787272	0
TCGA-49-AAQV	6238.19	6251.82	6234.92	11003.4	1554.01	310.474	935.602	3351.82	3405.05	576.258	669.092	6335.21	5605.98	5700.63	13000.1	12998.3	24.1621	437.28	76.6649	29691.1	12473.3	21.2554	16.532	22.5271	0.18167	0	1.09002	24.1621	4.36009	1.27169	703.246	284.859	306.478	2240.9	0.908351	5.08677	0.18167	381.871	1.63503	1.63503	1.09002	74.6665	53.4111	97.1936	0.726681	0.908351	0.726681	1.27169	2.54338
TCGA-MP-A4T6	6182.78	6271.88	6284.69	13527.1	1690.35	359.28	1506.74	3236.04	3288.89	604.03	769.061	2185.62	5874.01	5902.14	13306	13347.6	16.0522	754.812	128.778	117239	571.926	0.901806	23.2666	0.360723	3.60723	0.901806	0	0.541084	2.70542	0.721445	1094.61	180.361	199.66	1521.71	1.26253	22.7255	218.959	2237.02	1.80361	3.06614	1.62325	56.2727	43.8278	74.8499	0.721445	0.180361	0.180361	1.26253	0.901806
TCGA-78-7146	22523.3	22871.8	22599.7	10450.2	349.882	529.867	2417.6	7069.89	7224.16	434.179	551.348	67607.9	1957.06	1977.56	12734.7	12706.1	5.53301	2008.81	110.335	12288.2	565.995	0	71.9291	0	0.976414	1.30188	1.30188	0.976414	0.976414	1.30188	413.999	617.419	579.99	660.381	0.650942	48.8207	117.17	195.934	2.2783	0	0	154.924	130.839	81.0423	1.30188	2.92924	3.58018	1.30188	3.90565
TCGA-50-5045	14849.5	14850	14907.4	21909	1873.4	451.521	1160.37	8437.58	8532.09	756.95	750.178	7192.67	7935.97	7982.98	7843.86	7863.27	3.58508	236.416	64.7306	38083.9	4317.83	10.7552	5.97513	11.4523	0.89627	2.88798	1.69295	16.5312	2.48964	0.995855	610.758	222.773	243.785	3213.82	3.58508	3.48549	4.28218	884.32	0.995855	1.69295	2.0913	54.2741	40.8301	29.3777	0.298757	0.796684	1.29461	0.597513	1.89213
TCGA-95-7944	5555.6	5436.28	5576.67	11502.3	213.844	546.386	302.17	1872.53	1904.76	557.853	984.301	6311.49	6495.27	6475.12	7829.47	7795.07	22.624	1397.73	79.0292	10136.5	8049.2	0.929755	9.60747	2.16943	0.619837	2.47935	1.54959	12.0868	3.09918	0.929755	351.138	377.171	357.336	2349.8	0.619837	15.4959	11.467	394.216	7.43804	4.02894	1.85951	135.744	82.7482	36.5704	1.23967	0.309918	0.619837	0	5.88845
TCGA-86-6562	10826.3	10700.3	10735.9	11472	932.371	558.401	1982.95	8420.59	8485.08	628.214	478.474	3010.25	2510.57	2525.15	5794.64	5863.91	8.69952	474.885	48.0649	56603.9	10706.6	7.50334	18.0515	5.32846	0.652464	0.434976	1.84865	13.593	1.41367	1.19618	505.334	132.559	140.28	1434.01	0.869952	21.2051	0.217488	323.84	0.434976	1.73991	0.434976	69.7049	48.3911	54.1545	0.652464	0.326232	0.326232	1.08744	2.93609
TCGA-L4-A4E5	4423.07	4384.75	4476.2	3989.04	257.226	732.775	852.098	2683.45	2833.26	535.936	360	1955.91	2407.65	2441.03	8509.65	8540.72	21.7742	923.227	87.3872	11201.2	1516.94	1.45161	24.3871	2.32258	0.870969	0.580646	0.870969	2.61291	2.03226	1.16129	636.968	106.548	114.678	2831.23	2.90323	9.29033	0.290323	177.097	4.93549	2.03226	0.580646	79.2581	44.4194	83.9033	0.290323	1.74194	2.61291	0.290323	1.45161
TCGA-93-A4JN	7302.21	7264.87	7351.34	14023.7	1148.87	394.519	1532.07	3127.25	3086.06	558.058	503.866	6071.68	3436.5	3509	14346.2	14547.1	40.4634	611.287	110.793	18879.6	3468.05	32.5153	22.3994	33.9604	0.481708	0	0.481708	10.3567	1.20427	0.963415	1029.65	391.869	401.744	1981.26	2.64939	4.57622	0.240854	443.171	0.481708	3.37195	0.481708	66.4757	44.7988	51.3019	0.240854	2.16768	1.68598	0.963415	3.37195
TCGA-78-7149	34936.5	34909.1	35065.5	36588.7	4105.19	534.437	3524.13	14523.8	14670.6	1625.66	474.327	16838	4893.55	4940.94	6500.33	6499.56	15.4128	407.667	121.761	11820.8	5705.03	8.86233	23.8898	10.4036	1.15596	0.385319	0	1.92659	0	0.385319	517.483	289.76	328.677	2198.24	1.54127	24.6604	2.31191	133.32	1.15596	1.15596	1.15596	90.1646	82.8435	105.577	0.770637	13.4862	18.8806	0.770637	1.92659
TCGA-91-A4BD	7789.56	7689.24	7714.12	6259.94	394.243	334.856	846.87	4336.67	4445.82	708.634	366.556	2591.97	7112.43	7251.87	15993.6	15911.8	18.4582	336.661	99.5138	7881.25	524.052	5.21645	26.0822	6.21961	0	0.601898	0.200633	5.41708	2.00633	0.601898	722.679	85.2689	94.6986	2002.71	1.2038	16.6525	0	43.7379	0.80253	0.80253	0.80253	40.5278	24.4772	33.305	0.200633	0.80253	0.200633	0.200633	1.80569
TCGA-78-7159	14000.7	13921.2	13967.4	11439.7	415.73	497.925	3664.81	7654.33	7672.67	988.039	605.594	3192.02	2153.03	2196.85	8136.29	8103.35	20.3789	587.932	112.084	15271.6	8858.73	0.679298	47.5509	0	2.03789	1.3586	1.01895	6.79298	0.679298	0.679298	392.295	72.3452	79.4779	1068.88	0.339649	14.9446	3.39649	238.434	1.01895	0.339649	0.339649	125.33	104.612	123.293	0.339649	3.05684	4.07579	0.679298	2.37754
TCGA-50-5930	6595.71	6601.82	6602	8603.23	700.217	522.421	690.51	2981	2963.74	687.274	628.488	7611.25	4920.76	4949.52	5817.47	5806.14	2.33705	396.221	55.9095	28278.4	3708.19	2.15728	10.4269	2.15728	2.51683	2.15728	1.43819	8.44935	2.15728	1.25841	592.173	229.031	241.076	3418.75	0	33.7974	1355.49	558.736	0.719093	1.25841	0.719093	53.2129	35.0558	19.7751	0.53932	1.07864	0.719093	0.53932	1.97751
TCGA-MP-A4SV	6537.78	6581.64	6580.32	7314.03	728.106	417.144	758.444	3598.98	3668.89	722.83	584.331	4530.88	3301.87	3360.56	11172.5	11143.5	53.4208	637.093	76.1741	13998.6	1910.29	2.30831	41.8793	2.96782	2.63807	0.329758	1.64879	3.9571	0.989274	1.97855	585.65	176.421	186.643	2377.56	1.97855	9.56298	175.102	343.938	0	1.64879	0.989274	79.1419	55.3994	30.9973	0	0.659516	0.659516	0.989274	3.9571
TCGA-99-8028	6498.14	6469.27	6615.44	10226.6	542.752	334.314	893.759	2850.47	2897.39	628.474	739.461	7843.97	12574.4	12586.2	7397.77	7442.43	4.06049	427.254	97.903	13393.8	637.046	2.25583	19.8513	6.31632	0.451166	3.60933	1.3535	12.6326	1.3535	1.80466	457.031	255.36	272.053	3514.13	1.3535	4.51166	1.80466	640.655	1.80466	3.60933	0	105.573	72.1865	32.9351	0.902332	0	0.451166	0.902332	2.707
TCGA-67-6216	25447.3	25458.2	25418	14559.6	1662.45	399.041	1833.2	14898.5	15047.2	1096.78	948.892	54989.1	5872.02	6020.15	5115.29	5156.88	2.67568	305.757	39.2838	19163.4	12952.3	3.64865	9.72973	4.25676	0.243243	1.09459	0.72973	13.1351	1.21622	0.851352	540.122	732.527	741.892	907.298	1.82432	23.2297	1.21622	2042.15	2.18919	0.972973	0.72973	57.7703	45	56.3108	0.364865	0.121622	0.121622	0.121622	0.972973
TCGA-69-7763	21757.8	21747.6	21785.7	21999.9	1687.86	554.663	3448.66	11620.7	11680.7	861.004	448.239	8029.85	5415.34	5434.24	7579.95	7562.05	3.97846	371.654	92.1676	19156.9	6996.78	10.2777	9.28307	9.28307	0	0.994614	0.663076	18.5661	0.663076	1.65769	446.582	176.047	155.823	2438.46	1.32615	11.9354	0.331538	324.907	0.331538	0.994614	0	43.0999	29.1753	49.0676	0	5.63615	2.98384	0.331538	1.65769
TCGA-97-A4M0	5709.01	5705.14	5747.56	6358.74	414.112	378.97	708.247	3506.56	3500.83	388.723	544.305	2622.91	6244.03	6421.28	13975	14162.9	13.7779	316.737	71.2117	7824.62	10165.8	2.63174	30.0328	3.09616	0.154808	0.309616	0.309616	2.32212	0.77404	0.77404	852.838	98.4579	94.5877	826.211	0.619232	3.56059	1.39327	82.5127	0.309616	0.77404	0.154808	30.4972	22.1376	39.7857	0.464424	0	0.619232	0	1.23846
TCGA-91-6849	15818.5	15851.8	15925.1	37649.2	2348.74	1011.78	1254.4	5522.46	5594.36	1215.86	1347.24	12427.9	4445.61	4451.2	6142.54	6225.52	20.0321	617.336	124.769	15850	9839.95	5.7961	22.981	7.01633	1.01686	1.32192	0.101686	3.76238	3.05058	1.52529	1865.73	725.733	765.085	6912.61	0.915174	11.2871	1.4236	308.007	0.610116	3.05058	0.610116	88.0601	67.5195	113.38	1.52529	8.33825	6.91465	0.305058	5.0843
TCGA-97-7546	28719.9	28763.8	28621.7	24163.4	3407.87	632.009	2892.16	16476.4	16507.8	1414.13	582.509	10180.2	16599.3	16814.6	10126.2	10105.2	5.17642	591.73	131.999	18007.2	9396.5	12.4558	40.7643	10.9999	0.647053	1.13234	0.161763	25.0733	0.647053	0.970579	559.215	278.394	290.041	984.167	1.45587	16.4998	426.246	1764.84	0.970579	1.29411	0.161763	59.3671	49.4995	56.6171	0.323526	10.9999	11.3234	1.61763	2.42645
TCGA-86-6851	8651.99	8768.79	8707.01	12167.1	1469.91	1097.55	1188.53	3832	3787.36	1037.46	851.636	4868.25	5393.62	5350.66	6996.01	7052.97	12.0663	983.882	80.3613	20605.3	1417.54	0.723975	15.2035	0.723975	3.61988	1.68928	0.48265	12.5489	0.241325	1.68928	924.034	269.319	302.139	4492.75	0.48265	30.1656	292.969	217.917	1.20663	2.17193	2.8959	101.839	81.8092	157.585	0.723975	0.241325	0.241325	2.17193	4.58518
TCGA-MP-A4SY	6072.53	6146.87	6119.25	9504.23	950.86	301.532	810.683	2078.27	2095.99	526.184	620.557	25307.5	3474.06	3458.41	9766.17	9737.86	20.7159	254.115	63.2986	34765	5796.08	9.20707	23.2479	5.75442	0.920707	0.460354	2.07159	21.4064	3.68283	2.53194	746.924	757.052	774.085	1230.3	0.920707	7.13548	0.230177	508.23	1.15088	3.45265	2.30177	25.3195	19.3349	20.9461	0	2.53194	1.38106	1.15088	5.52424
TCGA-49-4488	11940.9	11874.7	11878	6805.08	630.065	1401.36	2677.78	14332.3	14520.3	1651.16	709.218	2715.48	4545.96	4582.98	10441.3	10432	4.63864	403.364	101.458	20651.3	3479.87	7.69817	12.8303	7.20469	7.89555	1.08564	0.690861	10.1655	2.66475	0.493472	771.988	121.493	128.007	2530.23	3.65169	14.1133	12.1394	252.46	0.690861	2.36867	4.24386	87.2459	64.0527	96.6219	0.493472	1.18433	0.690861	0.394778	5.52689
TCGA-69-7764	10991.1	10952.7	10979	17818.8	1274.65	598.087	1614.88	5791.14	5910.58	735.211	564.453	9848.38	5920.93	5776.91	8059.73	8104.57	3.88088	601.105	110.39	24525.9	2114.22	4.31209	10.7802	4.31209	0.862418	0.431209	0	6.03693	0.431209	0.431209	503.221	152.648	167.309	1106.48	1.29363	28.4598	231.128	211.724	3.88088	0.862418	0	56.9196	45.7082	43.1209	0.431209	8.19297	3.44967	0.431209	3.01846
TCGA-50-5936	9401.4	9400.39	9480.43	8557.79	526.457	437.478	1412.03	8597.05	8737.26	638.354	1031.34	6084.92	3555.27	3615.6	13986.7	14047.5	3.3704	446.41	72.9692	25734.5	19643.7	1.51668	20.728	1.34816	1.01112	1.01112	0.67408	91.6749	6.23524	1.17964	506.571	177.452	185.372	1502.02	0.8426	50.8931	5.39264	396.696	0.33704	1.01112	0.50556	81.7322	63.5321	36.5689	0	1.17964	1.01112	0.16852	2.35928
TCGA-73-A9RS	6123.79	6149.98	6041.51	16618.7	281.61	760.101	464.165	2716.23	2759.61	597.602	836.643	7849.88	4515.58	4542.19	7873.21	7954.25	27.4242	1196.02	172.322	13687.1	4576.16	1.22795	95.7801	1.22795	2.4559	2.4559	0.409317	1.22795	2.04658	0.818633	370.432	180.918	185.83	3899.97	0.409317	65.9	0	452.295	0	2.86522	1.22795	139.168	121.158	20.8752	0.409317	2.86522	2.86522	0	2.04658
TCGA-NJ-A55A	8481.07	8492.56	8612.8	10297.6	3160.29	894.411	951.59	3819.82	3811.13	501.162	628.134	7733.25	3736.29	3926.33	19487.6	19579.2	5.32554	266.838	34.7562	65694.8	37950.7	31.673	86.6101	38.6803	0.560583	0.560583	4.48467	112.397	2.24233	0.840875	1326.62	573.757	599.264	2344.08	0.280292	24.946	0	630.376	0.280292	2.24233	0	40.9226	23.2642	34.7562	0.280292	1.12117	0.560583	0.560583	4.76496
TCGA-50-6673	5292.11	5329.69	5314.75	6110.35	611.719	711.209	2170.34	2446.4	2458.95	689.833	839.703	4490.15	6332.86	6365.28	6677.1	6690.21	9.13843	397.164	73.9816	68145	1266.51	5.1652	21.1376	5.56252	4.45002	3.01966	0.317859	36.3153	0.715182	0.874111	1280.49	258.499	256.432	7958.62	0.953576	17.7206	66.9887	332.401	6.11878	3.57591	3.73484	82.6432	66.0351	55.5458	0.556253	0.794646	1.11251	1.03304	6.99289
TCGA-J2-8194	6698.12	6805.55	6718.12	12784.5	378.007	559.438	2017.18	3558.06	3565.49	483.151	580.582	16665.7	8894.16	8930.44	9143.59	9155.87	10.0002	682.869	149.145	7458.42	303.434	0.285719	30.8577	0.571439	2.28575	1.4286	0.571439	4.57151	0.571439	0.857158	941.445	406.293	406.864	4002.36	0	11.4288	8.57158	661.726	0.857158	6.85726	2.28575	127.431	103.145	155.146	0.571439	26.2862	28.0005	0.571439	2.85719
TCGA-55-6981	6817.2	6726.73	6808.73	9384.66	1152.42	563.425	1602.2	2655.05	2716.91	496.613	409.022	4608.09	4826.91	4870.71	7789.65	7834.72	7.832	827.955	79.7586	40762.9	7511.69	5.75412	21.8976	4.31559	2.23772	1.11886	1.11886	7.67217	1.91804	1.59837	1058.44	284.829	292.821	5480.48	1.91804	20.2993	8.95086	371.78	1.75821	1.11886	1.75821	95.1029	71.1274	64.0946	0.319674	0.959021	0.47951	0.639347	5.75412
TCGA-44-6147	5595.69	5545.88	5626.19	10326.2	1530.7	931.992	844.624	2088.94	2112.18	491.833	986.364	6063.24	3694.14	3767.61	11098	10972.9	10.9988	933.03	72.8411	71550.1	10604.5	5.81068	45.6554	8.09345	2.49029	2.28277	0.207524	67.4454	4.56554	3.11287	1217.96	865.169	872.433	2577.04	0	12.0364	448.045	1214.64	3.11287	2.69782	0.415049	101.479	80.5195	63.5025	2.49029	3.52792	2.90534	0.207524	5.81068
TCGA-55-6970	11688.9	11659.5	11758.8	21474.3	829.158	917.145	820.778	4662.58	4736.01	638.187	595.295	8940.46	8577.81	8645.4	5611.48	5606.85	8.49004	717.684	118.861	14182.7	2368.28	3.85911	32.4165	5.73354	0.441041	2.09495	0	8.71057	0.330781	0.661562	741.611	287.779	284.251	6843.53	0.771822	17.2006	56.4533	167.375	0.441041	1.54364	5.73354	115.663	97.5804	105.96	0.220521	2.64625	0.992343	0.992343	4.52067
TCGA-44-6778	7382.53	7451.87	7509.15	14460.6	1192.08	464.291	715.43	3240.69	3204.81	368.116	706.988	3824.67	8404.87	8411.5	9877.04	9928.29	2.4119	2471.29	137.78	12827.4	9250.54	1.50744	34.6711	4.8238	1.20595	0.301488	0.904463	18.9937	0.602975	2.71339	347.012	104.616	118.183	2951.87	0.602975	11.758	533.633	682.266	0	1.20595	0.602975	257.772	169.436	28.9428	2.71339	53.3633	47.3336	0.602975	11.4565
TCGA-75-6214	11197.6	11085.3	11181.2	20087.6	1040.16	1328.99	1478.39	5045.2	5104.54	721.246	912.762	3880.74	3019.23	3022.97	10024.6	10087.9	19.0894	1194.54	93.5794	50943.3	21863.5	2.07493	61.003	1.65995	2.28242	2.48992	2.28242	6.84727	7.88474	3.1124	1180.22	402.952	398.802	2947.23	0.829972	7.05477	640.116	953.846	2.07493	6.84727	1.24496	100.219	81.3373	131.136	3.52738	0.829972	1.03747	0.207493	8.9222
TCGA-44-6145	19023	19149.1	19269.1	27853.1	1509.13	1132.99	2652.81	8986.99	9116.14	791.354	856.384	9290.16	2358.19	2352.38	8904.26	8921.05	4.27429	625.878	56.1763	37335.9	6509.74	4.27429	20.7608	4.27429	1.22123	0.305306	4.57959	6.71674	8.85388	3.05306	781.279	189.9	198.144	1961.29	0	43.9641	1.22123	437.504	1.22123	0.610612	0	92.8131	72.3576	51.9021	0.915919	3.35837	4.57959	0.305306	3.35837
TCGA-MP-A4TE	4013.59	4027.03	4009.52	3028.78	300.637	326.505	1173.83	3479.12	3531.88	650.77	389.851	1194.2	2024.82	2046	8638.03	8662.06	17.9242	481.305	102.86	4048.22	594.757	0.407368	64.7715	0.203684	2.85157	0.407368	0.203684	0	1.2221	2.85157	494.748	63.9567	71.493	709.023	0.203684	7.33262	30.7563	111.211	0	0.611051	0.814735	67.8267	53.3652	81.8809	0.203684	0.407368	0	0	1.62947
TCGA-49-4514	9026.76	9111.74	9112.39	12662.6	935.025	524.816	1400.59	5634.15	5717.41	618.881	836.203	3253.99	8272.29	8293.48	8991.29	9034.76	24.8677	1253.33	180.561	22995	6216.06	1.94617	40.8695	2.81113	0.648722	3.24361	0.648722	63.1423	1.94617	5.18978	406.749	192.887	221.647	1830.26	1.0812	31.3549	3.24361	491.515	9.29836	0.648722	0.648722	174.074	162.181	86.4963	0.432482	1.29744	0.648722	2.16241	10.3796
TCGA-95-7947	18145.5	18149.6	18265.8	22571.8	1234.56	1016.97	952.3	8729.91	8874.88	655.237	536.028	3379.22	14422.3	14526.5	10181.2	10176.3	27.1303	1400.36	160.863	14567.6	1645.63	3.01447	27.4043	4.93278	0.548086	1.37021	0.548086	9.86555	0.274043	1.9183	405.31	176.758	208.273	5412.62	1.37021	20.2792	1.9183	294.596	0.548086	1.9183	1.64426	150.45	95.367	123.867	0.274043	4.65873	3.8366	2.19234	24.9379
TCGA-55-7815	14202.7	14260.9	14267.5	9902.44	557.178	336.459	2615.04	10009.3	10223.1	1034.57	581.848	4563.19	5328.75	5341.09	6214.51	6206.64	11.0228	257.724	61.9378	19916.7	1321.69	0	20.7334	0.787345	0.262448	0.524897	0.787345	4.19917	0.524897	0.787345	216.52	102.88	126.763	554.028	0.524897	2.36204	69.0239	603.369	0	1.57469	0	52.2272	41.4668	20.471	0	12.86	18.6338	0	2.36204
TCGA-86-8074	5519.56	5574.69	5610.34	14449.9	1590.01	912.279	1005.04	1999.19	2092.28	401.588	613.028	3956.79	5440.33	5402.37	5866.68	5900.85	5.11682	647.195	73.9463	30636	6350.8	2.14576	38.9538	1.9807	2.47588	2.14576	1.32047	21.9528	0.990352	1.81564	686.479	367.916	357.682	1455.65	1.9807	6.27223	16.3408	11280.9	0.495176	9.73846	2.47588	88.1413	60.0813	173.807	0.495176	2.64094	1.81564	1.65059	4.45658
TCGA-44-A479	4927.44	4993.56	5019.92	5013.23	442.726	265.636	985.41	2330.12	2412.36	606.043	444.3	6265.46	2604.02	2692.95	10195.7	10227.6	8.26422	223.527	74.7715	28798	3899.53	0.393534	17.3155	0.393534	0.393534	0.787068	1.57414	7.87068	0	3.54181	721.742	194.406	188.896	1766.18	0.787068	16.922	0.787068	921.657	2.3612	1.1806	0	60.2107	47.2241	44.4694	0	0	0	0.393534	2.3612
TCGA-78-7145	16814.2	16815.1	16797.6	15418	831.273	317.561	4433.92	11071.5	11039.2	765.655	539.503	2390.3	5391.69	5406.43	6675.8	6697.9	2.28083	493.184	64.5649	11738.5	833.378	4.56165	19.1238	3.50896	2.28083	1.05269	0	8.42151	8.94785	1.22814	437.743	85.4432	90.7066	626.876	3.50896	12.9832	1.05269	544.766	1.22814	0.87724	0	60.0032	50.7045	42.8093	0.350896	0.87724	0.526344	0.350896	1.92993
TCGA-78-7166	13600.9	13566	13663.3	13578.6	383.452	452.721	2172.34	8283.94	8347.98	952.17	622.869	5162.99	4275.42	4217.42	5548.65	5587.13	8.52115	535.458	76.1406	17857.3	807.311	4.94777	15.9428	3.84826	1.0995	1.37438	1.0995	7.14677	0.549752	2.19901	348.268	136.338	130.291	1124.79	0.824628	28.5871	0.274876	286.421	0.274876	1.64926	0	50.852	41.7811	43.9801	0.274876	0	0.549752	0	3.57339
TCGA-91-A4BC	5092.86	5129.43	5126.19	5966.71	715.896	215.416	798.729	2263.85	2272.06	525.853	609.93	3253.12	2824.78	2819.56	6995.78	6872.16	34.5759	552.718	55.7195	32346.9	4816.25	1.49249	15.6711	1.24374	1.49249	0.497496	1.74124	3.97996	0.497496	0.248748	481.327	206.958	224.122	2728.76	0.497496	5.2237	40.5459	579.831	1.74124	2.98497	0.248748	58.4557	38.0584	10.9449	0	0.746243	1.24374	0.746243	2.98497
TCGA-MP-A4TF	5584.2	5610.43	5689.54	6648.12	202.816	461.936	569.701	3501.35	3509.22	358.611	421.574	2979.88	4774.75	4771.52	13802	13755.8	16.75	610.264	142.879	6797.86	1057.87	0.60542	16.9518	0.807227	1.81626	0.201807	0.60542	104.536	6.45782	0.403614	337.219	99.289	99.0871	969.278	0.60542	8.27408	954.344	270.623	0.201807	1.61445	0.201807	57.9186	54.0842	45.4065	1.21084	1.41265	1.81626	0.201807	1.81626
TCGA-NJ-A55O	18205.2	18218.1	18206.1	14468.5	1568	657.457	2330.54	12281.3	12339.9	1019.84	475.208	7783.94	9925.66	10061	8960.7	8975.47	11.2586	420.322	124.783	18182.2	2357.51	18.9989	21.8136	20.6408	2.11099	1.17277	0.234555	9.14764	2.5801	0.703664	1054.56	334.475	341.277	7222.88	1.17277	14.5424	26.2701	123.61	1.64188	2.11099	1.17277	65.2062	46.2073	41.7508	0.703664	1.87644	2.11099	0	3.04921
TCGA-50-5044	8368.59	8302.22	8328.99	11905.8	1091.22	514.235	1453.75	3813.82	3800.71	325.441	466.827	20334.9	5761.44	5758.65	8733.91	8838.77	5.57739	786.412	122.424	17816.7	11362.3	4.18304	28.4447	4.74078	0	1.95209	0.836608	14.5012	0.278869	5.57739	605.983	381.214	382.609	3589.89	1.39435	15.0589	0.278869	530.688	1.11548	1.95209	0.557739	98.9986	97.8832	37.0896	0	6.414	6.97173	0.557739	1.95209
TCGA-38-A44F	8301.06	8282.29	8312.94	19377.1	1319.92	267.738	874.009	2971.96	2988.83	597.481	408.377	6666.84	4402.35	4480.27	9419.76	9382.23	9.26511	308.837	64.8558	27506.7	3603.89	26.8451	22.3313	23.5191	0.237567	0.237567	0.950268	23.9943	0.475134	0.950268	765.916	277.478	270.826	2687.36	0.475134	21.6186	0	191.241	1.18783	1.66297	0.950268	37.0604	28.2705	27.0826	0.237567	0.950268	0.237567	0.475134	2.37567
TCGA-78-7539	20972.4	21060	21271.9	16294.4	654.257	694.025	2655.67	12767.4	12685.2	1194.83	427.109	2718.13	10949.1	11052	8251.01	8288.98	4.7182	357.684	100.655	8783.26	281.519	0.898705	16.4014	1.57273	1.34806	0.674028	0.449352	1.34806	0.224676	1.12338	505.072	90.7692	94.1393	887.92	1.12338	7.41431	513.385	50.3275	0	0.898705	0.898705	61.5613	59.5392	67.4028	0.224676	0.449352	0.224676	0.674028	0.449352
TCGA-62-A46V	7739.9	7838.25	7801.69	12833.4	579.756	279.178	663.084	2638.31	2691.03	425.995	674.421	3541.31	2739.77	2784.84	9079.53	9082.51	6.6606	288.815	70.574	16500.4	7293.5	3.40116	26.359	2.12572	1.13372	0.85029	0.85029	5.6686	0.56686	1.13372	414.658	165.24	165.098	505.497	1.70058	22.6744	0.425145	1116.71	7.36918	0.708575	0.425145	44.0733	34.1533	37.1293	0.141715	1.55886	1.84229	0.56686	5.52688
TCGA-80-5608	5473.31	5426.55	5491.68	8953.11	491.619	979.364	1293.51	2659.72	2693.05	988.824	787.654	2251.34	5157.63	5177.9	5069.97	5080.42	14.054	930.716	98.1076	19171	21863.5	5.76574	22.7026	6.03601	2.52251	2.70269	0.180179	5.58556	3.60358	3.33332	982.247	181.711	186.215	8772.12	0.630627	22.8828	371.349	207.567	1.62161	3.06305	11.6216	86.1257	73.2429	74.1438	2.07206	0.540538	0.720717	0.810807	5.85583
TCGA-86-A4P7	9412.62	9368.3	9352.82	10331.7	940.88	352.09	1430.52	5032.99	5137.49	710.866	455.252	3499.31	5570.2	5617.2	9625.06	9629.07	25.2175	454.297	68.966	41798.7	5480.6	15.0923	24.2623	15.6654	1.33729	2.10146	0.955208	7.45062	1.33729	0.955208	854.529	176.522	191.615	6347.36	0.955208	7.64166	10.8894	1422.11	2.86562	1.14625	0.764166	65.5273	49.2887	26.7458	0.955208	1.71937	1.71937	0.573125	2.48354
TCGA-L4-A4E6	9699.04	9766.96	9684.27	12938.8	1375.24	658.58	1208.38	4340.33	4394.47	761.452	505.502	9642.92	5186.93	5348.38	15356.5	15424.9	22.1495	471.539	82.6916	19344.9	6914.1	17.7196	17.2274	13.2897	0.984424	1.96885	0.492212	9.35203	0.984424	2.46106	1051.36	332.243	388.847	9898.38	0.492212	6.39876	8.3676	334.704	1.47664	2.46106	0.984424	72.8474	38.8847	25.595	0.492212	0.984424	0.984424	0.492212	4.42991
TCGA-L9-A8F4	7508.46	7576.4	7608.53	8460.16	520.497	534.328	1839.13	4552.87	4544.74	870.139	572.771	8701.8	3659.14	3711.21	11073.4	11047	1.83059	623.01	79.1221	16394.1	2266.27	3.05098	22.3738	3.45778	2.44078	1.22039	0.406797	0.610196	1.22039	1.62719	929.939	224.145	227.196	1586.71	0.203399	27.8656	0.203399	186.923	2.03399	1.22039	1.01699	109.835	81.9696	34.7812	0.203399	0.203399	0.406797	0.813595	5.49176
TCGA-50-5049	17875.9	17853.8	18017.8	22315.1	2415.99	525.071	1840.09	10793.7	10906.5	1161.76	811.456	8502.79	7184.44	7292.15	8389.8	8502.79	7.81937	427.915	68.4195	28191.4	5843.42	8.60131	22.8717	10.5562	0.586453	1.17291	0.586453	41.2472	0.586453	0.977422	721.337	285.603	290.685	4285.41	3.12775	6.84195	1.17291	590.167	1.56387	2.34581	3.32323	81.9079	61.9685	55.5176	0.781937	0.977422	0.977422	1.17291	3.51872
TCGA-44-A47G	6800.12	6800.93	6888.37	5541.87	730.913	273.233	778.203	4037.47	4053.5	728.892	518.174	5782.9	4558.34	4660.33	10914.4	10963.6	14.4162	294.656	86.7664	17281.1	2594.24	8.35329	12.1257	7.41018	2.82934	0.943114	1.7515	5.25449	1.21257	0.808383	436.931	180.808	183.503	1802.69	0.134731	4.71557	144.835	203.713	0.269461	0.673653	1.21257	45	27.6198	16.7066	0.134731	1.61677	0.808383	0.404192	1.07784
TCGA-50-5072	11873.6	11875.6	11972.2	11870.5	1445.67	329.858	2034.36	5486.61	5486.79	456.279	389.799	8317.1	6264.57	6307.26	6953.35	6945.54	14.3495	714.026	113.525	18346.2	7675.73	13.0781	51.0408	12.3515	1.08984	0.908198	1.45312	67.3883	0.908198	1.45312	447.379	248.483	271.188	1836.2	0.908198	33.9666	85.7339	1715.59	2.17968	0.908198	0.544919	133.142	116.249	81.0113	0.544919	7.26559	9.99018	0.726559	2.36132
TCGA-73-4676	30423.8	30538.9	30383.9	10811.7	1465.28	273.7	1195.68	18100.2	18330.1	978.139	603.929	61807.8	3493.25	3522.69	5148.12	5155.2	3.23023	355.077	44.7263	20438.2	1489.26	21.3692	6.58471	19.5056	0.12424	0.621199	0.745438	16.5239	0.869678	0.372719	278.545	512.986	493.232	2378.69	3.47871	21.3692	2.11207	205.989	0.745438	0.496959	0.745438	76.5317	59.5108	28.6994	0.248479	9.0695	7.8271	0	1.49088
TCGA-L9-A7SV	9823.71	9987.61	9958.57	8406.49	327.205	982.61	2502.67	9521.97	9735	764.805	272.505	1489.03	6233.6	6384.38	9708.94	9679.9	1.98909	534.667	76.7788	7629.75	10055.4	1.39236	30.0352	1.59127	0.596727	0.397818	0.397818	0.994544	1.19345	0.795635	1615.54	97.0675	97.2664	3024.81	6.56399	16.3105	23.4712	102.438	14.3214	0.397818	2.38691	130.285	65.0432	53.1087	0.596727	7.75745	5.76836	0	15.316
TCGA-05-5715	11434	11346.7	11463.7	23026.9	924.641	431.475	1922.27	8632.05	8713.17	591.654	729.002	2328.48	2539.79	2554.85	6010.9	6012.48	10.6867	481.508	80.0287	274472	2254.65	1.45728	13.8441	1.33584	0.850077	1.94303	0.971517	7.40782	1.45728	0.850077	532.027	110.267	114.882	1447.32	1.45728	44.5683	0.850077	263.038	3.03599	0.971517	2.30735	81.3645	72.4995	130.305	0.485758	1.2144	0.485758	1.45728	2.06447
TCGA-50-5942	21503.5	21576.1	21640.5	20677	4424.2	821.479	2450.48	11615	11762.1	1081.27	2680.69	14136.7	8161.79	8252.41	11361.6	11401.3	1.18301	418.311	61.9895	33963.8	6423.95	20.1111	35.2535	22.2405	0.709803	0	0.236601	636.457	4.25882	0.473202	1132.14	362.236	408.847	1092.86	1.41961	49.6862	0.473202	1231.27	6.62483	0	0.236601	46.6104	34.7803	34.0705	0.473202	3.31241	4.96862	1.18301	1.41961
TCGA-86-8280	5826.15	5900.26	5889.51	16660.8	1321.9	672.276	673.853	1995.04	2042.2	471.166	484.784	8921.92	20752.7	20863.3	5420.92	5455.32	4.01359	729.469	70.2378	35947.4	15393.1	2.58016	21.6447	1.86345	3.29688	0.430027	0.716712	25.3716	1.72011	0.716712	742.657	367.53	366.67	3811.76	2.15014	25.5149	163.697	298.152	0.716712	3.44022	2.29348	76.9749	60.6338	121.268	0.286685	1.29008	1.29008	0.860054	2.29348
TCGA-86-7955	7724.41	7650.06	7718.75	10281.6	1732.37	199.34	943.092	1590.68	1658.29	436.661	253.485	2298.6	3319.81	3273.48	8091.03	8159.19	75.9645	1210.85	143.578	119246	414.842	1.88565	51.1818	0.269378	11.3139	2.15502	0	0.269378	9.42822	0.269378	348.844	190.181	227.624	1598.76	0	104.519	2.69378	256.986	8.08133	0.808133	2.4244	167.553	127.954	85.1234	0.808133	0.538756	0.538756	1.34689	2.69378
TCGA-L9-A743	10704.3	10674.8	10782.6	8030.26	1071.92	375.659	1942.7	7981.43	8137.12	823.646	585.629	6731.36	5322.73	5405.96	11315.4	11392.8	6.23286	355.013	94.9212	13346.9	1456.8	9.34929	19.3478	8.57018	0.649256	0.519405	1.68806	5.8433	0.259702	1.68806	685.874	255.547	257.365	2805.43	0.389554	3.50598	0	350.988	2.46717	1.42836	0.779107	82.4555	65.9644	28.827	0	1.55821	0.519405	0.519405	1.55821
TCGA-55-8506	4620.73	4645.17	4676.32	9690	348.861	581.515	562.347	1762.51	1735.2	207.735	603.558	2203.14	4890.04	4856.26	4920.23	4895.08	1.91682	403.49	53.1917	18298	5949.33	0	32.8255	0	1.43761	0.958409	1.19801	3.83364	0.958409	0.718807	519.218	143.043	145.678	1365.49	0.239602	26.1167	0.479205	585.109	0.479205	1.67722	0	55.8273	41.4512	131.542	0.239602	0.718807	0.718807	0	1.43761
TCGA-75-5122	14362.7	14319.6	14346.7	17338.2	448.546	428.713	1177.94	7330.8	7352.75	1266.84	2323.66	36135	6041.29	6053.69	8815.09	8926.65	5.84367	512.295	91.1967	22858.8	24565.5	1.59373	6.90616	2.65621	1.06248	2.30205	1.41665	4.42702	1.59373	2.30205	511.941	344.422	333.443	2252.12	2.8333	16.6456	0	71.7178	1.94789	0.885405	1.77081	120.061	99.6966	22.6664	0.177081	0.531243	0.177081	0.885405	1.06248
TCGA-49-AARN	6742.21	6679.56	6747.62	9448.3	527.385	480.676	960.52	3052.87	3140.47	592.667	477.072	16841.7	8283.76	8357.63	7773	7717.15	8.31619	632.03	65.5593	17415.1	9752.4	5.12832	25.0872	7.34597	1.66324	0.970222	1.38603	17.464	1.66324	3.18787	707.431	428.422	421.492	3268.12	0.277206	6.51435	0.138603	494.259	1.94044	2.91067	1.24743	75.6773	65.5593	63.8961	0.277206	1.80184	1.24743	0.415809	4.85111
TCGA-50-6593	7051.47	7086.78	7083.58	9795.05	1756.48	500.698	1058.56	4657.1	4641.12	393.766	494.141	8738.51	4051.32	4126.47	9859.78	9799.59	0.504397	236.898	51.2804	39522.5	4641.97	10.0879	17.3176	14.1231	1.84946	1.17693	1.51319	24.7155	0.336265	1.84946	437.144	177.884	199.573	764.834	1.51319	37.3254	0.168132	484.053	1.17693	0.672529	0.168132	64.5628	44.2188	45.0595	0.336265	2.01759	0.840662	0.672529	7.06156
TCGA-95-7567	12785.1	12712.1	12688.4	11348.4	852.105	418.01	2305.91	8517.67	8544.88	888.445	563.569	2239.38	4576.46	4631.27	4605.65	4670.99	5.56023	520.08	126.098	12950.8	1701.03	0.397159	13.3048	0.794318	1.19148	0.595739	0.595739	1.78722	1.58864	1.39006	275.033	112.197	135.034	1002.63	0.19858	16.0849	0.595739	305.217	3.37585	0.794318	0.397159	51.4321	55.8008	25.4182	0	0	0.397159	0.19858	2.18438
TCGA-50-5933	9497.33	9536.39	9517.3	11024.8	560.887	401.574	1239.39	5245.48	5372.31	550.793	613.772	18321.9	2565.46	2631.08	6899.17	6941.74	0.219439	294.926	25.8938	32485.3	15449.6	0.658318	2.41383	1.97495	0.877757	1.0972	1.53608	10.0942	0.877757	2.85271	327.623	225.803	218.781	1445.23	0.658318	12.0692	0.219439	657.44	0.438878	0.438878	1.31663	38.6213	28.966	15.7996	0.219439	1.31663	1.31663	0.219439	3.94991
TCGA-75-6203	13181.8	13123.7	13106.2	19098.6	1653.93	1159.2	1097.72	9348.91	9355.72	1098.08	668.599	6654.98	6337.35	6428.41	5724.5	5716.97	5.37747	450.632	65.6051	18356.2	3519.91	17.2079	15.0569	14.5192	1.25474	3.04723	0	36.746	0.537747	3.22648	801.602	284.468	318.884	13621.5	1.25474	23.4816	0.896245	6303.29	2.68873	2.15099	1.25474	57.7182	38.3593	45.8877	0.537747	0.179249	0.179249	0.716996	6.81146
TCGA-91-8497	11981.2	11864.4	12027.1	24941.6	2231.28	583.015	1070.43	3793.58	3795.8	614.509	583.385	13249.1	9672.26	9747.85	8856.74	8796.35	4.63151	383.86	90.0366	34630.9	28181.4	3.89047	16.4882	5.74307	0.555781	1.11156	0.370521	43.7215	0.370521	0.926302	1240.69	525.769	516.877	2611.99	0.370521	10.3746	0.370521	280.67	0.555781	2.03787	0.370521	71.6958	54.6518	141.724	0.555781	14.4503	16.3029	0.741042	2.03787
TCGA-44-A4SS	5994.18	5944.64	6058.11	8484.78	393.026	274.507	980.424	2756.23	2779.78	561.859	416.118	3787.43	2765.71	2794.92	12557.7	12579	18.9631	385.686	77.8406	17405.2	2964.06	2.44685	28.5976	3.05857	0.917571	0.764642	1.0705	1.52929	0.458785	1.98807	620.431	176.174	175.409	1568.13	0.458785	11.6226	473.619	487.23	2.44685	1.0705	0.917571	62.2419	49.8547	24.4686	0.152928	0.611714	0.611714	0.305857	1.68221
TCGA-49-4487	10858.9	10846.1	10922.9	12442.2	1314.92	541.065	1143.53	6485.63	6489	659.667	637.166	12223.3	11700.3	11816.8	7297.13	7329.3	13.4583	872.476	142.153	13813.5	1706.68	1.26171	20.608	2.52343	0.630857	1.472	0.420572	11.9863	3.15429	2.944	314.798	331.2	347.182	1650.11	0.630857	6.72914	91.0537	694.995	0.630857	1.05143	0.420572	173.906	151.826	31.3326	0.841143	7.78057	6.72914	0.210286	6.09829
TCGA-78-7163	12663.4	12743.4	12885.8	8296.93	512.408	718.411	2579.24	11363.8	11602.2	822.413	500.008	12742.6	6498.5	6606.51	13055.4	13065	3.60006	419.607	128.802	10379	10136.6	0.400006	25.2004	1.60003	1.60003	0.800013	0	6.0001	1.60003	1.60003	598.81	230.804	240.804	684.811	0	13.6002	482.808	5768.09	0.400006	0.400006	0	37.2006	31.2005	186.403	0	0.400006	0.400006	0.800013	0.800013
TCGA-95-7043	3275.99	3267.52	3334.77	4364.14	290.967	746.624	1757.71	1963.02	2011.25	548.31	1456.56	2596.5	4548.71	4565.89	5244.53	5274.72	6.74956	2166.73	70.0727	313368	3452.46	3.31342	62.8323	2.20895	0.859035	2.08623	0.368158	4.41789	5.64509	0.981754	1099.69	147.14	153.031	5113.84	0	121.86	0.736316	381.78	0.736316	1.96351	3.1907	189.233	150.699	78.7858	2.45439	2.69983	2.45439	0.122719	14.4809
TCGA-62-8395	6475.49	6515.74	6523.28	16678.2	1440.41	430.661	858.335	1999.69	2035.7	424.529	390.724	11736.2	7003.16	7022.5	6343.1	6330.99	3.45913	449.372	76.4153	21731.3	1774.85	6.60379	44.497	6.28932	0.628932	0.786165	0.943398	12.1069	0.157233	0.628932	945.285	448.9	456.29	4504.41	0.786165	12.2642	0.314466	372.642	1.57233	3.45913	1.4151	74.8429	54.4026	115.409	0.157233	134.906	146.07	0.314466	4.55976
TCGA-05-5420	9972.8	9914.21	10029.1	11141.4	1029.49	351.764	305.975	4657.92	4661.22	598.368	987.579	5836.61	5807.51	5770.64	9807.88	9869.58	5.43265	353.899	127.667	16671.8	7649.37	1.74621	11.2534	2.13426	0.970117	1.16414	1.55219	5.04461	1.55219	1.74621	245.052	98.3699	104.773	3533.36	0	18.6262	399.494	380.286	6.01473	1.94023	2.13426	105.355	94.1013	43.0732	0.194023	0.776094	0	2.5223	1.35816
TCGA-50-5946	6944.82	6950.88	6996.72	20021.3	729.861	636.082	882.544	1843.47	1891.95	470.275	827.895	4956.76	2802.23	2805.35	8294.35	8338.51	10.067	1076.69	59.5634	36601.3	8609.48	2.03738	51.1742	2.0973	5.93237	2.33699	1.25838	4.73391	1.3183	1.13854	769.829	282.357	300.993	2012.03	1.558	7.78998	98.0339	946.242	10.1869	3.6553	0.719075	79.9971	60.8217	97.2549	0.299614	0.958766	0.599229	0.719075	4.79383
TCGA-MP-A4TH	8734	8729.94	8776.59	13601.2	1844.17	558.942	1445.5	3417.21	3469.21	593.394	715.369	16789	5140.9	5239.97	17024	17031.2	7.27566	247.8	75.9664	28478.4	5550.69	9.20157	5.77773	11.3415	1.92591	1.71192	0.85596	8.34561	3.42384	0.85596	1834.75	541.823	583.123	4498.71	0.85596	24.3949	0.21399	226.829	1.28394	2.35389	0.85596	37.8762	25.6788	28.4607	0.85596	1.06995	0.85596	0.21399	1.06995
TCGA-38-6178	10632.9	10595.3	10681	9800.96	3349.62	404.241	2090.47	9071.57	9094.69	578.865	539.021	4966.79	4842.04	4954.49	7367.24	7391.74	2.55787	489.143	64.6353	37342	14774.2	11.9039	16.8229	11.8055	1.67245	0.688656	1.37731	24.3981	1.47569	0.983795	518.558	209.843	238.964	1433	1.67245	13.0845	7.08332	959.495	2.36111	0.983795	0.196759	83.9177	70.3413	48.7962	0.295138	1.47569	0.590277	0.098379	1.77083
TCGA-44-8119	5137.03	5141.82	5219.9	13939.6	1203.96	389.329	764.784	1375.48	1390.71	278.46	702.904	3059.5	3030.9	3042.81	6780.17	6786.18	5.0339	826.787	94.0479	172574	24184.9	2.33278	17.3117	1.22778	2.94667	1.35056	1.105	19.7673	0.368334	1.105	491.48	261.517	267.288	1513.12	0.982224	27.9934	50.9528	676.261	0.122778	3.80612	0.122778	66.7912	52.1806	69.2468	0.736668	0.61389	0.982224	0.245556	4.91112
TCGA-L9-A50W	10031.4	10028.9	10071.6	7309.22	1005.42	671.571	2350.88	7609.65	7723.26	547.921	581.925	3556.66	5359.04	5434.39	15054.1	14971.6	2.89803	509.667	52.551	38975.4	19276.2	1.35241	11.0125	1.93202	1.15921	0.386404	0.193202	12.5581	0.579606	0.966011	1329.04	165.188	174.655	1147.23	0.579606	9.46691	0	132.73	0.193202	0	0	47.7209	27.0483	58.9267	0	6.95528	9.66011	0.386404	1.35241
TCGA-MP-A4TJ	4600.25	4603.82	4544.99	8479.97	952.269	470.911	539.637	1811.62	1849.01	607.264	684.787	4672.55	3529.77	3552.86	10371.9	10376.8	32.7136	229.545	34.6379	55325.9	3248.27	2.47414	39.5862	3.29885	2.19923	0.549809	4.94828	10.1715	1.37452	1.37452	855.777	324.387	316.69	5865.36	1.37452	10.1715	0	382.942	1.37452	2.19923	1.64943	35.7376	23.3669	17.8688	1.37452	0.824713	2.19923	0	2.19923
TCGA-80-5607	9481.72	9508.85	9529.33	25596.7	736.057	753.46	891.663	2629.95	2560.84	547.692	615.77	17618.8	9628.12	9560.04	4721.92	4778.23	5.63048	990.452	143.321	17797.9	2285.97	3.07117	40.9489	2.55931	1.02372	1.53558	4.09489	15.3558	4.60675	3.58303	1027.82	350.113	358.303	6665.46	1.53558	53.2336	0.511862	3463.77	7.16606	2.04745	3.07117	82.4097	75.2437	131.037	1.53558	5.63048	1.53558	0	2.55931
TCGA-55-8505	7126.43	7265.15	7263.7	14647.8	589.396	541.803	1029.34	1963.2	1968.42	448.359	659.334	8067.55	2589.45	2600.19	7709.45	7752.98	2.3216	468.963	68.4871	28367.6	12645.7	2.3216	37.1456	2.902	1.7412	1.1608	1.451	43.8202	0.870599	2.902	874.662	546.156	543.544	2805.65	0.870599	23.5062	5.51379	1022.08	1.451	3.1922	0.2902	69.9381	45.5614	45.5614	0	2.902	1.451	1.451	4.35299
TCGA-67-6215	15697.3	15557.9	15630.9	13504.3	646.787	604.103	1897.99	9737.16	9781.43	816.725	466.495	1487.4	5446	5460.18	6342.84	6416.1	4.4595	396.099	49.2138	12660.7	1125.55	4.30023	8.75973	2.54828	0.159268	0.955607	0	31.2165	0.159268	1.59268	590.406	46.5062	52.0806	2562.78	0.955607	27.0755	0.955607	94.4458	2.70755	0.796339	0.796339	65.2998	48.4174	19.7492	0	0.796339	0.477803	0.159268	0.796339
TCGA-86-8075	7142.34	6994.06	7207.36	19096.9	2562.84	433.221	918.958	2489.73	2481.5	468.82	852.026	7445.96	6833.42	6886.38	8269.59	8350.94	13.9749	691.977	105.179	33976.9	7102.32	2.20656	49.7211	2.79497	2.20656	2.35366	1.47104	9.70886	2.79497	1.91235	540.46	469.85	478.529	1680.07	2.20656	9.85596	241.25	1071.36	0	5.29574	1.32394	64.8728	42.2188	112.093	0.294208	0.73552	1.76525	1.61814	5.58995
TCGA-91-6829	14211.3	14170.4	14225.2	18749.2	2381.68	516.312	3436.35	5182.37	5221.02	394.913	441.062	10940.9	5977.93	5961.91	8253.49	8373.57	3.82126	688.122	109.935	31360.8	7303.76	1.0288	26.161	1.0288	2.0576	1.0288	0.88183	7.05464	0.734859	0.440915	696.058	436.947	469.575	904.17	0.88183	5.29098	657.405	1248.08	4.85007	0.88183	0.146972	83.7739	64.6676	51.1462	0.146972	1.17577	0.88183	1.61669	3.23338
TCGA-62-8394	7285.33	7308.07	7380.45	16379.6	2170.89	678.97	973.123	3473.43	3485.08	483.252	485.123	3391.97	6255.79	6347.18	11654.6	11646.8	29.3578	1014.14	91.2393	35798.5	4158.58	2.30257	85.4829	2.87821	1.58302	2.7343	0.431732	22.45	2.01475	4.0295	757.401	304.371	315.308	4907.64	1.43911	33.6751	194.423	274.869	10.0737	2.7343	2.30257	143.191	120.741	132.254	0	0.143911	0.287821	1.58302	4.60514
TCGA-50-6592	10890.8	10859.4	10940.3	9641.66	607.025	781.419	3450.19	8726.57	8808.81	1085.65	977.213	4850.77	3036.88	3074.89	9081.1	9100.27	2.71493	602.554	63.5612	22529.2	3930.57	1.11791	32.2597	2.07612	2.23582	1.59702	1.59702	378.173	1.59702	1.91642	837.155	141.336	152.036	1842.64	0.958209	17.4075	0.958209	477.667	19.3239	1.11791	1.27761	136.545	110.833	13.2552	0.159701	1.43731	1.11791	0.479104	6.54776
TCGA-86-8076	8955.23	8974.08	9006.55	20611.4	1590.24	494.194	537.097	2859.51	2893.99	547.122	719.538	15100.7	10398.3	10397.3	7161.3	7212.42	7.41792	706.907	116.882	13262.2	4687.12	5.61356	33.0799	6.21501	1.00242	1.60387	0.200484	10.6257	3.40823	1.2029	364.881	440.263	452.894	3185.09	1.40339	7.81889	2.80678	600.25	0.601453	2.40581	0.200484	91.6213	73.5777	67.5632	0.601453	7.21743	8.42034	1.00242	4.81162
TCGA-86-8055	9499.54	9574.69	9533.19	26147.4	1732.07	633.004	1746.46	2138.12	2158.12	412.219	805.743	8507.04	3413.66	3424.69	10295.6	10401.6	13.4602	573.928	112.729	49206.8	8843.92	1.86947	35.7069	1.68253	2.80421	1.86947	1.30863	45.6151	1.30863	1.86947	872.109	562.898	585.332	1601.2	1.68253	10.0952	1184.5	3394.96	1.12168	8.59958	0	105.999	78.144	81.696	0.373895	0.934737	1.30863	1.86947	8.03873
TCGA-44-2668	5386.15	5416.86	5468.32	10524.1	349.448	755.339	624.192	2069.3	2018.66	681.465	656.564	6680.19	5901.61	5719.83	2754.91	2643.69	116.206	470.634	44.8223	15506	5005.99	8.30043	9.13047	9.96051	1.66009	3.32017	3.32017	9.13047	5.8103	2.49013	368.539	239.052	210.831	6837.89	0	1.66009	4.15022	1078.23	2.49013	5.8103	4.15022	68.8936	50.6326	78.8541	1.66009	0	1.66009	0	6.64034
TCGA-MP-A4SW	6066.02	6032.17	6101.12	12049.7	770.853	285.243	947.077	2336.21	2397.69	433.092	443.297	2775.77	3459.51	3461.5	9907.35	9857.57	43.807	392.769	57.2478	31566.7	10650.6	1.74232	11.6985	2.73794	1.24452	0.74671	0.497807	6.47149	0.74671	2.24013	666.065	169.005	195.887	1130.02	0.248903	9.70723	165.272	292.959	0.248903	1.24452	0.497807	45.3004	39.8245	80.1469	0	0.74671	0	0.74671	2.24013
TCGA-50-6594	16068	16025.8	16104.5	17205.4	398.414	240.573	1633.34	5636.77	5788.55	584.281	441.013	13049.9	3520.93	3528.56	3260.41	3270.5	9.64086	460.295	44.8412	28553.1	14590	6.05357	14.7976	7.1746	0	1.56944	1.56944	3.8115	2.91468	3.5873	479.129	194.611	199.095	1965.62	4.03571	20.627	23.3174	539.44	6.27777	0.896825	1.12103	130.488	105.601	82.0594	2.24206	1.56944	1.34524	0.896825	9.41666
TCGA-73-7499	7703.99	7666.4	7740.71	14766.2	2784.03	350.299	807.322	3309.33	3295.56	465.439	686.635	4509.32	8952.36	9043.69	11608.1	11678.7	28.4026	435.984	102.517	46431.5	8075.32	91.2325	20.2739	99.6481	0.956316	0.57379	0.765053	6.78984	0.765053	0.860684	427.186	229.325	256.197	1776.07	0.478158	3.92089	126.807	368.851	3.82526	2.19953	0.956316	107.394	88.268	64.8382	0.095632	0.956316	1.43447	0.765053	1.91263
TCGA-71-8520	6121.72	6041.83	6177.56	16101.8	1182.73	461.185	937.172	1659.39	1681.93	295.852	499.702	2543.25	2901.83	2919.66	8313.45	8283	1.85012	626.351	55.6719	35023.5	16169.9	1.00916	14.4646	1.68193	2.18651	2.69109	1.17735	17.1557	2.69109	2.85928	659.99	253.467	262.381	2197.44	2.5229	16.3147	2.3547	12884.3	0.504579	2.85928	1.85012	84.4329	72.4912	116.39	0.504579	0.840965	0.336386	0	3.02747
TCGA-78-7160	25463.1	25616.3	25575.5	20315.1	2215.55	706.038	4379.43	13241.6	13380.7	1058.6	539.725	6055.25	2880.35	2844.09	9560.97	9551.91	6.79754	603.622	107.401	29554.4	1199.09	10.8761	15.8609	13.5951	0.906339	0.906339	0.453169	5.8912	0	1.81268	506.643	208.005	214.349	1968.57	0.906339	14.9546	1.81268	353.472	4.07852	1.35951	0	133.232	110.573	101.51	0.453169	3.62536	2.71902	0.906339	4.5317
TCGA-50-5931	16403	16386.6	16486.8	26696.1	2738.52	1312.22	1382.35	8799.37	8913.27	945.694	863.842	3348.53	4062.8	4092.09	13915.9	13944.7	11.3731	1560.53	96.8441	34349.8	14384.8	5.51425	33.9471	7.5821	1.03392	1.37856	2.58481	30.1561	13.958	0.689282	630.865	345.158	420.806	2824.68	0.516961	46.0095	1334.62	504.554	0.516961	15.5088	1.55088	288.12	209.714	21.0231	0.516961	0.689282	3.10177	2.58481	9.13298
TCGA-35-5375	14307.8	14183.7	14247.2	13594.5	3435.15	926.162	1248.21	11345.4	11488.2	455.098	604.457	4253.39	6428.78	6546.77	17100.8	17229.6	6.56772	398.593	137.696	71479.7	4178.88	1.2456	27.0635	1.01913	0.226473	1.35884	0.566183	3.17062	10.4178	0.452946	803.414	212.885	228.059	1646.46	0.113237	0.566183	1.58531	312.42	0.452946	1.92502	3.17062	155.247	128.184	14.7208	1.47208	2.83092	2.71768	6.00154	2.03826
TCGA-MP-A4TI	5700.09	5714.56	5741.19	7505.26	616.683	276.905	754.71	2405.56	2431.59	449.834	573.39	10048	3482.17	3539.81	11756	11737	13.6203	350.358	56.6701	22985.6	3555.62	9.36395	8.7559	8.7559	0.851268	1.09449	2.5538	7.41819	0.486439	1.45932	540.798	227.897	233.491	2904.16	0.972878	4.25634	0.243219	338.44	0.486439	1.33771	0.851268	50.7112	32.8346	22.3762	0.364829	1.45932	1.58093	0.243219	1.09449
TCGA-49-6767	6151.05	6273.28	6176.22	4848.14	378.185	182.85	865.315	2523.25	2540.16	301.863	380.4	24814.2	6034.25	6075.73	7278.75	7336.15	4.83304	3503.95	104.313	13357.9	3272.77	0.60413	23.1583	0.402753	1.81239	0	1.81239	16.5129	2.21514	4.02753	348.18	663.536	655.883	836.719	0	6.8468	160.497	781.945	0.201377	3.22202	1.40964	107.736	94.8483	60.413	1.20826	20.339	18.1239	0.402753	10.4716
TCGA-49-AAR4	5375.75	5313.15	5336.5	12740.7	1358.14	424.2	715.541	2125.55	2160.05	508.297	689.92	6865.93	9524.36	9581.39	5915.87	5940.87	4.33912	697.152	90.7082	22720.7	8921.02	11.571	28.3076	14.2571	1.03312	1.653	1.03312	37.1924	2.06625	2.4795	618.014	384.942	399.819	2817.33	1.44637	16.53	1132.92	596.732	1.03312	4.13249	1.653	76.6578	55.9953	51.4495	0.413249	4.13249	2.4795	0.413249	4.75237
TCGA-86-8056	10050.9	10005.3	10021.7	42315	1062.7	673.369	1083.85	2081.55	2105.14	335.238	525.339	6794.91	6477.03	6483.49	10064.7	9997.03	5.56503	563.849	113.081	16166.6	1641.46	2.89382	42.0717	2.22601	0.890405	0.222601	0.222601	20.9245	0.222601	1.11301	1158.64	286.933	274.913	3279.14	1.33561	32.4998	2.44862	249.313	21.8149	3.78422	0	81.4721	65.6674	85.0337	0.222601	0.445203	1.11301	1.11301	2.44862
TCGA-MP-A4TK	5654.09	5666.2	5703.67	8926.15	979.225	555.934	892.173	2303.95	2344.13	759.672	999.599	7521.5	3077.58	3113.49	10690.1	10789.6	17.0969	584.856	59.9816	23846.6	5229.8	6.69628	19.9464	6.12639	3.70433	1.56722	1.70969	18.8066	2.70701	2.27959	945.743	478.428	494.813	2535.9	0.997319	7.12371	270.986	541.259	2.99196	4.84412	2.13711	36.6159	25.3604	37.7557	0.284948	0.712371	1.13979	0.997319	8.2635
TCGA-78-7161	14776.3	14763.9	14833.8	24608.9	408.187	745.947	3170.63	8146.3	8176.67	784.753	445.556	2526.01	2361.09	2355.34	8159.96	8160.68	3.23387	575.989	203.554	24812.8	345.306	1.43728	50.4843	2.69489	3.95251	1.25762	0	1.61694	0.359319	0.17966	474.301	67.1927	70.4266	777.746	0.718638	10.4203	1.61694	353.211	0.17966	0.898298	0.538979	150.375	143.189	302.187	0.359319	1.97626	2.33557	0	1.25762
TCGA-L9-A443	4986.45	5023.55	4981.33	4110.63	401.17	188.661	1249.62	2553.11	2628.72	475.363	612.796	2808.54	2768.98	2791.23	7093.52	7100.06	17.6649	186.541	45.2222	12090.8	3380.89	8.30251	13.2487	6.18272	0.176649	0.353298	0.529947	6.18272	0.529947	2.29644	838.73	174.353	180.712	1911.7	0.176649	3.35633	0	636.114	0.176649	1.0599	0.176649	31.6202	20.4913	22.4344	0	3.70963	6.35937	0.176649	1.58984
TCGA-MP-A4TD	6301.72	6305.15	6330.99	10227.3	1407.59	401.867	723.045	2378.51	2463.15	580.651	656.067	8455.57	4740.4	4753.59	6322.82	6441.75	12.1299	421.644	72.5155	27867.8	2815.18	8.96555	27.9514	13.1846	1.05477	0.527385	2.63693	37.9717	0.263693	1.31846	689.292	591.462	616.513	3200.96	0.263693	2.10954	131.583	1139.42	1.58215	1.58215	0.527385	44.564	28.2151	63.8136	0.527385	4.21908	3.16431	1.31846	5.01016
TCGA-86-8671	7325.18	7314.8	7275.12	14150	2493.34	759.181	605.892	2513.05	2563.37	687.076	927.254	11921.2	11074.7	11279.6	13097.8	13108.1	5.44681	574.249	100.117	40646.4	9137.41	2.07497	12.7092	2.33434	1.29686	1.29686	1.03749	44.0932	0.518743	4.40932	805.868	619.639	647.651	5938.57	1.03749	9.07801	7.26241	875.898	1.03749	1.8156	0	81.4427	50.8368	123.98	0.518743	1.03749	2.33434	1.03749	3.37183
TCGA-86-8358	3029.19	3026.44	3082.45	3262.54	873.588	380.63	845.889	1511.48	1500.24	237.638	289.152	2506.29	3122.92	3126.09	9433.05	9536.08	16.4558	629.715	72.9779	34801.1	29902.4	0.715469	102.414	1.12431	6.13259	1.43094	0.20442	1.73757	2.55525	0.715469	481.511	142.992	145.751	1038.66	0.613259	6.74585	871.646	220.467	0	1.43094	2.24862	126.842	100.881	74.1022	0.30663	43.848	45.4834	0.10221	5.51933
TCGA-83-5908	6587.02	6667.26	6595.22	9586.99	501.523	688.047	1012.37	3190.52	3264.65	458.912	657.657	16713.8	7613.54	7620.94	7416.57	7403.7	11.5773	1190.54	116.416	23791.9	3498.28	1.44717	21.5467	0.964777	2.73354	1.12557	1.28637	9.80857	1.12557	2.25115	463.415	468.721	465.827	2727.43	0.964777	20.5819	720.528	685.957	8.03981	3.37672	2.57274	166.103	119.954	40.6814	0.321592	2.57274	1.76876	1.12557	7.07503
TCGA-99-7458	22104	22179.9	22155.4	22912.5	2174.61	463.54	2351.96	14790	14969.8	921.619	705.665	5635.15	11524.5	11554	6648.46	6699.3	2.07105	466.364	84.9132	13561.1	1664.75	11.8615	10.3553	11.4849	0.188278	0.564833	0	29.3713	0	1.31794	281.852	169.073	193.361	1383.84	1.88278	5.0835	0	561.632	0.376555	1.6945	0.376555	70.7924	60.4371	43.6804	0.188278	31.8189	43.1156	0.941388	2.63589
TCGA-91-6830	13709.9	13805.9	13737.1	20481.7	2068.38	864.477	1158.87	6001.22	6017.37	644.001	757.738	18294.2	12327.6	12368.5	7255.89	7272.81	5.97946	549.474	86.3841	48871.9	4629.76	30.5334	38.9301	35.1134	1.65389	2.92612	1.65389	23.0273	1.01778	0.890558	1201.24	590.949	591.076	11999.9	0.890558	10.0506	5.72502	455.966	4.07112	2.29001	2.41723	66.7919	51.0163	92.1091	0.636113	21.8823	19.9739	0.254445	3.30779
TCGA-86-A4D0	3286.89	3295.46	3313.72	3007.09	692.624	234.352	651.641	1578.62	1579.36	403.876	245.53	1833.09	2689.65	2722.06	12223.9	12152.4	32.4144	1354.7	99.106	26455.7	23222.1	0.372579	64.8288	0	0.372579	1.11774	1.86289	4.09837	4.47095	2.23547	514.159	135.991	153.503	2149.04	0.745158	33.5321	18.2564	307.75	1.11774	1.49032	1.86289	97.2431	89.0464	38.7482	0.372579	0.745158	0	0.372579	4.84353
TCGA-44-8117	4421.78	4393.41	4460.55	6976.61	234.149	565.324	889.879	2725.24	2729.59	462.813	475.485	4654.98	6143.47	6119.08	7216.81	7229.11	3.40442	560.406	128.612	10175.3	1230.32	1.32394	9.07847	1.89135	1.89135	2.45875	0.189135	2.08048	1.32394	0.378269	501.207	209.372	220.342	2877.12	0	26.668	1.32394	582.913	11.5372	4.3501	2.08048	85.2998	59.5774	147.336	0.945674	0.567404	0.378269	0	11.5372
TCGA-50-5941	23426.6	23391.9	23506.6	16822.6	1857.86	565.684	2671.25	18678.5	18869.7	1477.62	520.155	8995.64	6311.61	6432.71	11282	11227.5	2.1829	366.208	73.4911	17960.2	2696.3	4.67765	11.7461	4.88555	1.55922	0.93553	1.03948	14.2408	3.43028	1.14343	400.407	160.807	177.751	1872.62	0.727635	13.2014	0.93553	247.604	2.49475	0.207896	1.14343	82.8464	59.3542	32.6396	0.727635	0.103948	0.415791	0.415791	1.55922
TCGA-75-5125	19703.9	19522.8	19546	14464.4	844.107	556.607	1995.8	12322.9	12500.3	1378.92	753.838	28007.5	3391.99	3392.84	6826.43	6847.93	1.13189	587.451	50.6521	20867.2	1071.05	3.1127	19.8081	1.69783	0.565945	2.82972	3.39567	11.0359	2.26378	1.41486	523.782	460.396	475.677	2587.5	1.13189	15.8465	13.8656	597.638	1.13189	4.81053	1.13189	104.7	73.2898	45.8415	0.282972	0.848917	0.282972	0	7.07431
TCGA-44-6774	11285.6	11233.9	11333.2	15022.8	1201.49	351.188	2235.78	4332.57	4393.47	349.895	431.485	9437.98	3626.05	3655.92	8156.71	8181.02	5.04283	748.666	101.244	50726.7	5040.37	6.59447	16.9387	5.43074	0.77582	1.16373	2.06885	14.6113	0.38791	2.19816	575.658	379.764	385.065	1311.65	2.58607	12.5424	14.7406	3153.97	0.38791	1.68094	0.129303	115.856	93.8742	42.2822	0.517213	1.03443	1.16373	0.646516	8.79262
TCGA-49-AAR2	3792.6	3750.09	3720.91	2787.46	693.428	189.27	1022.91	1550.75	1589.24	430.775	209.572	1673.4	2073.94	2098.26	15448.5	15488	4.86393	964.751	167.7	6860.47	9912.91	2.96066	76.977	3.17213	5.70983	1.6918	1.26885	1.90328	2.11475	4.22951	675.875	203.228	210.207	3151.41	1.05738	19.8787	0.211475	205.343	8.88197	1.26885	2.5377	103.834	75.7082	160.51	1.05738	1.6918	0.845901	0.211475	2.32623
TCGA-MP-A4T9	6933.18	6987.17	6940.84	8843.25	1051.57	623.401	1041.64	3836.65	3894.82	682.414	383.641	6436.55	3896.26	3975.26	11438.1	11464.7	27.4115	618.015	66.3142	25985.9	7778.03	11.2519	31.0025	10.7731	0.957605	2.27431	0.239401	19.1521	1.07731	1.19701	1100.65	379.451	386.514	6439.78	0.718204	8.49875	0.119701	300.688	2.27431	2.63341	1.07731	88.0997	54.4638	30.2843	0.478803	2.39401	3.23192	0.478803	6.34414
TCGA-50-5944	18252.3	18207.4	18174.8	21033.8	3141.67	494.347	2933.66	13225.9	13407.3	874.46	319.629	4229.38	4864.9	4966.91	6432.87	6455.19	3.86598	398.819	69.7123	28651.6	3167.86	47.14	18.5816	55.6202	0.498836	0.374127	0.748254	27.0619	1.3718	0.623545	619.804	150.524	173.47	428.999	2.24476	51.1307	1.62122	299.551	3.24243	0.623545	0	56.7426	42.1516	64.2251	0.997672	1.24709	2.24476	0.374127	2.7436
TCGA-55-A494	3000.66	3036.38	3060.39	7880.53	145.231	213.747	962.74	959.52	968.304	452.09	201.742	277.871	1269.89	1274.28	8027.52	7891.37	27.8164	575.653	69.3946	228252	11780.1	1.17122	21.9603	0.292804	3.22085	0.585608	0.292804	1.75683	0	0.585608	905.936	33.9653	42.1638	1235.05	0	30.1588	31.6229	205.256	2.63524	2.63524	0	18.4467	13.469	41.2854	0.585608	1.46402	2.63524	0.292804	1.17122
TCGA-49-AAR3	4800.57	4764.3	4783.25	7571.04	476.63	459.862	623.356	2220.93	2278.17	647.233	569.587	10653	4990.68	5045.36	5188.98	5239.65	3.82762	1145.19	55.774	20905.9	3737.4	4.5567	28.616	4.5567	0.364536	2.18721	0.729071	4.37443	3.28082	3.28082	484.103	421.95	416.482	5288.5	1.45814	8.56659	0.729071	823.304	1.45814	3.09855	3.46309	79.4688	63.6115	44.2911	0.911339	3.28082	3.46309	0.546803	7.65525
TCGA-62-A46S	6260.45	6262.65	6297.16	9443.42	379.139	387.905	1205.9	3133.38	3153.92	792.248	633.36	3109	3233.92	3212.27	10263.1	10288	18.3543	745.403	115.605	10032.9	1442.04	5.47889	13.9712	5.47889	1.64367	0	0	5.47889	3.83522	3.28733	973.325	120.536	116.974	3623.19	0.273945	13.9712	0	81.9094	0.821834	0.821834	0	41.0917	33.6952	60.5417	0	2.73944	4.931	0	1.36972
TCGA-95-A4VK	5477.89	5485.43	5405.52	11408.6	741.308	348.038	495.546	1958.31	1934.44	434.985	780.007	7207.78	3339.66	3341.42	6776.31	6620.01	17.8417	275.164	31.6627	32844	6349.87	4.77453	5.77969	3.51807	0.251291	0.502582	1.50775	7.53873	2.26162	0.753873	798.603	362.613	377.942	3740.21	1.75904	31.1601	0	277.928	1.25646	0.753873	1.00516	38.1962	24.8778	41.7143	1.00516	1.25646	0.753873	0.753873	3.26678
TCGA-78-7156	33425.6	33251.9	33298.9	34570.3	5760.53	582.182	2158.93	15837.3	15915.9	1266.42	401.56	41030.6	7272.09	7369.54	7475.06	7508.69	8.98499	463.303	202.738	9962.52	3165.48	0.921538	25.8031	1.61269	0.921538	0.230384	0	1.38231	0.691153	0.230384	609.828	558.682	595.774	2735.82	1.84308	52.5277	26.7246	83.86	0.691153	0.921538	0.921538	61.9734	50.915	92.8449	0.230384	93.3057	115.653	2.995	3.22538
TCGA-NJ-A55R	7197.16	7132.09	7296.25	7323.79	626.403	385.832	1430.74	3250.82	3264.05	559.983	557.283	5945.7	4649.15	4579.22	10007.9	9988.7	7.56004	329.672	99.0905	16245.7	4604.6	8.64005	16.4701	9.99005	1.35001	0.540003	0.810004	17.0101	1.62001	0	900.995	372.602	363.422	2172.16	0.540003	1.08001	872.375	511.113	1.62001	2.43001	1.35001	55.8903	40.7702	50.2203	0.270001	21.6001	25.3801	1.62001	1.89001
TCGA-86-7954	5991.02	6021.69	6092.16	7730.22	6080.36	361.305	1673.92	3651.74	3672.97	399.212	1099.17	1533.3	4661.72	4650.4	9463.91	9403.04	8.80847	602.279	83.995	205180	20696.9	1.73023	22.3358	1.25835	1.41565	2.04482	0.157294	8.80847	1.73023	1.57294	554.776	314.274	375.304	1661.97	1.10106	9.75223	0.157294	882.734	8.33659	1.41565	1.88753	87.9274	67.1646	149.901	0.157294	0.314588	0.629176	1.10106	1.25835
TCGA-78-7154	15220.5	15153.4	15256	14001.4	968.098	462.047	2398.77	11164.9	11153	816.998	461.252	4211.97	5222.22	5249.52	8436.93	8589.62	15.9052	4448.43	126.181	19366.5	8720.57	6.097	68.9226	5.56683	1.32544	1.85561	0.530174	185.296	0.795261	3.97631	323.936	91.19	103.384	1591.05	1.85561	13.5194	2.91596	376.159	4.50648	0.265087	0	165.414	121.675	28.3643	0.265087	1.32544	1.06035	0.795261	1.85561
TCGA-49-6745	9409.19	9467.42	9445.16	13554.7	1262.25	370.796	1120.67	3726.51	3667.42	304.001	640.829	17217	5856.8	5871.65	4975.34	5058.12	4.28171	627.698	97.6229	14434.8	2024.96	2.56902	12.5597	3.71081	0	1.14179	1.71268	19.4104	0.570894	1.71268	348.816	297.721	315.99	1061.58	1.71268	13.416	0	658.812	0.285447	0.570894	0.570894	56.5185	47.6697	24.263	1.14179	1.14179	0.856341	2.28358	2.56902
TCGA-78-7536	21358.2	21224.5	21285.4	20345.7	1067.65	1022.6	839.401	17045.6	17033.5	1224.94	765.447	3397.4	3495.38	3484.87	19117.4	19088.1	43.5468	1934.45	243.637	12894	2730.31	0	63.8185	0	3.75403	2.25242	0	0.375403	0.750806	1.50161	137.022	67.948	78.0839	579.247	0	30.4077	0.375403	146.783	0.375403	0.750806	0.375403	158.42	118.252	37.9157	0.375403	0.750806	0	1.87702	5.25564
TCGA-86-7701	9699.53	9591.38	9643.3	12473.4	1071.1	516.731	1089.92	6807.51	6791.42	651.639	733.037	6581.69	7755.27	7876.57	5341.21	5330.1	2.49409	829.626	102.938	23757.4	5562.28	3.62777	17.6854	2.94756	0.453472	1.58715	0	14.9646	0.453472	0.453472	357.789	155.767	175.72	1040.94	0.453472	17.6854	4.53472	584.298	0.680207	0.453472	0.226736	73.9159	61.4454	41.2659	0.226736	1.13368	0.453472	0.906943	3.1743
TCGA-44-7660	17653.1	17617.6	17679.1	19907.9	517.261	523.103	1839.02	6696.65	6777.95	723.679	581.036	3723.06	5117.11	5162.63	11924.3	11853.2	39.4336	1728.75	116.353	68497.8	1383.1	2.921	16.7958	1.21708	2.67759	1.94734	0.486834	5.59859	1.4605	3.40784	322.771	138.748	164.063	656.983	0.730251	7.54593	39.9204	603.918	4.13809	2.67759	0.243417	120.978	93.2287	15.8221	0	1.70392	1.21708	2.43417	11.1972
TCGA-44-7667	10417.7	10377.5	10547.8	8401.08	923.544	249.064	2872.27	4886.47	5020.24	611.813	651.583	1614.9	3048.62	3061.07	7506.86	7703.3	17.2738	2193.77	87.574	6066.71	3175.96	4.01716	110.472	3.21373	2.41029	0.803431	2.00858	2.81201	1.20515	2.00858	360.741	92.3946	106.856	1297.94	0	24.1029	155.866	866.902	3.61544	0.803431	0	166.31	127.746	33.3424	0.401716	0	0.401716	0	7.23088
TCGA-50-5939	11354.1	11238.1	11284.4	15364.8	945.79	635.43	1016.85	7741.17	7920.31	351.015	676.91	7823.97	4001.97	4075.51	16385.5	16404.5	2.47892	391.835	81.1433	24160.5	14732.7	3.96627	28.4249	5.45362	0.495784	1.81787	4.13153	13.5514	1.65261	1.81787	376.465	158.981	171.211	1518.26	0.330523	16.5261	3.63575	395.966	0.330523	0.495784	0.826307	76.6812	56.0236	36.5228	0	3.30523	2.1484	0.991568	0.826307
TCGA-49-AARO	7509.32	7583.01	7602.8	10339.2	645.21	373.088	934.133	2522.62	2559.05	486.361	430.972	37811.6	5070.86	5139.73	4910.19	4974.06	3.49302	568.863	54.7239	16794.1	4345.31	8.48304	9.31471	8.64938	0.499003	1.16434	1.49701	11.1444	3.32668	2.82768	604.292	903.694	900.866	3838.16	0.332668	4.99003	0.332668	624.086	0.665337	3.65935	1.82968	61.71	44.5776	29.2748	0.166334	1.49701	0.665337	0.499003	5.98803
TCGA-78-7542	27283.1	27742.5	27570.1	13030.7	1017.23	591.598	1928.98	12059.5	12172.5	997.418	550.909	62396.2	3389.51	3342.4	7978.81	7924.2	9.63689	696.533	123.673	11201.3	4164.74	3.74768	24.6276	4.28306	0.535383	0.535383	0	1.60615	1.07077	1.07077	240.387	904.262	854.471	1862.06	1.07077	14.9907	3.2123	197.021	0.535383	1.60615	1.07077	88.8736	75.489	53.5383	0.535383	0.535383	0.535383	0	3.2123
TCGA-05-4417	6038.82	6195.13	6049.31	9221.44	675.245	469.495	946.172	3337.56	3447.2	383.605	796.485	6397.01	5788.33	5717.9	5757.67	5769.55	4.97113	571.956	99.9749	24563.7	1751.77	4.97113	16.2943	4.14261	1.38087	0.552348	1.10469	8.83756	0.552348	1.65704	360.683	202.988	197.464	1519.78	0	11.5993	3.31409	1010.8	0.276174	1.93322	0.828521	67.3864	59.9297	53.3015	0.552348	0.276174	1.38087	0.828521	3.03791
TCGA-49-AARE	5209.74	5101.33	5175.29	5715.28	1191.75	462.315	1020.54	3539.46	3778.55	496.423	585.238	2348.04	2694.19	2749.24	8575.95	8587.1	46.6029	513.308	81.0486	209598	5220.88	3.71473	26.3408	4.05243	1.01311	0.337702	1.35081	4.05243	7.76716	1.01311	550.793	185.399	180.671	2192.7	0.675405	28.7047	823.656	399.164	7.76716	1.68851	1.68851	121.573	79.0224	42.2128	1.01311	0.675405	1.68851	0	2.70162
TCGA-05-4427	4757.51	4741	4800.87	9675.91	531.326	441.305	693.982	3262.79	3275.34	285.252	357.226	3224.5	4751.56	4753.77	4603.22	4665.28	1.98092	1167.86	62.9492	10032.7	1672.12	2.20102	13.4262	2.20102	1.32061	0.880408	0.660306	7.04327	0.880408	0.660306	292.075	80.3373	88.2609	677.474	3.08143	10.5649	250.696	271.826	2.20102	0.660306	0.220102	47.9823	42.9199	21.1298	0.440204	0.440204	0.440204	0.220102	1.10051
TCGA-MN-A4N1	4065.65	4115.79	4132.09	7640.86	752.702	493.444	973.599	1763.41	1808.29	824.412	443.297	4294.82	1528.72	1517.44	9984.97	10028.8	38.613	777.525	80.2348	22626.5	987.138	3.0088	41.3711	2.2566	2.50734	1.5044	1.00293	0	3.25954	1.5044	919.19	284.332	312.163	1474.56	2.00587	21.3124	0.501467	354.788	12.7874	2.00587	1.25367	64.4385	50.3975	74.7186	0.250734	0.250734	0.752201	0.501467	3.761
TCGA-05-4410	8877.59	8929.4	8893.33	13573.2	1245.42	429.511	1040.33	4041.01	4118.22	522.298	563.118	6937.58	12469.7	12718.8	6391.68	6522.01	4.91806	692.955	118.361	32762.8	4418.06	5.5738	12.623	5.5738	0.819677	0.655742	0.327871	22.6231	0.819677	0.983612	329.674	175.411	184.919	1083.78	1.47542	17.5411	1.80329	272.133	1.14755	0.491806	0.163935	79.0169	62.7873	39.5084	0	1.14755	2.62297	1.96723	1.80329
TCGA-97-8179	5667.93	5699.81	5674.24	13449.8	1229.93	523.035	698.266	1772.78	1808.65	347.03	460.935	9406.66	10515.5	10600.1	6937.49	6991.4	5.75615	908.919	126.635	20260.4	4968.56	11.1802	47.931	12.73	1.88182	0.885562	0.996257	6.53102	0.774867	0.664172	702.472	393.632	403.595	6590.91	0.664172	6.42033	2.4353	385.33	2.65669	1.99252	0.885562	78.0402	54.7942	91.4343	0.553476	1.77112	2.87808	0.553476	5.75615
TCGA-44-7671	14655.4	14754.1	14786.3	15345.6	2749.93	422.218	1885.17	8482.98	8712.38	829.336	346.428	10863.8	4267.19	4309.59	5787.06	5810.87	3.77499	336.555	125.736	10694	5185.38	13.648	9.87305	11.325	0.290384	0	1.16153	11.0346	0	0	352.235	211.69	245.374	1466.73	0.290384	8.71151	0	392.018	0	0.871151	0	43.2672	23.8115	64.7556	0.580767	4.93652	3.19422	0.290384	2.03269
TCGA-62-A46P	8275.69	8133.57	8187.46	12613.2	543.011	393.16	887.964	4721.78	4754.53	957.546	598.949	3456.12	4144.44	4171.72	11007.8	11027.1	18.1913	286.058	109.148	16411.5	18102.2	2.7287	10.0052	4.09305	0.227391	0.227391	0.227391	9.77783	0.682174	0.454783	565.068	134.161	134.843	4648.79	0.682174	11.8244	0	339.95	0.227391	0.682174	0.909566	32.517	25.9226	14.7804	0.454783	8.64088	12.0517	0	1.13696
TCGA-55-6543	25860.1	25825.2	25937.4	15514.7	1655.21	769.86	3067.97	16812.1	16977.1	1192.31	541.507	3397.86	3272.91	3339.26	10171	10138.1	3.10052	279.822	58.1348	17111.5	4993.7	10.0767	19.2233	11.782	0.310052	1.08518	0	4.80581	1.55026	1.86031	818.693	180.606	190.527	1500.81	0.930157	20.4635	0.310052	6831.39	0.465079	1.70529	0.620105	40.3068	26.1994	103.092	0.620105	0.310052	0.155026	0.155026	2.48042
TCGA-44-7659	25123.6	25260.1	25277	21997	2109.61	638.636	3213.33	15452.1	15461.8	1551.9	876.215	6684.39	10863	10977.7	9417.68	9509.98	7.80013	526.509	94.2516	17453.8	3010.85	12.3502	25.3504	8.77515	0.650011	0.325005	0	18.8503	2.60004	0.650011	702.662	230.104	238.229	876.865	0	12.0252	0.975016	354.906	1.62503	0.325005	0.325005	51.3509	38.0256	30.2255	0.325005	15.9253	16.2503	0.650011	1.62503
TCGA-MP-A4T4	10182.1	10432.5	10359.2	10617.2	521.624	339.556	927.525	4230.85	4365.07	633.432	458.759	10259.3	4901.48	4848.62	8811.27	8830.84	7.83088	395.242	66.78	19570.2	4266.09	1.52267	13.704	2.17525	0.217525	0.435049	0.870098	8.26593	1.30515	1.08762	467.243	316.933	312.365	1177.68	0.652574	7.83088	0.435049	278.431	0	1.30515	2.17525	50.2482	39.807	24.3628	0.217525	0.435049	0	0	0.652574
TCGA-55-6971	9187.97	9217.78	9217.17	12766.5	1841.62	846.09	939.784	5672.58	5745.01	756.873	926.762	6219.99	9029.47	9128.86	5702.69	5746.44	14.0388	582.812	77.5184	31271.8	2084.96	3.56056	28.281	4.47613	1.11903	1.11903	1.11903	7.12112	1.0173	1.22076	748.633	313.533	334.387	6649.39	1.32249	14.5474	2.13633	721.573	0.406921	3.3571	3.76402	92.9814	78.1288	28.7897	0.610381	0.610381	0.610381	0.915572	2.84845
TCGA-64-5815	11678.6	11792.6	11779.9	24831.6	1644.2	361.042	1020.82	6154.77	6246.09	398.753	810.951	10312.2	3074.6	3102.14	10986.4	10977	0.983766	342.842	69.1915	39536.4	2535.66	1.63961	14.1006	2.62337	0.163961	1.80357	5.41071	18.6915	0.163961	1.31169	508.115	265.289	266.601	1245.45	0.983766	6.39448	0	1036.23	0.327922	0.655844	0.491883	54.763	43.1217	22.1347	0.655844	1.14773	1.80357	0.819805	1.96753
TCGA-44-A47A	7844.04	7920.67	7999.85	20346.4	450.822	408.038	544.689	2729.19	2834.56	613.654	489.135	2658.95	5195.94	5065.68	9760.99	9882.95	23.6266	520.424	61.9401	17997.7	3015.91	6.38557	13.4097	3.19279	0.638557	0	2.55423	5.10846	0	0	699.859	137.928	132.82	1909.93	1.91567	6.38557	0	294.375	3.19279	2.55423	0.638557	53.6388	44.699	16.6025	0	26.8194	24.2652	0	1.91567
TCGA-75-6206	10299.7	10221.4	10290.7	18848.3	1323.35	924.186	1697.81	4868.59	4963.33	809.268	539.252	27124.2	4471.3	4585.44	9334.88	9375.38	2.34525	373.364	96.6244	14719.1	6092.03	4.3778	8.75561	6.09765	1.09445	0.46905	0.781751	13.7588	0.3127	1.40715	1041.92	342.407	380.087	4344.5	0.781751	39.4002	0.938101	321.143	1.5635	1.40715	1.09445	50.3447	38.3058	79.5822	0	6.25401	7.03575	0.3127	2.34525
TCGA-91-6835	8225.02	8181.09	8265.49	12301.5	1439.69	346.884	1118.99	3994.03	4018.7	416.564	510.047	5182.92	11742.3	11813.7	6779.06	6786.85	7.57388	1051.47	94.5653	37730.1	6237.85	8.65587	27.6988	6.05911	2.16397	2.16397	0.216397	26.4004	0.216397	1.94757	281.532	147.799	150.828	1062.72	1.94757	5.62631	0.432793	143.687	0.432793	0.216397	0.216397	115.123	99.1097	60.8075	0.216397	5.19352	7.14109	0.216397	0.64919
TCGA-55-7573	23701.5	23594.7	23554.3	20749.8	3978.92	535.544	4716.78	13775.3	13909.4	1101.17	766.342	5576.36	12687	12815.4	7875.62	7829.23	4.36335	350.676	85.8891	17595.6	4677.05	9.64531	44.3225	13.5494	0.918601	0.22965	0	57.4125	0.918601	2.2965	630.619	196.81	214.723	922.964	1.3779	16.9941	1.60755	290.048	2.06685	0	0	76.7031	65.6799	55.116	0	0.4593	0.918601	0.918601	4.36335
TCGA-50-5068	19860.4	19745.5	19799.5	32793.7	1486.43	483.344	1247.54	10526.6	10609.1	878.413	689.06	8989.18	9511.26	9620.69	6431.86	6497.32	3.22823	235.216	68.3494	45084	5273.71	11.0205	9.23942	8.90546	0.222637	1.2245	0.445273	17.5883	1.2245	0.779228	954.443	194.25	207.831	2700.47	1.44714	5.34328	0.333955	305.235	0.445273	3.6735	1.55846	106.309	87.8301	82.2642	0.222637	0.66791	0.66791	0.333955	0.779228
TCGA-4B-A93V	9274.38	9301.39	9303.5	8261.75	804.989	2003.88	1865.68	7846.1	8016.57	1452.49	708.881	4978.3	2624.72	2631.03	18116.3	18209.9	2.10455	1392.86	221.679	9049.55	1041.4	0.350758	50.8599	0	2.80606	3.50758	1.05227	0.350758	2.10455	2.4553	1180.3	255.001	258.859	2708.2	0.350758	21.747	0	144.863	8.76894	0.701515	5.96288	157.49	123.467	69.45	0.350758	0.701515	0.350758	0	2.10455
TCGA-97-A4M7	6011.35	6057.3	6042.4	10617.8	1280.7	268.98	1130.89	2586.78	2638.82	501.872	650	4694.35	3936.72	3990.22	12255.2	12301.5	18.8832	203.099	56.2299	27519.3	8470.78	7.76308	40.4939	10.071	0.629439	0.209813	0.839252	9.44158	0.839252	1.46869	919.82	258.28	268.561	1983.57	0.629439	3.14719	0.209813	1076.76	0	1.6785	0.629439	51.8238	37.1369	26.8561	0.209813	0.839252	0.839252	0.839252	2.51776
TCGA-MP-A5C7	11087.3	11034.2	11036.7	17037.7	625.664	852.308	843.187	4601.96	4646.42	810.582	551.788	6164.53	5241.53	5287.59	14408.5	14475.8	8.20842	349.542	60.6511	11559.5	3341.74	2.50813	19.153	3.8762	0.228012	0	0.228012	0.456023	1.14006	0.684035	1020.81	219.575	205.667	4570.27	0.684035	11.1726	0	73.4198	5.47228	0	1.14006	54.9508	40.1301	149.804	0.228012	75.0159	95.5369	0	1.36807
TCGA-J2-8192	7076.62	7127.88	7174.38	21810.8	2129.87	513.814	823.632	2459.73	2546.95	380.917	659.525	6568.59	5897.08	5868.35	7131.6	7095.43	2.06683	527.042	82.0531	37187.6	6787.68	4.96039	16.1213	3.10025	2.06683	3.10025	2.06683	47.5371	1.2401	2.06683	574.992	346.607	378.643	1051.6	0.413366	28.5222	622.322	10171.3	1.2401	6.20049	0.620049	72.1324	44.4368	184.568	0.206683	0.206683	0.826732	2.27351	8.68069
TCGA-05-5423	18231.9	18210.3	18266.1	17066.3	1971.89	772.121	1450.94	16626.5	16727.8	769.059	773.992	4031.65	9902.68	9950.91	8115.69	8158.82	3.65733	330.435	93.1342	19002	11134.4	7.82498	8.76057	8.59047	0.595379	0.765487	0.340216	9.01573	1.87119	0.170108	780.286	136.682	148.164	3488.83	3.147	16.7557	0.935595	380.532	5.01819	0.935595	2.29646	63.5354	53.0738	47.8004	0.595379	1.36087	0.935595	0.425271	1.02065
TCGA-86-A4P8	14622.9	14698.2	14768.2	20383.3	1929.89	632.486	1217.5	5835.84	5932.09	986.865	665.953	9620.12	9072.47	9242.91	17419.1	17539.4	36.8388	557.252	118.559	29822.1	3436.65	12.1931	23.3486	11.9337	0.778285	1.29714	0.518857	18.4194	0.259428	1.29714	1693.03	425.203	460.226	14275.3	1.29714	9.59885	0	146.577	1.03771	3.37257	1.29714	70.5645	41.5085	27.7588	0.259428	0.259428	0.518857	1.03771	2.85371
TCGA-64-1679	12256.2	12429.5	12433.9	15182.6	1107.91	266.433	2608.81	4792.53	4882.34	510.822	443.329	6678.24	3853.89	3918.93	9955.17	9989.74	0.816444	637.643	158.39	21114.6	2481.99	1.90504	11.9745	5.71511	2.17718	1.63289	0.816444	10.8859	0	1.63289	293.103	203.295	210.098	511.91	2.44933	10.3416	107.226	659.143	0.272148	1.63289	0.272148	94.7075	73.48	80.0115	0.272148	21.7718	17.1453	1.08859	3.26578
TCGA-91-6836	11319.5	11422.5	11411	25348.1	184.301	837.487	1302.16	7680.43	7693.68	657.402	722.148	17719.1	4875.55	4886.09	12692.1	12757.1	13.2504	3136.44	248.747	4552.42	336.681	0	46.0753	0.602292	0.903438	1.20458	0.301146	0.903438	3.61375	2.40917	310.18	187.915	171.954	979.628	6.62521	27.4043	850.738	255.673	8.73324	0.602292	1.20458	291.509	254.167	57.5189	3.31261	2.40917	2.71031	0.903438	9.93782
TCGA-75-6207	16804.3	16925.5	16894.6	9935.43	1258.08	826.377	1289.14	9754.29	9985	957.933	653.54	36212.6	6856.57	7006.65	7157.69	7202.25	13.8887	855.312	63.8494	20142.6	6600.6	2.12188	13.31	3.47217	0.578695	0	0.964492	5.78695	2.70058	0.771594	368.629	422.062	424.955	1944.22	2.89348	27.5845	59.7985	141.587	0.385797	1.54319	0.771594	79.667	53.8187	23.7265	0.964492	0.964492	0.964492	0.192898	2.70058
TCGA-44-7669	16288.3	16244.6	16451.9	9602.94	1866.12	317.714	1886.04	8379.43	8324.57	882.612	410.776	3362.29	5503.35	5499.1	10242.3	10324.2	8.4898	1101.39	180.245	9018.78	8940.73	5.87755	36.898	5.55102	7.5102	1.30612	0.653061	5.22449	0.326531	1.30612	296.816	117.551	122.776	2550.2	2.28571	23.8367	0.326531	166.531	0.979592	1.63265	0.653061	160	145.633	37.8776	0.326531	0.326531	0	0.653061	1.63265
TCGA-L9-A444	3690.37	3687.4	3725.81	4976.66	226.118	336.091	631.942	1776.48	1784.94	680.184	415.655	2526.63	4543.86	4635.08	9036.04	9075.37	26.0642	355.753	70.8763	10379.7	1243.31	0.457267	7.5449	1.3718	2.97223	0.457267	0	0.914533	0.914533	1.3718	579.585	111.116	110.658	2873.92	0.457267	7.08763	18.9766	115.688	4.1154	1.3718	1.14317	43.8976	30.8655	40.6967	0.457267	0.228633	0.6859	0	1.3718
TCGA-86-8073	9537.53	9481.16	9664.37	28491.5	2285.25	753.778	1177.64	2636.73	2607.47	459.527	575.476	11506.1	8858.06	8856.14	7615.5	7674.65	7.68725	704.665	81.3567	24609.5	5586.5	7.26018	20.4993	8.96846	1.92181	3.20302	2.56242	41.2122	1.28121	3.63009	928.449	615.194	646.583	4858.77	1.28121	11.3173	2.98949	1482.36	5.12483	5.97897	0.640604	87.3357	65.5552	102.283	0.213535	2.77595	1.70828	2.34888	5.97897
TCGA-93-A4JP	13997.3	13891.1	13933.4	19576.2	2168.99	619.123	1928.83	5196.23	5341.22	707.422	401.64	6324.88	5959.31	5930.8	19019	19250.9	44.3212	582.704	130.559	52322.1	18933.7	19.9274	59.4385	19.5838	1.71788	0	1.3743	24.7374	0.343575	1.3743	1694.17	339.452	332.581	6135.57	2.40503	20.6145	6.18436	72.1508	1.03073	1.03073	1.3743	79.3659	45.0084	59.4385	0.343575	2.7486	1.03073	2.40503	5.15363
TCGA-44-6777	9214.76	9145.85	9317.01	13709.4	971.315	340.287	1085.72	4036.82	4062.05	417.082	665.935	8829.66	6762.27	6855.28	6019.54	5963.01	2.25206	479.464	73.4172	22517.5	7143.32	2.92768	13.9628	4.27892	0.675619	2.25206	0.450413	30.4028	0.450413	1.57644	309.433	266.644	277.679	1242.01	1.12603	0.675619	0	620.668	0.225206	1.35124	0	44.5908	34.2314	31.5289	0.450413	0.450413	2.70248	2.02686	2.92768
TCGA-78-7152	27284	27172.5	27101.1	34354.4	1104.29	662.815	1943.5	15577.9	15606.8	1087.77	692.7	11342.9	8154.96	8184.36	7424.36	7531.99	6.31715	612.278	126.343	12874.4	6092.9	15.5499	15.307	14.821	0.242967	1.45781	0.97187	20.4093	0.728902	1.45781	322.904	203.85	211.868	1160.66	0.242967	11.6624	7.53199	220.614	0.485935	1.45781	0.242967	60.7419	51.995	34.9873	0.728902	8.01793	9.7187	0.485935	1.45781
TCGA-62-A46R	2831.84	2804.8	2830.24	2929.68	270.605	240.359	457.577	1663.96	1704.51	306.579	224.32	1962.74	2788.31	2787.85	10798.8	10766.2	5.95743	277.25	54.3043	10119.6	2006.28	2.74958	6.4157	3.20785	1.14566	0	0.458264	14.8936	1.60392	0.916528	417.02	95.548	92.1111	763.926	0.229132	12.144	0.229132	181.473	1.37479	0.458264	0.229132	39.1816	29.0998	22.4549	0	0.229132	0.229132	0	0.687396
TCGA-97-7941	7940.13	7915.59	7940.98	21700.5	1465.16	737.023	854.854	2198.16	2172.57	651.982	1179.79	5648.89	10085.8	10212.8	6599.78	6579.69	5.07708	376.762	74.887	34899	2936.88	7.40408	35.9627	10.1542	1.48082	1.48082	0.211545	376.762	1.05773	1.26927	1129.44	470.476	467.515	6356.29	1.26927	42.9436	158.87	355.819	4.2309	3.38472	2.11545	49.0785	35.5396	111.061	1.26927	0.84618	1.26927	0.634635	4.86554
TCGA-44-4112	4167.27	4217.51	4216.33	10057.4	471.84	885.976	368.993	1590.6	1587.85	456.138	595.492	3939.59	3338.21	3357.05	7448.95	7350.81	35.3291	298.335	47.498	30028.6	12965.4	5.88819	6.28073	6.28073	0	0.785091	2.35527	11.3838	1.57018	0.392546	509.524	109.128	124.044	5615.37	0.392546	8.24346	17.272	268.894	0.392546	1.17764	1.17764	34.1515	25.5155	21.1975	0.392546	2.35527	3.53291	0.392546	1.96273
TCGA-50-5066	13317.4	13238.1	13316.2	18819.4	1356.6	622.798	868.763	7778.07	7839.64	834.492	1022.68	12480.4	6481.53	6564.48	10394.2	10411.7	2.72958	792.487	81.584	30671.3	6108.79	2.57793	13.6479	2.123	0.909858	1.51643	1.21314	5.61079	3.03286	1.0615	547.431	227.919	238.838	4536.1	7.27887	6.67229	162.106	705.443	2.42629	3.63943	2.72958	79.461	51.7103	79.6126	0.909858	1.66807	2.27465	0.454929	3.79108
TCGA-L9-A5IP	11100.4	11224.1	11147.3	12113.6	389.346	567.413	1796.85	6271.96	6474.87	614.86	484.799	14123.9	2784.04	2794.08	11214.3	11279.9	1.39551	672.076	82.8931	5935.37	9491.12	4.46562	17.8625	3.62832	1.95371	1.67461	1.95371	0.279101	0.837304	0.279101	735.711	246.167	244.772	3014.85	0	11.7223	292.498	188.952	0	0.279101	1.95371	183.09	138.992	33.7713	0	9.21034	6.41933	0.279101	0.837304
TCGA-93-7348	14656.8	14647.4	14761.7	17616.1	1894.14	420.617	3246.39	9417.8	9475.39	691.807	853.137	5602.81	4041.95	4106.77	7432.14	7372.62	5.62967	428.981	97.9563	34566.7	9261.3	4.50374	24.4489	6.27307	0.321696	0.643391	0.643391	37.6384	0.482544	2.89526	453.752	254.783	260.252	712.717	0.643391	8.84663	0.321696	4200.06	0.321696	2.41272	0.160848	60.6396	49.3803	56.4576	0.160848	0.965087	0.965087	0.160848	2.57357
TCGA-91-6848	11386.1	11637.3	11418.2	13588.8	1878.61	977.317	1122.8	5227.53	5263.04	744.234	1130.95	20469.7	5310.92	5287.24	7380.52	7428.92	48.1424	1230.66	69.9775	38224.3	18508.2	9.73371	32.0949	8.41834	1.31537	1.31537	2.36766	38.9348	17.889	2.8938	781.327	853.672	833.679	12316.8	2.8938	3.41995	5.78761	2326.88	5.26146	7.36605	4.73532	100.494	67.6098	35.2518	2.10459	6.05068	9.20756	1.57844	8.68141
TCGA-44-7661	18045.1	18124.6	18186.7	12392.8	1283.63	292.044	2736.8	9174.7	9205.03	781.136	459.464	32726.1	6002.89	6008.3	6064.03	6075.79	5.8785	469.81	96.6426	17974.1	3294.08	10.5813	13.403	11.2867	1.41084	2.3514	0.705421	16.9301	0.47028	0.940561	315.088	418.079	425.369	3039.66	1.88112	7.28935	0.705421	491.678	0.940561	0.940561	0.23514	84.6505	66.0744	24.4546	0.23514	0.47028	0.705421	0.23514	1.64598
TCGA-86-8585	8416.32	8392.42	8423.26	10255.5	732.511	348.213	662.344	2735.12	2769.2	453.694	739.297	8978.12	5741.19	5784.37	12371.1	12387.3	13.8792	704.444	104.094	21529.4	2808.52	3.08426	37.0111	1.85055	2.00477	2.00477	1.38792	10.7949	1.07949	2.00477	610.683	418.688	434.572	2689.16	0.462639	15.8839	5.70588	443.208	1.38792	4.00953	0.925277	146.348	98.2336	56.2877	0.616851	0.771064	0.771064	0.925277	2.15898
TCGA-95-A4VP	6680.32	6664.55	6702.87	9369.66	1358.92	477.551	766.821	3474.14	3551.34	497.749	545.062	6152.55	3960.96	4081.87	14493.9	14462.8	14.5258	388.737	77.609	24171.1	1503.21	5.53362	11.6206	4.98026	0.415021	3.18183	2.21345	3.18183	5.39528	1.24506	862.138	328.559	346.128	4697.63	0.415021	7.74707	13.1423	498.164	1.52174	2.07511	0.691702	75.1189	48.9725	16.0475	1.10672	0.691702	0.276681	0.13834	3.59685
TCGA-95-A4VN	4930.37	4934.08	4915.77	5180.51	637.277	465.033	588.13	2276.95	2346.73	425.16	490.534	10492.2	2850.01	2912.37	13655.7	13770.9	9.96831	318.754	47.5234	15374.6	5300.59	1.85457	22.7185	1.39093	0.927285	1.62275	1.85457	5.33189	2.78186	0.695464	649.331	374.391	371.609	4224.94	0.463642	4.17278	0.231821	311.568	3.01368	0.695464	2.08639	46.1324	32.9186	28.514	0.695464	0.695464	0.463642	0.463642	5.10007
TCGA-MP-A4TA	4498.8	4506.02	4541.3	5670.75	270.242	430.118	651.468	2217.01	2237.85	696.234	557.812	6233.72	2538.42	2539.04	8792.56	8831.13	39.4017	848.889	60.2371	21460.9	6337.89	4.53841	24.755	5.15729	1.03146	4.12583	3.30066	3.30066	1.85662	1.85662	590.612	383.496	402.475	3760.9	0.825166	17.7411	288.602	388.447	0.412583	1.44404	0.825166	67.0447	48.8911	20.0103	1.23775	0.825166	1.65033	0	6.18874
TCGA-NJ-A4YF	4724.23	4676.48	4794.13	4234.46	436.764	401.357	1850.77	3039.07	3055.06	633.902	508.721	3264.08	3195.78	3208.11	11733	11884.7	11.8785	711.569	131.349	22796.9	2596.83	0.456866	35.6356	0.228433	2.51276	2.28433	4.34023	1.14217	1.82746	1.3706	912.362	210.158	206.96	3626.38	0	34.9503	56.6514	505.751	1.3706	3.88336	1.3706	56.423	40.8895	41.118	0.913732	0.913732	0.228433	0.456866	2.51276
TCGA-69-7760	6852.33	6847.8	6899.65	7539.04	1024.34	284.873	1717.08	3564.38	3593.02	399.727	465.142	14683.5	5758.05	5788.8	6161.09	6214.15	5.42615	626.419	69.3342	35932	3615.93	2.11017	22.0061	3.61743	0.301453	0	0.301453	8.44068	2.71308	1.20581	632.448	320.746	343.656	507.345	0.904359	4.22034	32.2555	471.774	0	1.20581	0.301453	35.5714	25.0206	27.1308	1.20581	3.01453	2.11017	0	1.50726
TCGA-05-4384	19960	19845.1	19893.1	14319	1521.47	417.916	1808.53	17762.5	18036.2	1261.89	468.652	17919.2	6541.89	6642.3	4828.57	4842.38	1.65184	272.672	56.5166	18770.2	2940.16	13.4507	10.619	10.855	0.471955	1.29788	0.235978	8.61318	0.589944	1.0619	739.79	258.16	271.138	4781.5	0.589944	16.4004	0.353966	102.532	0.94391	2.24179	0.707933	55.3368	50.8532	77.9906	0.235978	0.707933	1.65184	0.117989	1.76983
TCGA-05-5429	15937.5	15903.7	15903.8	23115.6	847.383	497.547	858.246	6827.57	6841.67	682.614	569.019	4200.79	5080.96	5193.51	7210.95	7303.86	3.62129	185.925	77.4766	49273.7	12485.8	12.198	4.47897	10.7686	0.381189	0.66708	1.52476	45.1709	4.47897	0.381189	600.182	180.302	184.591	2050.51	2.28713	5.24134	1.04827	510.316	1.62005	1.42946	1.52476	55.8441	50.1263	24.5867	0.381189	0.66708	0.762377	0.762377	0.952972
TCGA-62-A471	4276.18	4238.38	4191.36	5789.6	531.721	497.005	651.248	2216.97	2322.43	387.145	537.433	3026.85	1340.29	1331.94	7735.44	7758.73	25.9269	717.603	81.2961	14679.9	1845.2	1.31832	58.0059	0.878877	1.31832	0.439439	0.439439	14.5015	8.78877	0.439439	562.921	151.167	166.987	3022.46	0	42.1861	123.922	92.7215	4.39439	1.31832	0.878877	78.2201	60.6425	20.6536	1.75775	0.439439	0	0	2.63663
TCGA-55-6978	8442.58	8487.06	8448.49	14439.1	842.033	670.479	869.837	3136.95	3221.66	568.967	806.776	11014.6	4607.93	4623.91	6194.16	6229.41	5.08746	1218.98	84.9487	39277.8	1947.31	3.90433	20.8231	3.19445	1.65638	1.18313	2.83951	19.5216	3.07614	1.77469	676.632	455.387	453.848	5321.24	0.828191	16.6821	17.9836	1550.49	0.591565	6.3889	2.60289	104.944	88.3798	39.6348	0.591565	2.48457	2.60289	0.591565	6.03396
TCGA-49-6761	8026.27	8013.37	8087.67	12794.3	1198.93	767.934	977.483	4181.66	4207.59	863.337	826.074	7610.43	7471.48	7508.63	7545.67	7534.56	9.20354	837.859	98.433	23460.5	13877.6	13.8053	12.0095	13.1319	0.897906	2.46924	2.80596	34.7939	12.6829	2.13253	896.56	419.659	421.118	10000.4	0.67343	6.17311	367.131	848.97	3.47939	4.71401	2.46924	74.3018	58.1394	64.6493	2.24477	0.67343	1.68357	0.224477	3.59163
TCGA-75-6212	21508.7	21266.2	21460.9	26687	1224.36	588.513	1703.09	10162.2	10274.6	887.444	504.184	24975.1	7586.83	7731.62	6185.46	6284.5	3.58001	405.734	54.2968	16401.8	1086.13	2.18778	14.7178	1.79	0.994446	1.59111	0	7.55779	0.994446	2.18778	545.951	336.719	366.752	1523.69	0.795557	18.0989	0.198889	6923.14	2.18778	0.596668	2.18778	71.6001	59.8657	26.2534	0.198889	3.7789	2.98334	0.198889	2.78445
TCGA-J2-A4AG	5937.12	5858.69	5947.7	10659.2	1088.07	381.372	658.292	2361.28	2385.4	617.864	462.053	4208.97	4559.81	4576.29	10671.3	10686.7	25.8528	453.899	111.219	13151.1	4433.14	3.9907	17.3509	5.03175	0.347017	0.173509	0.173509	7.46087	0.867543	1.21456	722.663	216.365	225.908	4039.28	1.56158	6.24631	37.6514	187.042	0.173509	2.25561	1.21456	36.6103	21.5151	25.1587	0.173509	0.520526	0.173509	0.173509	2.25561
TCGA-95-7948	10197.7	10076.6	10217.3	23256.7	641.034	314.377	1072.88	3339.94	3344.23	632.305	538.362	2235.11	5778.03	5908.66	11317.1	11244.1	6.95328	574.46	113.472	10237.2	7446.52	1.77531	17.0134	1.62736	0.591769	0.887653	0.443827	6.06563	3.10679	0.443827	576.975	142.912	148.682	1935.08	0.887653	60.6563	0	500.193	1.62736	2.21913	0.739711	65.3904	46.8977	90.6886	0.591769	3.25473	2.36707	1.33148	5.17798
TCGA-78-8662	8510.87	8541.07	8472.46	10042.5	2996.11	1626.26	1673.32	4528.94	4571.55	643.947	389.88	4505.29	4610.42	4640.16	17661	17667.3	19.2013	642.308	194.121	18084.1	6531.49	0.468325	48.0033	0.234162	5.15157	2.34162	0.93665	1.17081	2.10746	1.40498	982.077	330.872	355.459	4729.85	2.57579	30.207	0.234162	432.966	0.234162	2.34162	3.04411	293.171	217.771	291.766	0.468325	1.8733	1.17081	0	12.6448
TCGA-NJ-A7XG	8596.24	8580.41	8560.56	11588.6	1130.75	223.592	1092.87	2962.23	3023.85	338.555	418.2	2954.19	3160.61	3208.6	11391.9	11519.1	1.21782	310.788	56.5069	14328.2	6092.28	11.3257	22.5297	9.98614	0.487129	0.121782	0.121782	3.04455	0.487129	0.243564	1058.9	124.827	124.461	695.985	0.365347	5.35842	1.21782	378.621	0.365347	0.365347	0.608911	31.7852	23.6257	24.1129	0.243564	0.365347	0.730693	0	1.70495
TCGA-91-6831	10668.9	10663.3	10675.8	12996.4	292.956	414.923	2023.4	5346.15	5387.09	517.516	452.658	7058.91	6972.49	7016.46	7798.63	7859.1	17.5201	1063	169.305	23907.7	7947.21	2.86386	31.6709	2.35847	2.6954	2.02155	0.505387	8.59158	0.842312	2.35847	361.352	229.783	219.169	772.737	0.842312	22.574	50.5387	608.823	0.842312	1.85309	0.336925	132.074	119.777	33.0186	0	0.842312	0.336925	2.19001	4.54848
TCGA-55-6979	9677.67	9712.45	9787.47	12429.6	903.693	983.009	880.905	5517.01	5547.64	767.407	689.423	6055.2	5877.48	5903.68	5812.67	5823.77	21.3086	806.917	69.845	46644.3	1371.6	2.5156	21.9005	4.14335	1.77572	2.07167	0.44393	14.3537	0.88786	3.10751	661.012	253.336	263.99	5065.83	1.9237	4.4393	1.18381	565.715	3.10751	5.47514	2.36763	118.973	93.3733	191.186	0.147977	0.88786	1.33179	1.18381	3.99537
TCGA-91-6828	8909.18	8823.53	8949.42	14142.5	705.422	677.07	1554.39	4503.96	4603.29	557.319	641.581	4937.36	8738.08	8735.1	11732.7	11785.8	10.3097	1222.89	156.827	19815.7	1223.49	0.396527	29.7396	0.594791	4.16354	1.58611	0.793055	9.71492	0.991318	0.396527	478.609	90.4082	102.304	1922.76	0.198264	15.4646	0.594791	396.131	0.396527	0.991318	1.18958	101.313	83.469	72.168	0.396527	1.98264	1.58611	1.18958	4.3618
TCGA-MN-A4N4	7314.75	7391.48	7334.39	10994.2	471.497	318.193	1156.24	3272.1	3363.61	442.784	551.591	5806.06	1972.63	1989.76	6542.69	6552.43	24.6831	244.144	43.1534	43877.6	5455.79	2.35077	10.4105	2.8545	0.335824	0.83956	0.83956	1.51121	0.671648	1.00747	855.343	266.476	249.013	1466.37	0.335824	3.35824	52.5564	390.227	1.84703	2.18285	0.335824	51.8848	27.2017	18.974	0	0.671648	0.671648	0.335824	5.54109
TCGA-49-6742	8671.29	8551.26	8587.22	12416.2	1281.16	487.071	1082.04	3622.05	3673.61	362.053	446.12	4391.65	7439.1	7424.8	8921.76	8949.06	11.7001	839.807	150.801	23652	14416.5	3.90003	42.0337	5.20005	1.51668	0.650006	0.650006	189.802	0.433337	1.95002	398.02	153.835	185.252	2009.6	1.08334	26.6502	307.236	1058.43	0.866674	0.433337	0.650006	93.1675	83.4174	76.0507	0.216669	2.81669	1.51668	0.216669	5.20005
TCGA-55-6712	14713.2	14677.9	14733.2	16549.5	733.272	285.694	1210.15	6068.97	6084.36	534.394	369.674	34385.6	12262	12380.7	4872.87	4913.91	2.29527	498.479	75.744	20105.5	4690.73	5.26563	8.23598	5.13061	0.405048	0.405048	1.08013	7.42589	0.405048	1.08013	304.326	428.271	425.166	614.863	2.02524	18.4972	0.945113	391.277	0.540064	0.135016	0.540064	71.2885	62.6475	41.0449	0.405048	4.45553	5.53566	0.67508	1.62019
TCGA-62-8398	4623.6	4652.33	4536.05	6298.53	361.093	293.152	1200.01	2297.1	2398.23	383.147	650.904	4916.08	3167.42	3204.62	6416.15	6370.7	9.13314	532.841	76.4065	30601.2	1973.43	0.668279	44.9974	0.445519	1.1138	0.445519	0.668279	12.4745	28.9587	0.668279	471.582	118.285	121.404	1772.5	0.445519	48.5616	6.46003	296.716	0.22276	1.55932	0.891038	101.801	84.8714	132.542	0.22276	0.445519	1.55932	0.445519	3.11863
TCGA-44-2656	5864.04	5930.23	5933.98	10142.5	830.345	554.815	621.937	2646.4	2667.99	822.834	526.182	3693.13	7791.34	7783.83	5659.86	5734.96	56.3264	343.121	49.755	11958.6	2878.28	5.16325	1.87755	3.28571	0.469386	1.40816	1.87755	4.69386	1.40816	0.938773	256.754	73.2243	81.2038	6483.16	2.81632	3.75509	0.469386	187.755	0.469386	2.81632	0.938773	40.8366	24.8775	34.2652	3.75509	0	0.469386	0	1.40816
TCGA-44-3918	2136.18	2123.14	2162.7	6737.14	732.738	361.424	244.995	636.089	660.363	366.819	401.433	3343.17	3473.99	3485.23	4045.79	3950.49	38.2103	259.83	29.2196	18635.8	3274.4	1.79813	17.0822	1.79813	0	0.899065	0.449533	5.39439	0.899065	0.449533	458.973	97.9981	111.035	2781.26	2.69719	5.84392	0.899065	255.784	1.3486	4.49533	4.94486	24.7243	22.4766	164.079	0	1.79813	2.24766	0.449533	0.899065
TCGA-75-7027	6774.73	6750.9	6777.02	13785.5	400.684	606.122	1053.89	2646.29	2628.49	513.093	606.84	6765.68	3275.67	3319.17	3948.55	3930.89	15.2177	908.896	71.3507	29494.1	6434.05	2.297	19.6681	3.73263	0.717814	1.43563	0.861377	209.889	2.297	0.861377	792.754	326.892	358.907	4270.85	0.430688	26.9898	622.058	904.445	0.717814	2.87126	3.01482	121.311	106.811	55.5588	1.43563	0.287126	0.430688	0.287126	6.89101
TCGA-05-5425	12071.6	12158.2	12187.7	22848.2	956.84	701.804	1148.8	5548.18	5662.08	735.839	754.672	9114.6	4814.38	4824.82	10172.4	10123.2	10.2105	544.108	107.778	47271.4	12420.5	3.40351	14.2947	2.72281	1.3614	2.26901	1.1345	21.5556	1.81521	1.3614	678.66	193.546	196.042	5412.72	1.81521	12.2526	20.4211	417.951	11.1181	1.58831	1.58831	147.259	120.484	65.3474	0.453801	1.81521	0.226901	0	1.1345
TCGA-78-7535	14265.6	14378.8	14257.6	35017.8	1023.69	645.935	2785.68	7433.53	7488.54	794.927	400.443	1588.25	6979.45	7002.14	6921.23	7018.87	5.95966	971.883	152.43	6379.35	1891.5	1.83374	8.93949	1.83374	1.14609	2.06296	0.229218	2.52139	0.458435	2.97983	681.235	130.196	141.886	1210.96	1.60452	27.0477	0.229218	473.793	1.83374	0.687653	0.458435	78.8508	77.4755	34.6119	0	2.06296	0.91687	0.687653	2.29218
TCGA-86-8279	4886.57	4950.13	4957.16	14129.7	1499.32	731.269	1099.34	1934.18	1947.71	517.081	531.143	7114.46	10993.1	10975.3	6820.22	6851.86	8.92451	686.917	116.83	21199.2	6374.53	1.3522	21.3647	0.540879	5.67923	1.62264	1.89308	18.6603	0.811319	0.27044	1105.56	415.666	410.798	2017.21	0.811319	18.6603	4.59747	1421.7	0	9.73583	1.89308	87.352	71.6665	254.484	1.08176	1.3522	0.811319	0.540879	2.16352
TCGA-93-A4JQ	5755.98	5793.85	5814.75	8800.81	646.438	399.567	741.105	2241.27	2272.49	732.991	598.49	9113.82	3964.2	3931	10741.1	10667.8	57.5377	557.181	104.01	39409.6	2481.99	4.91775	19.9169	4.67186	1.72121	1.22944	1.47533	5.16364	0.98355	2.45888	589.884	322.85	332.44	2970.81	0.491775	4.67186	209.988	340.308	0.98355	3.19654	0	48.4399	38.1126	21.6381	0.245888	0.245888	0.245888	0.98355	3.9342
TCGA-78-7150	14339.9	14390.6	14377.8	12116.4	1059.83	276.313	4589.69	6593.03	6747.83	600.077	443.258	4615.73	3174.27	3140.13	4421.01	4478.3	13.5987	381.63	41.664	23344.6	1902.37	3.18266	10.9947	2.02533	0.289333	0	0.578666	17.0707	0.867999	0.578666	438.34	164.631	161.448	804.057	1.15733	19.6747	8.67999	496.496	0.289333	0.289333	0	63.3639	50.6333	46.5826	0.578666	0.289333	0.867999	1.15733	3.76133
TCGA-91-6840	4522.66	4494.16	4571.63	7181.13	2777.03	1007.25	6937.52	3282.32	3299.87	907.957	581.907	2372.05	5395.95	5438.58	6677.81	6733.88	9.15917	1086.26	68.5654	24311.6	4955.54	6.07758	46.3095	4.53679	18.4895	7.01918	0.941597	6.84798	2.39679	0.855998	4160.92	265.53	295.576	10503.3	1.1128	17.7191	0.941597	293.179	21.8279	3.33839	4.36559	255.686	216.311	190.545	1.7976	2.91039	2.73919	0.342399	24.4815
TCGA-78-7155	3086.9	3137.75	3105.71	3561.92	186.663	106.565	571.132	1533.7	1583.85	165.768	156.713	1883.34	2034.49	2040.75	24706.4	24885.4	20.1986	2276.17	133.032	6754.69	13585.3	1.39301	68.9538	1.39301	2.78601	2.08951	0	2.08951	4.17902	2.78601	634.514	88.4559	105.172	1032.91	0.696503	38.3077	0.696503	153.927	0	9.75104	2.08951	514.716	361.485	27.1636	2.08951	3.48251	4.87552	0	15.3231
TCGA-64-5781	17701.6	17772.1	17807.7	22934.8	1170.39	796.782	1304.67	9164.62	9257.87	753.02	872.683	12377.8	4456.57	4541.1	4682.16	4723.99	6.69195	497.758	69.7372	24411.9	7840.59	11.2707	8.9813	11.7109	1.14468	0.88052	1.49688	84.4418	4.31455	2.0252	601.571	355.906	346.749	2464.4	0.352208	4.5787	5.89948	703.887	0.264156	0.88052	1.93714	105.134	91.9263	38.4787	0.88052	1.84909	1.32078	0.44026	2.3774
TCGA-44-5644	6190.71	6160.76	6181.74	4421.93	196.737	851.907	2391.8	7133.62	7106.39	539.293	636.9	2360.85	2665.68	2643.86	8015.13	8019.87	2.87578	1202.41	185.911	10982.1	3773.36	0.50749	37.3851	0	3.21411	1.18414	0	3.7216	0.338327	0.845817	235.306	46.8583	42.9675	263.049	1.69163	24.6979	876.774	272.861	0	0.338327	0.845817	148.018	141.59	198.936	0.338327	0.845817	1.35331	0.169163	2.19912
TCGA-55-8620	2371.61	2335.68	2382.5	3448.55	140.554	543.398	303.664	1078.52	1090.31	255.603	233.84	2641.5	3417.83	3388.25	5300.34	5254.78	6.91433	735.186	36.4986	58378.4	14173.8	1.02015	35.8185	0.453399	0.793448	0.453399	0.11335	4.19394	1.92694	1.02015	258.777	121.738	117.657	1473.55	0.11335	1.24685	634.418	229.42	0.340049	0.566748	0.566748	107.569	69.1433	10.0881	0.566748	0.566748	0.340049	0.226699	5.44078
TCGA-97-A4M5	9857.21	9800.58	9942.36	11905.3	1331.36	326.331	1028.03	4039.51	4068.21	587.472	397.413	9416.09	4300.27	4355.01	12411.4	12477.2	19.0059	248.787	74.313	32939.5	2851.07	13.6842	20.5264	14.6345	0.190059	0.760235	0.570177	8.55265	1.33041	0.190059	786.654	269.313	269.694	3445.96	0.380118	11.0234	207.544	380.498	0.190059	1.14035	0.570177	42.1931	26.2281	34.7808	0	1.71053	1.14035	0.380118	1.52047
TCGA-86-8278	9369.84	9470.78	9398.36	16545	781.077	378.055	834.087	3016.75	3008.46	262.449	383.498	73379.8	10857.9	11020	4734.97	4814.85	1.3016	279.488	72.2978	20611	5135.98	0.828289	21.6538	1.65658	1.41992	1.18327	0.473308	24.4937	0.828289	1.18327	526.437	1071.57	1057.37	823.201	0.591635	24.8487	7.69126	1408.57	1.18327	2.72152	0.591635	89.1003	69.3396	155.837	0.236654	0.828289	0.946616	1.41992	2.48487
TCGA-49-AARR	7494.71	7488.8	7498.51	14368.5	2484.65	514.117	807.386	3075.62	3113.21	533.542	537.976	8697.97	12449.2	12501.2	6945.33	6989.04	7.81205	530.163	74.1089	22154.1	12890.5	22.5916	48.5614	19.2134	0.844546	2.11136	0.211136	72.2086	1.47795	1.26682	772.126	397.57	438.53	7366.34	1.05568	9.50114	1.90023	1034.78	0.633409	2.3225	1.68909	58.0625	46.8723	50.4616	0.422273	3.58932	4.645	0.844546	4.85614
TCGA-67-6217	10352.7	10228.9	10329.3	13070.7	2091.38	834.756	1823.18	7603.43	7655.97	927.507	594.579	6670.28	12771.6	12936.7	11425.9	11460.6	2.2845	322.267	85.5926	29111.4	9234.41	10.9656	25.5864	10.3564	2.7414	1.2184	0.3046	26.8048	3.9598	1.8276	1024.52	265.002	293.33	3165.4	0.6092	33.6583	1554.22	179.409	2.5891	3.046	3.1983	64.5752	49.9544	49.1929	0.7615	1.3707	1.523	1.0661	3.9598
TCGA-O1-A52J	5278.59	5312.44	5404.68	5901.79	1772.71	539.744	1017.74	3940.21	3909.46	474.634	466.366	4455.41	7236.81	7223.89	16585.3	16626.4	5.16749	385.236	123.503	12748.2	525.534	4.65074	31.7801	7.75124	2.32537	2.32537	0.258374	1.80862	1.80862	0.775123	712.08	278.269	295.839	1530.87	0.516749	9.81823	336.92	136.68	2.32537	0.258374	2.84212	68.2109	51.4165	20.4116	1.0335	0	0.258374	0.516749	2.58374
TCGA-97-7938	25650.6	25713	25596.8	17276.1	2747.24	502.437	3147.39	18891.3	19017.8	1010.42	566.858	7223.23	6113.99	6281.85	8280.52	8289.99	1.3854	305.249	53.3378	18792.5	13611.3	20.0883	6.00339	30.9405	0.461799	0.2309	1.3854	15.9321	0	0.461799	427.626	162.092	169.018	573.093	0.923598	9.23598	0	383.293	1.6163	0.2309	0	28.6315	21.4737	33.9422	0	1.3854	0.923598	0.2309	0.461799
TCGA-49-6743	9176.43	9127.84	9068.15	25705.9	576.91	407.653	1724.86	3915.1	3911.18	261.224	453.31	5923.03	4115.66	4107.51	4744.43	4745.73	3.91347	685.835	105.337	24578.5	1576.8	2.60898	23.1547	3.26122	1.30449	1.95673	0.326122	6.84857	0.652244	0.978367	387.759	138.928	148.386	1004.13	0	67.1812	374.388	640.504	2.9351	1.30449	0	143.494	127.84	40.7653	0.652244	0.652244	0	0.652244	1.30449
TCGA-49-4512	10668.4	10600.9	10699.8	18128	1199.36	548.237	1512	5947.03	5930.6	420.788	497.832	4737.78	6946.68	6948.11	7544.68	7568.93	3.66874	808.558	102.406	25895.9	6757.5	8.45405	14.1964	8.29454	3.50923	1.27608	3.50923	59.3379	1.75461	2.07363	537.55	245.008	255.536	756.398	0.638041	30.626	1.5951	1784.28	1.91412	1.91412	0.15951	90.7614	77.0435	69.5465	0.15951	17.7057	15.1535	0.638041	5.42335
TCGA-75-6205	15131.8	15119.2	15208.7	17233	1606.77	612.365	1688	10745.9	10845.5	1246.23	912.867	20285.3	5916.51	6043.04	11440.5	11459.3	5.52787	961.85	101.805	23580.5	20392.3	5.68142	6.90984	3.22459	1.53552	1.53552	0.921312	7.21694	1.22842	5.22077	522.538	386.798	391.404	1762.47	1.99618	15.5088	2.91749	513.017	1.53552	1.99618	0.307104	120.538	95.97	36.2383	0.76776	0.76776	0.307104	0.307104	4.76011
TCGA-91-8496	13095.2	13141.3	13212.4	43910	4129.37	392.896	1158.95	2826.92	2904	319.273	717.5	7178.03	7732.29	7824.5	13147.3	13077.1	4.8986	445.34	96.243	27736.6	2800.99	12.1024	13.1109	14.4076	0.720382	1.00853	1.15261	44.9518	0.864458	0.288153	1050.17	328.062	337.139	2962.07	2.4493	21.8996	0.288153	151.136	1.72892	0.864458	0.144076	69.733	45.24	70.5974	0.144076	0.720382	1.15261	0.144076	1.58484
TCGA-97-7553	26741.9	26622.3	26755.7	18072.8	2938.78	443.543	3230.28	18334.3	18491.8	1228.66	542.266	8129.13	7916.07	8074.19	8767.68	8844.31	2.83803	559.7	98.3174	14516.5	881.005	13.582	11.9603	15.8119	0.608149	1.2163	1.2163	10.744	0.202716	2.4326	363.268	144.537	137.847	1798.5	1.41901	15.8119	0.405433	287.046	2.83803	0	0	61.8285	52.7062	53.3144	0.405433	1.62173	1.2163	1.41901	1.62173
TCGA-91-6847	7561.13	7424.25	7581.81	14668.3	2646.45	1155.99	1627.13	3395.27	3377.21	800.399	498.345	1864.11	4923.39	4897.93	12797.5	12824.7	91.3995	2454.29	113.814	38999.1	4487.72	3.6995	120.778	3.04665	5.00521	0.870471	1.30571	2.3938	0.870471	1.08809	1193.85	335.132	361.463	3959.56	1.52333	9.35757	3.6995	677.88	4.78759	11.0985	6.31092	135.576	96.4047	105.98	1.30571	1.08809	0.652854	4.56998	6.96377
TCGA-93-A4JO	5833.64	5833.64	5863.7	9720.79	766.198	368.651	699.552	2527.43	2630.19	711.203	423.18	3516.63	4246.71	4257.2	11579.7	11634.4	20.7395	688.599	103.931	11269.3	844.728	4.8936	21.6717	5.82571	0.699086	0.932114	1.39817	3.72846	0.699086	2.79634	595.388	159.158	164.984	4001.57	0	14.9138	0	259.128	1.6312	0.932114	0.699086	71.5398	59.6553	47.3048	0	0.466057	0.699086	0.233029	5.59269
TCGA-53-7624	15713.6	15795.7	15614.9	7220.62	632.796	480.217	5667.24	7701.86	7799.95	663.789	460.123	24440.3	4663.55	4692.5	8499.16	8574.08	14.3043	776.521	124.652	7577.89	13587.4	0	16.3478	0.340579	2.38406	0.340579	0.340579	24.1811	0.681159	1.7029	790.144	417.55	406.992	424.362	0	6.47101	195.833	249.985	3.40579	0	0.681159	204.348	178.804	44.2753	0.681159	4.08695	7.15217	0	7.15217
TCGA-97-7554	17112.5	17151.4	17230.9	16218.2	3669.95	439.038	3016.7	9408.98	9477.93	1015.39	462.316	4073.33	5618.81	5603.49	5869.86	5854.53	7.66107	385.706	57.7527	15534.9	3723.28	4.41985	8.54504	3.83054	0.88397	0.294657	1.76794	5.00916	0.88397	2.0626	403.09	149.686	183.276	1140.62	0.294657	22.0993	0.294657	1064.59	5.00916	0.88397	0.294657	49.2077	41.2519	38.8947	0	0	0.589313	0.88397	3.24122
TCGA-50-7109	9885.67	9842.75	9983.72	8044.04	583.259	406.719	2032.84	8207.41	8357.6	804.028	605.279	5971.49	7159.08	7178.47	9634.78	9689.18	2.0703	850.704	105.02	16679.8	1624.05	0.752835	14.6803	1.12925	0.376418	0.752835	1.69388	9.03402	3.76417	0.752835	384.322	116.125	122.9	1125.86	0.188209	10.1633	0.941044	588.717	0.188209	0.941044	0.564626	61.1678	50.2517	26.161	1.69388	1.12925	0.752835	0.752835	4.70522
TCGA-05-4396	21643.1	21590.6	21769.5	23846.2	2069.81	923.512	2701.15	10276	10378	863.104	597.645	2761.89	5395.21	5416.71	7860.93	7832.56	7.53706	619.147	159.498	10266.9	1021.94	8.09126	23.3871	6.42867	1.33007	1.21923	0.110839	4.65524	1.44091	0.775874	320.879	77.8091	104.41	1474.83	0.886713	24.3846	5436.99	282.307	0.221678	0.110839	0.110839	89.2255	85.1245	100.642	0.554196	37.907	40.0129	0.221678	0.997552
TCGA-78-7162	33162.6	33414.6	33208.1	33798.9	3929.31	1116.91	5107.46	14287.7	14393.3	1206.73	639.234	13309	3097.6	3083.6	13332.9	13376.1	4.0827	589.658	139.395	18277.1	3066.11	2.33297	38.494	1.74973	0.583243	0.583243	0.583243	17.4973	0	1.74973	835.787	351.695	383.19	2945.38	0	29.1621	8.1654	409.436	2.33297	0.583243	0	60.6572	48.4091	81.654	0	11.6649	18.0805	0	5.24918
TCGA-86-8281	7738.76	7782.69	7698.57	16109	1018.31	743.89	864.819	2696.22	2727.77	577.846	672.825	15508.2	6875.3	6893.11	5154.48	5096.82	3.56172	350.066	92.0958	11388.3	2933.5	2.54408	25.4408	3.0529	1.18724	0.678422	0.169606	9.1587	0.678422	0.169606	1065.29	524.251	547.148	4854.11	0.848028	22.5575	43.2494	353.458	0.169606	3.0529	2.03527	53.9346	46.6415	122.625	0.508817	3.56172	5.25777	0.848028	3.39211
TCGA-97-A4M6	6157.91	6114.83	6119.83	12571.5	1539.48	296.69	796.739	2465.91	2477.15	550.148	660.333	4276.79	4246.2	4303.48	10044.8	10059.5	26.8441	231.608	95.359	20611	1920.29	6.71102	21.6938	8.4278	0.312141	0.468211	0.936422	5.61853	4.52604	0.780351	746.328	290.915	274.684	1706.16	1.87284	26.688	0	112.839	0.15607	1.40463	1.71677	47.2893	34.1794	74.9137	0.468211	0.15607	0	1.09249	3.43355
TCGA-91-8499	4247.91	4264.23	4296.87	7992.29	1081.2	900.31	327.957	1686.98	1730.43	402.672	867.672	2160.82	2525.15	2496.25	18994.6	19194.4	12.5835	1623.66	113.252	244725	18207.5	0	85.3319	0.196617	2.75264	0.196617	0.786469	0.589852	5.89852	0.786469	348.799	126.818	130.75	2459.68	0.196617	6.48837	954.97	189.932	7.27484	4.91543	0.786469	188.949	120.526	17.3023	1.1797	1.37632	1.37632	2.35941	4.91543
TCGA-49-AAR0	12043.5	12098.9	12044	10211.4	1859.99	709.094	1432.53	6902.75	7016.19	999.425	559.148	7637.49	5538.46	5609.3	13103.8	13126.6	16.2985	822.097	91.9237	21656.6	1629.85	11.083	31.5105	15.6466	0.651941	3.2597	0.869255	2.82508	1.73851	1.5212	1068.31	444.624	455.055	8202.07	0.651941	5.86747	18.2543	197.973	4.12896	2.39045	2.82508	84.1004	60.1959	22.8179	0.217314	3.47702	3.69433	0	5.21553
TCGA-73-7498	13488.9	13557.2	13480.8	16525.1	1603.5	580.861	1925.09	6321.21	6391.71	746.386	526.22	11522.5	10543.6	10712.5	10953	11007.7	6.24926	548.493	127.229	16562.6	5161.41	13.2997	17.4659	14.1009	1.44214	0.480712	0.320475	6.72997	1.44214	0.961425	880.024	347.876	358.932	5013.83	0.801187	22.7537	1.12166	168.41	0.961425	2.5638	1.76261	49.6736	35.733	136.522	1.12166	2.08309	1.2819	0.320475	4.32641
TCGA-86-8668	10117.7	10103.5	10183.3	23426.5	2741.66	445.52	983.008	2377.7	2417.9	463.162	754.391	8164.98	9358.38	9423.6	8015.17	7993.19	2.89205	200.853	63.9143	23109.5	12964.5	1.44602	30.3665	2.02443	1.59063	0.144602	1.15682	117.706	0.57841	0.867615	1163.04	486.298	514.64	3198.17	1.30142	21.2566	0.867615	6520.13	0.289205	2.16904	1.44602	77.0731	53.9367	115.248	0.57841	0.867615	0.867615	0.289205	2.45824
TCGA-64-5778	16205.9	16196.5	16207	23786.4	926.785	741.925	1460.95	9977.03	10093.7	1392.15	517.897	4527.82	8366.66	8431.63	8704.77	8699.69	6.32087	504.012	113.983	15376	2167.44	8.49691	19.7916	8.49691	1.34707	1.65793	0.518104	5.28466	3.10862	1.13983	1000.56	175.741	173.15	3288.61	2.79776	16.7866	1.34707	114.087	2.4869	2.17604	3.83397	92.7406	70.773	130.251	2.27966	1.45069	0.621725	0.414483	1.03621
TCGA-86-8673	5092.1	5070.21	5123.93	10722.5	445.857	639.275	820.315	1949.44	1936.17	367.605	496.477	4386.51	2979.75	2961.4	7330.23	7370.9	7.51569	964.66	63.6623	21854.7	10132	1.10525	13.263	0.884198	1.7684	0.663149	1.10525	5.30519	4.64204	3.09469	752.011	280.291	288.691	2982.62	0.442099	9.28408	581.581	739.19	0.442099	3.97889	0.22105	145.451	105.441	72.2832	0.884198	3.53679	2.65259	0.663149	6.41044
TCGA-44-7662	11889.6	11929	11931.1	14265.9	377.957	305.377	1935.8	4735.65	4766.19	607.199	544.66	7794.66	3000.86	2991.44	5124.28	5245.38	4.60158	795.864	94.3324	22588.5	4864.91	0.627488	10.4581	0.627488	0.836651	0.209163	1.6733	2.09163	0.209163	1.6733	369.8	227.569	225.059	834.977	1.04581	7.52986	3.97409	767.836	0.209163	1.88246	0.209163	121.524	100.607	27.4003	0	0.627488	0.209163	1.6733	2.50995
TCGA-44-5645	24852	24549.5	24819.1	29982.8	4617.77	654.563	1943.87	16020.4	16169.7	1126.37	596.112	9524.79	8908.26	9068.8	7090.09	7076.08	1.60138	278.439	55.2475	42321.8	2041.15	39.8342	31.0267	37.0318	0	0.600516	0.800688	21.8188	0.800688	0.800688	1365.17	424.765	422.163	3042.82	2.20189	10.0086	1690.85	144.524	3.00258	3.00258	4.00344	47.641	34.8299	51.6444	0.600516	11.61	12.811	0.200172	0.800688
TCGA-50-6595	8885.18	8821.06	8892.16	16939.7	616.301	470.757	1329.03	3297.11	3300.47	336.07	738.579	8597.19	3853.95	3798.11	6202.3	6222.98	3.3607	739.354	152.266	19559.5	8316.44	0.775546	15.7694	2.06812	1.29258	1.80961	1.55109	8.01398	3.10218	5.17031	410.523	280.489	279.197	1653.98	1.29258	9.82359	43.4306	1565.31	0.775546	0.775546	0	82.9835	70.0577	22.4908	0	0.517031	2.32664	0.517031	5.68734
TCGA-44-7672	11622.3	11573.2	11571.6	10383.4	769.528	373.338	1877.81	8990.69	8991	910.649	639.214	4880.57	5192.15	5199.56	7737.89	7854.93	5.24959	402.057	69.171	18213.3	711.782	3.08799	11.1168	2.77919	0.308799	0.617598	0.926398	4.32319	0.308799	2.77919	247.966	131.548	126.299	766.131	0.308799	3.70559	18.2192	413.482	1.2352	0.308799	0.308799	50.3343	45.7023	16.3664	0.308799	0.617598	0.308799	0	2.1616
TCGA-50-6591	7611.73	7621.17	7801.43	9930.23	450.016	705.145	4882.54	3854.94	3828.67	608.41	342.585	4194.85	2254.33	2249.92	23335.4	23464.2	61.9735	1314.03	195.515	36637.8	193887	0.629173	33.5034	0.629173	4.40421	1.73022	0.629173	41.84	6.13443	0.786466	1202.19	462.757	445.926	1274.7	1.10105	12.5835	2607.61	10323.5	0.314586	13.0553	1.73022	162.956	135.429	153.99	0.629173	1.73022	0.943759	3.30316	11.1678
TCGA-44-7670	9666.74	9683.65	9732.97	5975.26	753.341	411.044	1776.99	8917	9045.49	891.556	576.974	3701.92	5865.48	5891.03	6866.09	6889.85	23.0358	862.761	56.8695	27424.4	11921.4	2.1596	43.192	5.399	0.359934	0.359934	0	33.8338	0.719867	1.43973	275.709	86.3841	106.9	2181.2	4.67914	16.9169	2.87947	325.02	1.0798	1.79967	0.359934	93.5827	67.6675	35.9934	0	2.1596	2.1596	0.719867	4.3192
TCGA-S2-AA1A	13345.6	13237.6	13328.7	16774.5	1978.88	334.988	1382.04	5956.84	6023.87	754.912	648.074	5944.84	5327.24	5404.56	7807.74	7774.42	5.9037	343.177	62.2746	22601.1	7160.43	22.6626	10.2839	25.9001	0.571326	0.571326	0.571326	3.23752	1.71398	0.571326	863.845	302.422	323.942	2339.58	1.14265	4.18973	0.380884	163.209	0.571326	0.761768	0.571326	48.7532	39.0406	25.9001	0.190442	1.90442	1.90442	0.380884	0.571326
TCGA-86-7713	13048.8	13091.9	13022.6	10469.6	296.883	401.776	4922.77	7202	7199.5	1317.4	696.474	3407.45	4698.62	4603.1	5351.7	5389.79	21.5404	1390.76	180.752	3468.32	115.819	0.62436	41.8321	1.87308	2.18526	0.62436	0	0.31218	4.05834	0.62436	483.879	50.8854	48.7001	1595.24	0.93654	24.35	72.738	177.318	0.31218	0.62436	1.5609	131.116	113.009	56.8168	0	1.5609	1.5609	0.31218	0.31218
TCGA-86-7953	6693.78	6686.04	6647.8	13322.2	860.107	635.763	1155.6	3195.75	3230.12	465.145	745.878	3109.6	6269.29	6290.59	10627.4	10704.4	56.3885	1078.4	81.5577	28134.3	831.308	2.42011	21.539	0.968044	1.93609	1.69408	1.69408	1.69408	2.66212	2.1781	737.165	186.59	182.96	2623.4	0.726033	13.3106	134.316	371.729	1.21006	3.38815	1.21006	123.184	84.9458	72.1193	1.69408	1.21006	3.38815	0	2.66212
TCGA-MP-A4T7	7079.06	6966.86	7005.53	17434.3	729.057	613.993	933.403	2336.13	2279.32	967.779	872.29	8794.99	3600.88	3575.1	9222.31	9352.65	57.7707	508.955	94.0564	22196.4	1834.34	3.81955	42.0151	5.72933	1.90978	2.38722	0	10.9812	1.90978	1.43233	1338.28	297.448	317.978	6319.92	0	53.9512	0	94.0564	0.477444	1.43233	1.43233	58.7256	40.5827	39.1504	0.477444	0.954888	0.477444	0	3.34211
TCGA-75-7031	9754.2	9746.6	9837.04	8899.06	1752.55	969.801	2216.52	4263.63	4291.72	935.831	713.089	5275.14	7645.75	7714.69	12642	12767.7	25.6569	1253.6	180.028	16125.3	4022.54	5.16004	18.3468	5.01671	8.7434	3.01002	0.573338	5.16004	3.01002	3.29669	1144.81	331.963	359.626	6078.38	0.430003	11.4668	17.6301	353.463	4.5867	4.01337	2.72336	89.7274	78.5473	72.8139	1.86335	1.43335	0.716672	0.143334	3.58336
TCGA-64-5779	9509.49	9455.23	9561.82	15018.2	1722.82	639.54	1344.73	4635.12	4728.58	919.725	879.947	11292.6	6024.85	6084.51	9207.1	9154.38	37.2679	977.075	101.183	66701.6	9927.35	0.772391	39.1989	1.35169	2.51027	0.193098	1.35169	0.386196	8.11011	3.08957	894.816	360.514	358.583	3770.82	0.193098	29.544	0.772391	598.217	1.73788	0.772391	1.93098	123.003	109.1	34.9507	2.12408	0.965489	0.579294	0.386196	2.12408
TCGA-86-7711	10188.3	10161.2	10158.5	9417.24	620.362	368.442	5045.79	8885.67	9075.93	586.439	650.156	2299.15	4159.94	4083.83	5326.03	5351.7	10.6196	567.854	89.9717	7585.06	2586.76	2.35991	12.9795	0.884968	0.589979	2.6549	0.589979	0.294989	0.294989	1.17996	368.442	80.8271	102.656	1054.29	0	9.73465	214.752	643.667	0.294989	0.589979	1.17996	168.734	143.365	37.7586	0	0	0	1.47495	3.24488
TCGA-50-5932	15568.5	15604.6	15629.9	9573.47	927.526	569.826	2537.22	13328.8	13530.9	791.635	788.927	12250.9	3225.7	3248.52	6839.96	6855.8	2.21563	404.393	61.381	44548.6	796.312	3.61065	17.5609	3.11829	0.492361	0.16412	0.328241	1.39502	0.492361	0.328241	537.74	183.897	198.504	1987.42	1.6412	59.0833	0.820602	54.1597	3.85683	1.39502	1.6412	56.8677	44.4766	33.8088	0.08206	1.88738	2.29768	1.2309	1.88738
TCGA-97-7937	10815.4	10781.3	10765.6	26527	1293.12	857.328	2189.93	5919.95	6005.45	577.687	647.152	5207.2	5136.54	5168.61	11551.4	11641.6	2.07801	982.602	128.54	17624.2	4514.63	0.890576	14.5461	1.18743	1.48429	1.18743	0.296859	18.4052	0.890576	0.593717	883.154	192.661	231.55	483.286	0.593717	42.1539	1.78115	728.491	0	0.890576	0	72.1366	56.4031	71.8398	0	1.48429	0.890576	0.296859	6.23403
TCGA-69-7761	23052.6	22913.3	23003.3	26342.9	1136.3	376.229	4180.24	11190.7	11176.9	1220.84	748.829	3819.97	4656.96	4670.02	8750.13	8714.57	2.17683	353.372	115.372	32109	2975	11.2469	11.2469	10.5213	0.362805	0	0	10.1585	0	0.72561	450.966	101.223	121.177	392.918	0.72561	23.9451	0.72561	218.046	0.362805	0.72561	0.362805	66.0305	61.314	26.8476	0	0	0	0.72561	1.08841
TCGA-05-4405	10306.7	10344.6	10379.2	18787.8	2132.51	357.558	1295.61	2852.23	2897.15	354.628	513.109	4945.4	5917.63	5975.11	6162.74	6250.08	5.99882	761.013	83.9835	14385.2	5721.34	3.06916	21.9027	2.79015	2.23212	0.837045	1.11606	21.6237	0.55803	2.92966	422.01	192.102	224.607	683.866	0.139508	18.2755	0.279015	1094.99	0.279015	0.55803	0.139508	98.6318	82.728	103.515	0	0.55803	0.976553	0.139508	3.7667
TCGA-69-A59K	6033.96	6023.73	6067.91	6639.11	501.367	284.539	1112.69	4259.98	4335.79	535.705	898.95	2372.38	3983.93	3936.67	4855.29	4967.57	11.5745	382.729	54.5929	7870.83	1665.76	1.35035	8.87375	1.73617	0.578723	0.771631	0.385815	2.12198	1.35035	0.385815	473.781	78.1276	90.6666	1616.37	1.35035	7.5234	0.385815	84.8794	4.43688	1.54326	0.385815	60.573	44.5617	16.9759	0.385815	5.20851	2.31489	0	1.92908
TCGA-85-A53L	7452.77	7369.74	7345.52	8397.11	1022.3	397.293	1208.62	4686.47	4774.35	500.801	780.492	3319.07	2611.48	2678.43	20154.5	20054.7	18.279	852.066	87.4309	18907.5	8903.86	1.10115	43.6054	1.32137	2.42252	0.880916	3.30344	21.5824	5.94618	1.32137	571.935	283.215	291.143	1166.11	0.440458	5.2855	60.3428	634.7	1.10115	1.32137	1.32137	120.686	92.276	8.58893	2.20229	1.76183	1.32137	2.64275	12.9935
TCGA-85-7843	6107.62	6175.46	6148.99	12685.1	541.438	586.524	401.632	2795.71	2807.29	478.567	863.241	4632.21	13806.9	13764.3	9276.84	9337.23	19.0269	2033.81	150.147	14203.6	12260.3	0.413628	58.3215	0	0.827255	1.24088	0.413628	48.8081	41.3628	2.06814	253.554	253.967	241.145	3038.09	0	7.4453	87.689	1099.01	0.413628	8.27255	2.89539	243.627	196.887	59.976	4.5499	2.89539	3.30902	0.827255	7.03167
TCGA-34-8454	11756.8	11668.5	11611.7	25896.8	2844.34	1506.67	1376.47	3778.76	3839.83	402.494	644.452	10743.3	3413.52	3426.58	14094.2	14195.2	6.91307	1019.68	87.9496	28401.2	8250.75	1.15218	29.9566	3.45654	3.45654	1.9203	2.30436	465.864	3.07248	3.45654	703.981	365.625	444.741	4505.79	0.38406	2.30436	2022.07	1041.19	0	6.52901	0.38406	205.856	164.762	51.0799	0.38406	0.768119	0.768119	2.30436	7.68119
TCGA-39-5030	6682.49	6632.58	6738.77	16378.9	2276.43	556.874	470.75	2379.19	2349.34	440.9	761.42	6853.27	5534	5578.53	4218.15	4375.72	50.4025	423.283	43.0623	27716	8789.12	4.89345	6.85083	4.4041	0.489345	1.46803	1.46803	26.914	0.97869	0.489345	470.75	276.969	282.352	4385.02	2.44672	0.97869	4.4041	626.361	0.97869	2.93607	3.42541	77.3165	68.5083	25.9353	0	0.489345	0	0.97869	2.44672
TCGA-85-6798	8760.84	8737.63	8860.5	18228.2	1041.74	1509.52	717.804	3647.51	3714.11	762.628	1501.73	1082.75	5073.9	5129.22	11522.9	11544.6	11.1263	2179.96	101.09	33615.4	17580.6	1.74842	84.4008	0.953682	4.92736	1.90736	4.45052	17.961	14.1463	5.0863	648.186	339.352	319.642	2874.56	2.06631	10.1726	2448.58	1704.23	0.794735	4.13262	3.17894	199.955	158.311	37.3525	1.74842	224.274	197.253	2.7021	17.3252
TCGA-NC-A5HD	9185.93	9167.66	9321.43	10303.3	4105.41	872.252	868.858	7248.23	7377.99	482.467	585.07	2327.22	2361.95	2411.81	33859.9	33818.1	33.4176	991.564	92.9428	18302.2	11407.4	3.91613	72.84	2.0886	1.30538	1.82753	0.783226	13.837	3.65505	4.43828	379.603	355.846	409.105	1401.19	4.1772	3.91613	1.0443	3472.04	0.261075	6.52688	1.30538	229.224	159.778	26.6297	2.61075	1.82753	0.52215	11.2262	13.0538
TCGA-18-5592	7824.99	7841.39	7926.49	16744	398.837	1735.81	528.023	3055.35	3029.72	852.013	808.951	1061.17	1700.95	1831.16	6411.12	6464.43	59.4666	528.023	24.6069	27369	21502.3	1.02529	60.4919	1.02529	1.02529	4.10115	2.05057	4.10115	6.15172	5.12643	789.471	233.765	248.119	2952.83	3.07586	3.07586	189.678	511.618	0	11.2782	6.15172	94.3264	37.9356	16.4046	2.05057	5.12643	4.10115	2.05057	20.5057
TCGA-43-5668	6179.93	6166.58	6304.72	10777	3163.97	1685.01	2274.74	5094.51	5042.85	1071.49	691.302	2723.42	4006.19	3960.91	10025.3	10076.4	27.2806	299.506	84.744	11091	5611.68	0.580438	6.96526	2.32175	6.96526	0	2.32175	4.06307	5.22394	2.90219	3649.22	260.036	280.932	4251.71	0	80.6809	4.06307	147.431	80.6809	4.06307	5.22394	323.304	221.147	145.11	1.74131	1.74131	0	0	45.2742
TCGA-85-8353	10862.3	10851.2	10873.7	13893.7	574.673	545.371	976.877	5339.58	5403.53	454.386	530.118	5567.71	5542.02	5598.08	8107.77	8143.5	10.5702	331.29	94.5969	18459.7	1891	1.47181	37.0627	0.669002	1.2042	0.936603	1.2042	11.1054	6.42242	1.60561	365.811	252.348	253.82	1152.02	0.267601	4.81682	2.14081	662.045	2.14081	2.67601	0.936603	139.822	119.618	44.5556	0.401401	1.33801	1.73941	1.33801	1.2042
TCGA-56-8083	14724.9	14880.4	14817.2	13563.1	1684.9	647.156	3063.46	3650.5	3708.32	425.055	664.771	15594.6	4450.83	4543.12	15948.4	15747	74.289	667.069	104.541	58042.7	60059.2	2.2976	62.0351	3.82933	0.382933	1.1488	1.53173	276.095	0.382933	2.2976	1579.22	731.019	760.505	2330.53	4.97813	58.9717	18.3808	10812.5	0.765866	13.0197	0.765866	266.904	206.784	89.9892	0	60.1205	65.4815	4.59519	17.6149
TCGA-39-5035	7250.06	7254.41	7316.03	21289.5	1479.59	641.203	289.248	2121.15	2169.36	587.921	746.319	3058.86	11011.7	10989.6	5073.08	5104.98	64.1566	545.875	43.8585	14493.2	4828.42	7.24933	1.81233	9.06166	0.362467	0	1.81233	7.24933	1.0874	0	169.272	106.203	118.889	7108.69	0	2.1748	9.42413	196.819	0	1.44987	1.81233	42.7711	27.5475	8.6992	1.44987	0.362467	0.362467	1.0874	0
TCGA-85-6175	10565.9	10694.2	10574.2	21241.5	1730.79	498.458	1575.03	4851.87	4917.12	436.765	677.265	5702.01	2601.27	2621.95	6680.28	6643.84	1.1864	374.733	32.2023	57072.6	14546.5	5.25406	10.1691	3.89817	0.847429	1.52537	5.76252	136.097	0.677943	2.03383	689.638	248.975	272.703	597.268	0.677943	5.25406	0.677943	1746.04	0.508457	1.35589	0.169486	38.3038	25.4229	14.2368	0.508457	1.52537	0.169486	1.86434	3.38972
TCGA-96-7544	6331.15	6253.12	6279.41	12539.4	5234.86	400.338	506.316	2474.42	2516.77	317.726	549.709	5262.19	9412.85	9438.72	5963.56	5964.81	7.09302	822.79	81.7783	15564.6	6786.98	3.12927	17.5239	3.54651	2.2948	1.04309	0.417236	31.0841	3.12927	2.2948	297.281	521.337	657.147	2008.16	0.417236	2.08618	2178.39	1274.87	0.834473	3.75513	0.625855	193.389	153.126	54.2407	0.417236	2.50342	4.79822	4.79822	9.38782
TCGA-85-7950	5483.45	5466.92	5419.03	9112.93	7412.13	541.275	587.269	2868.87	2873.24	353.692	843.842	5747.06	6793.5	6866.86	14025.1	14108.3	13.874	1501.62	110.612	13331.6	4562.26	0.570164	129.807	1.33038	0.950273	2.47071	1.71049	6.2718	3.23093	0.760218	573.395	1137.48	1441.56	1497.63	0.190055	13.1138	1310.24	2384.23	9.69278	4.37125	1.33038	253.723	197.657	104.53	0.380109	16.7248	15.5845	3.80109	2.85082
TCGA-L3-A524	4636.06	4718.76	4731.75	8602.73	908.025	780.434	289.443	2177.56	2228.36	469.725	636.303	4543.2	3048.02	3010.45	23577.9	23587.9	27.8811	1030.89	93.567	23608.9	19302.2	7.08841	39.9314	8.97865	2.3628	1.89024	2.3628	42.5305	14.1768	6.37957	285.427	411.6	407.584	1448.64	0.945122	25.9908	184.535	783.506	0.23628	2.3628	0.708841	157.126	114.596	14.8857	0.945122	15.8308	20.3201	0.945122	9.92378
TCGA-96-A4JL	9293.45	9248.2	9297.99	7130.03	2376.31	376.226	1191.46	5595.94	5638.73	556.368	559.925	3683.78	8371.16	8531.43	16717.3	16819.1	38.7508	798.316	125.45	14771.8	8789.93	8.21615	45.618	5.39568	0.367887	0.735775	0.613146	15.206	0.122629	2.20732	590.582	376.839	435.456	2939.54	0.735775	1.59418	215.95	439.258	0.858404	0.490517	0.735775	96.1413	68.5497	37.4019	0.245258	3.06573	2.0847	1.10366	3.43362
TCGA-94-8035	8483.97	8602.52	8586.27	15289.3	3544.2	744.055	845.346	3042.5	3069.51	399.664	600.246	5200.63	2233.91	2217.66	19200.9	19366.7	20.2583	1073.44	106.794	16345.2	14529.7	2.75113	41.2669	4.50184	2.25092	3.25133	1.00041	5.75236	8.00328	2.00082	336.638	381.156	457.687	2658.09	3.00123	10.7544	2679.85	537.47	1.25051	6.75277	0.250102	267.359	224.592	29.0119	0.750307	1.50062	2.00082	0.750307	15.7565
TCGA-22-5491	4335.94	4347.31	4344.91	8153.96	1401.86	938.358	231.45	2157.21	2223.59	572.943	431.8	1852.79	2952.63	3021.4	9985.23	9946.95	28.7069	574.737	72.3654	20948.3	42177.7	4.78449	23.3244	8.37285	4.18643	2.39224	0	40.0701	10.7651	5.98061	606.434	261.353	267.333	4396.95	1.79418	13.7554	569.354	278.696	0.598061	7.77479	1.79418	159.682	107.053	39.472	2.99031	21.5302	20.9321	1.79418	5.98061
TCGA-63-5131	6520.3	6511.32	6485.52	12579.6	1390.88	670.762	334.259	2241.11	2325.23	490.172	572.054	8788.32	6828.76	6755.85	7326.78	7152.92	57.2054	919.773	70.6655	37050	24121.6	3.36502	26.9202	2.24335	0	3.36502	4.4867	22.4335	4.4867	3.36502	361.179	232.187	247.89	5510.79	3.36502	10.0951	668.518	717.872	0	4.4867	7.85172	127.871	112.167	15.7034	1.12167	0	2.24335	5.60837	3.36502
TCGA-34-5239	14839.6	14788.7	14978.2	24309.9	2903.71	444.321	1099.79	7751.96	7782.24	596.644	938.459	7630.87	5581.9	5584.58	6572.28	6577.45	1.1496	619.636	43.3017	35290.3	9747.87	8.23882	9.00522	7.28082	0.383201	0.766402	1.916	68.9762	0.766402	3.06561	563.689	348.138	381.668	777.706	1.7244	2.29921	345.647	718.502	0.383201	2.49081	0.766402	63.4198	46.5589	12.454	0.574801	0.574801	0.958002	3.25721	6.32282
TCGA-98-A539	11429.7	11397.5	11505.2	13207.9	580.331	393.505	1050.06	5645.38	5713.09	527.864	457.139	4751.48	2935.51	2970.61	12194.2	12275.6	7.7992	435.16	48.3905	15231.3	1367.87	7.44469	13.1168	7.09018	0.709018	1.06353	1.77254	8.1537	3.01333	3.54509	361.599	201.893	213.06	2800.44	1.24078	4.78587	6.02665	532.472	0.177254	5.31763	0.531763	67.3567	50.163	10.458	0.886272	1.59529	0.709018	0.709018	12.9396
TCGA-90-6837	19248	19205	19241	34963	3410.43	1238.17	1913.16	6586.91	6620.33	588.16	612.107	8644.78	11103	11253.4	7735.84	7733.25	10.509	824.871	80.971	57176.8	31677.9	17.4002	16.0219	22.224	1.55051	1.03367	1.03367	34.1112	0.172279	1.03367	1976.04	464.291	474.456	29797.7	1.72279	13.9546	1.55051	354.894	0.689115	6.20204	1.20595	64.26	45.3093	31.8716	1.03367	1.37823	1.89507	1.03367	7.75255
TCGA-98-A53A	13258.2	13091.4	13233.4	21394.4	3765.67	1018.73	851.471	5296.8	5454.47	662.985	531.095	3298.75	6547.99	6414.08	21068	21109.4	73.272	1753.98	120.772	24249.5	894.423	1.01065	49.5217	1.01065	2.02129	0.505324	2.02129	2.02129	5.05324	4.04259	503.808	319.87	393.647	3761.63	3.53727	4.54791	270.348	309.258	4.04259	7.57986	1.51597	272.875	202.635	85.3997	0.505324	38.9099	40.9312	1.51597	8.59051
TCGA-37-A5EN	9879.71	9960.5	9849.91	10976.7	985.09	610.921	672.841	5061.87	5132.73	704.629	710.921	3480.76	5363.53	5458.89	20683.9	20695.5	61.5888	1065.22	122.847	20840.5	18409.4	5.29796	29.4699	6.62246	0.331123	0.331123	0	28.4766	27.8143	5.62909	427.479	246.355	253.64	2608.25	0.993368	35.4301	461.254	630.789	0.993368	11.2582	1.32449	211.919	134.105	59.9332	1.32449	31.1255	31.7878	1.32449	5.96021
TCGA-NC-A5HO	8359.39	8294.68	8333.22	9034.77	2581.57	663.022	548.52	6077.34	6186.75	612.132	889.119	1346.4	2314.76	2314.03	18316	18262.6	45.4374	623.037	47.9819	22266.5	24483.5	0.726998	10.178	2.54449	0	0.726998	3.99849	16.3575	23.2639	0.726998	312.609	430.746	480.546	1748.43	0	1.8175	36.3499	591.413	0.726998	1.8175	0.726998	64.7028	42.5294	16.721	1.8175	0.363499	0	1.0905	5.81598
TCGA-21-A5DI	6563.34	6436.95	6563.34	17079.6	1262.98	507.748	794.065	2168.24	2179.1	426.46	793.583	3378.88	3132.6	3183.5	11917	11939.7	6.7539	809.021	46.7949	24186	13171.5	1.92969	24.3623	1.68847	1.68847	1.68847	4.10058	12.0605	2.65332	3.13574	718.325	390.038	414.4	2281.37	0.482421	2.41211	101.55	919.495	1.44726	2.65332	0.723632	64.8857	48.9658	27.0156	0.241211	0.241211	0.964843	0.241211	8.44237
TCGA-34-5234	6715.64	6680.26	6751.15	15726	1124.16	570.545	469.788	2651.35	2646.39	536.133	771.509	8392.73	4997.4	5056.31	6340.55	6402.91	5.50586	205.369	29.594	46953.6	10620.1	14.04	1.10117	14.5905	0	2.0647	5.64351	119.615	1.51411	0.688233	842.81	400.827	397.523	9769.33	1.92705	7.43292	4.40469	1295.81	0.41294	2.75293	0.963526	44.8728	30.1446	33.5858	0.550586	4.26704	2.47764	0.963526	1.92705
TCGA-43-8115	8678.89	8653.78	8710.01	13581.4	937.221	434.715	957.487	3561.07	3548.8	487.806	784.086	5382.28	4859.36	4920.88	10659.8	10608.4	47.382	1031.56	89.7689	30330.2	24730	3.85335	17.2687	3.71064	1.42717	1.42717	1.7126	11.5601	4.85237	3.71064	440.139	315.119	337.953	1590.44	1.14173	13.5581	219.927	954.062	0.285434	9.13388	0.856301	119.454	89.7689	58.5139	0.285434	4.2815	3.13977	1.28445	7.99214
TCGA-34-8455	21042.3	20892.3	21121.9	49857.1	1103.41	675.134	1644.88	5127.93	5281.3	439.14	542.482	8594.56	3248.83	3209.66	10910.5	10973.7	14.1495	601.859	101.826	16641.3	2200.5	6.31674	30.0677	7.32742	2.5267	1.01068	3.03204	55.082	4.04272	0.758009	618.788	313.816	349.948	2719.23	1.76869	6.31674	1434.66	747.397	0	4.80073	0.25267	238.52	199.104	45.4806	0.758009	1.26335	1.01068	3.03204	5.30607
TCGA-60-2703	5759.18	5800.13	5715.12	14868.9	1047.84	369.993	726.428	1245.27	1234.82	203.92	584.08	9088.55	7910.22	8002.01	9334.27	9347.54	7.6258	1663.56	85.5785	31107.6	6284.23	0.282437	72.0215	0.282437	2.82437	0.282437	0.282437	2.82437	1.69462	1.97706	736.031	595.378	589.729	861.151	1.12975	10.7326	118.624	544.256	0	4.23656	0.282437	170.592	136.417	36.4344	0	13.8394	13.557	1.41219	6.21362
TCGA-63-A5MU	13135.9	12998.8	13250.6	14948.7	213.844	808.599	731.221	9296.95	9548.43	591.589	642.94	963.706	4851.59	4902.24	16020	15841.7	18.2893	1024.2	63.6609	10256.4	15274	1.40687	89.3363	1.75859	0.703435	1.05515	1.75859	16.5307	2.81374	2.81374	267.657	91.7983	93.9086	1540.17	2.11031	1.40687	64.716	420.654	0.703435	3.51718	2.46202	164.956	114.66	14.4204	0.703435	5.9792	5.62748	7.03435	11.9584
TCGA-85-8352	4733.52	4786.75	4753.03	4250.74	5274.82	432.043	1286.09	2739.15	2831.69	428.14	229.679	258.668	2219.31	2232.96	11487.3	11518.5	216.579	3191.54	151.633	12974.9	4638.19	0.278737	76.374	0	5.57475	0.557475	0	0.278737	3.90232	2.78737	708.55	349.258	467.721	560.541	1.39369	22.0202	485.003	42.0893	8.36212	5.57475	2.2299	977.532	763.461	5.57475	1.11495	6.13222	6.13222	0.278737	24.5289
TCGA-22-4609	12069	12058	12022.2	22777.8	1853.34	837.753	1276.47	3614.09	3630.51	508.531	735.606	6706.18	7033.2	7004.79	10884.2	10808	14.6974	674.856	129.337	17531.3	1838.4	3.18444	22.0461	1.7147	0.734871	1.95965	2.20461	34.294	1.95965	1.7147	727.032	512.205	546.499	4369.05	0.489914	3.91931	862.983	1035.68	1.22478	5.63401	1.22478	151.873	124.438	32.3343	1.7147	29.8847	31.3545	2.69453	6.36888
TCGA-63-A5MJ	7539.22	7530.15	7495.36	14733.1	912.149	628.773	525.91	4133.16	4317.71	474.479	1336.21	1576.72	2938.14	2987.05	18681.2	18353.4	44.8763	426.073	36.3044	20845.3	13341.4	2.52114	23.6987	0.504228	1.00846	2.01691	6.55497	11.093	18.1522	3.02537	389.264	246.063	281.864	1849.01	0.504228	0.504228	12.6057	1201.07	0	1.51269	1.00846	83.1977	67.0624	8.57188	1.00846	1.00846	1.51269	2.01691	13.6142
TCGA-68-A59J	7705.95	7606.76	7729.61	6614.93	472.249	410.072	836.279	4129.12	4289.19	389.848	263.771	2877.82	2786.81	2801.22	12305.2	12290.3	17.8573	420.614	33.563	22329.1	11812.7	6.66958	60.8868	4.5181	1.07574	2.15148	0.645443	3.65751	11.618	1.72118	444.28	146.516	165.449	3627.18	0	2.79692	160.715	201.593	1.29089	3.65751	1.29089	116.18	106.068	7.53017	0.645443	1.50603	2.36662	0	2.58177
TCGA-22-5471	4646.81	4587.16	4600.25	13265.4	2385.24	800.171	332.434	2214.29	2151.73	782.712	1343.56	2417.97	3139.58	3146.85	7958.06	7947.15	41.4634	1039.49	50.1925	37345.4	25529.8	1.45486	8.72913	2.18228	2.90971	2.90971	0	57.4668	11.6388	2.18228	797.988	771.073	848.908	3010.82	0.727428	4.36457	214.591	1223.53	0	8.0017	5.81942	43.6457	45.1005	20.368	4.36457	6.54685	5.81942	1.45486	5.81942
TCGA-77-7142	8083.86	7959.14	8027.55	15848.8	1057.78	1080.94	678.348	2992.83	2985.47	539.941	487.842	4525.3	18731.1	18656.4	11437.7	11625.1	7.89388	2867.58	108.936	17732.3	1208.82	3.68381	28.9442	6.3151	1.57878	1.57878	0.526259	7.89388	6.3151	5.26259	560.466	281.022	330.49	5746.75	0.526259	5.78885	287.864	392.589	25.2604	17.3665	2.10503	544.152	418.376	97.8841	0	5.26259	3.68381	0.526259	22.1029
TCGA-22-5479	6944.24	6931.56	7001.76	17202.2	1450.38	660.149	482.87	2932.03	3019.63	556.318	1067.21	3283.34	7484.34	7503.22	3604.86	3613.71	13.5687	706.754	72.2683	19922.2	23153.6	9.14415	37.4615	11.5039	0.589945	2.06481	2.06481	43.361	14.1587	5.89945	642.155	316.506	348.953	5230.45	0.884918	2.94972	189.372	844.801	0.589945	5.89945	3.2447	209.431	159.58	45.4258	3.2447	8.84918	4.71956	0.589945	5.30951
TCGA-90-7766	7209.32	7180.89	7298.16	13645.6	1143.92	711.775	403.722	2967.37	2964.36	677.608	806.624	6587.75	15827.7	15878	7199.48	7184.45	31.9807	1875.11	142.136	16233.3	2375.59	1.3667	142.683	1.3667	2.73339	2.73339	0.820018	95.3954	2.46005	3.00673	244.912	235.072	247.099	2155.83	0.273339	11.4802	641.527	425.589	0.546678	3.28007	2.18671	165.644	139.95	65.8747	1.09336	3.55341	3.00673	2.73339	6.2868
TCGA-37-A5EM	7735.89	7693.81	7830.17	10521.1	460.473	626.925	752.097	4750.67	4918.99	434.64	1160.37	1434.68	2601.71	2672.82	24940.1	24975	24.5017	628.789	87.0877	20992.7	19524.4	1.59794	19.1753	1.33162	0.79897	0	4.26117	2.13059	72.4399	2.39691	417.861	175.241	182.431	1535.89	0.532647	2.39691	287.629	558.746	1.06529	1.06529	1.86426	64.9829	39.9485	7.72337	1.59794	0.79897	0.532647	0.266323	3.19588
TCGA-O2-A5IB	6963.15	6933.79	7049.03	17794.3	7034.71	513.566	1094.79	3288.83	3304.63	352.786	1039.4	934.938	2775.08	2836.23	48738.9	48950.1	92.3786	1060.22	124.906	130489	569.513	0	61.5238	0	5.94792	0.557617	0.185872	0.74349	186.43	0.185872	497.023	220.816	262.638	1262.45	1.30111	10.5947	2.23047	71.5609	1.30111	2.0446	1.85872	179.181	116.728	14.498	1.85872	3.3457	2.41634	2.78809	5.57617
TCGA-39-5031	9282.85	9190.44	9345.29	19157.1	7376.23	977.537	1183.83	3854.2	3913.64	592.916	737.773	5821.76	5846.74	5836.25	8432.19	8509.61	33.9665	819.193	81.9193	28542.4	8509.61	4.49557	21.9783	4.49557	1.49852	0.999015	1.49852	17.9823	2.99705	0.999015	742.768	350.654	396.609	3739.81	1.99803	2.49754	675.834	2760.28	3.49655	6.99311	3.49655	110.391	78.4227	43.9567	1.49852	5.49458	1.99803	0.499508	1.49852
TCGA-58-A46M	7102.08	7215.17	7173.62	11135.7	88.322	917.063	375.575	4016.04	4020.72	532.684	669.431	1661.61	4664.56	4662.91	17921.7	17926.6	46.7749	591.84	84.1948	11591.9	7594.87	0.550293	52.8281	0.275146	1.10059	1.92603	2.20117	7.7041	4.1272	3.02661	271.57	76.2156	81.1682	1612.63	0.275146	0.550293	29.4407	266.892	1.10059	0.825439	0.275146	141.425	104.831	15.9585	0.550293	1.10059	1.37573	1.92603	5.50293
TCGA-34-5232	12011.6	11970.2	12158.3	17771.9	2343.42	829.522	742.97	9571.29	9598.48	967.393	873.181	4160.63	7396.38	7433.91	8154.29	8173.82	8.42543	963.563	86.5522	39292.4	20678.7	3.44677	13.4041	3.06379	0.382974	0.382974	0	53.9994	1.91487	4.97867	569.866	281.103	331.656	1306.71	2.68082	7.27651	1.91487	472.207	0.382974	2.68082	0	142.849	122.552	27.9571	0.765948	10.3403	10.7233	8.42543	4.21272
TCGA-NC-A5HJ	11127.9	11202	11283.3	12366.7	1118.87	787.218	1071.37	5480.97	5630.44	781.096	609.888	4714.23	8311.07	8467.72	15728.3	15831.3	23.8551	723.675	69.2431	32709.1	1680.41	6.54432	16.8886	6.12211	1.47775	1.68886	0.211107	7.59985	94.9982	3.37771	1274.66	291.328	293.228	19221.1	0	25.9662	0.211107	206.885	4.22214	3.16661	2.11107	101.965	73.8875	29.1328	6.12211	0.211107	1.26664	0.844428	8.44428
TCGA-18-4721	7071	6966.77	7198.56	17792.3	1266.82	822.921	311.238	2850.7	2876.21	550.315	997.127	5146.72	5863.95	5976.93	7068.08	7061.52	47.3781	689.534	72.8894	29915.3	9367.74	2.18668	10.9334	0	4.37336	1.45779	6.56004	38.6314	4.37336	0.728894	236.162	182.223	198.259	3312.09	1.45779	12.3912	5.83115	975.989	0	1.45779	5.10226	138.49	102.045	35.7158	5.10226	24.7824	15.3068	2.91558	4.37336
TCGA-60-2704	10581.3	10559.6	10547.3	16933.3	1297.65	689.543	1151.13	4657.21	4703.87	413.037	718.812	10860	10829.2	10829.2	8926.52	9048.59	5.8538	610	90.7338	23439.6	4022.42	2.23822	25.1369	3.09907	1.54953	1.37736	2.23822	22.0378	2.23822	1.03302	622.741	454.702	463.483	2483.9	0.688682	3.78775	68.3517	1346.2	0.344341	5.16511	1.54953	146.345	99.1702	30.6463	0.17217	6.19814	6.71465	0.344341	6.02597
TCGA-22-5474	6751.73	6677.69	6746.28	15971.6	859.548	702.772	444.2	3910.15	3925.4	722.369	635.815	5920.48	3029.38	3046.8	4945.53	5032.63	20.6858	308.109	34.8392	27630.2	46190.8	7.07671	31.573	3.81054	1.63309	1.08872	2.17745	22.3189	6.53235	3.26617	849.749	220.467	237.886	4249.84	1.63309	10.8872	69.134	343.493	0	4.89926	1.63309	103.429	87.6423	44.0933	2.17745	12.5203	13.0647	0.544362	5.44362
TCGA-56-7221	11618.2	11668.5	11795.2	26025.1	1338.07	408.522	808.663	3210.53	3246.41	371.023	505.874	7184.88	9534.84	9537.19	9365.43	9474.69	8.52927	852.191	103.969	20057.6	6095.92	14.5586	77.4987	17.9409	0.735281	0.735281	1.61762	25.7349	2.05879	3.82346	466.021	468.521	455.139	2405.84	0.735281	4.11758	313.965	680.577	0.147056	6.32342	0.882338	140.88	107.792	41.764	0.735281	103.822	100.587	1.47056	6.02931
TCGA-21-5784	6732.72	6713	6727.79	23448.5	2105.42	623.797	651.348	2185.47	2239.41	768.219	787.359	9932.62	5398.41	5376.08	5584.02	5639.12	7.83009	334.664	36.8304	36119.6	7933.62	12.7602	2.61003	10.7301	1.16001	3.77005	2.90003	52.7806	3.77005	3.19004	1282.69	589.577	601.177	10781.5	1.45002	6.96008	309.144	939.611	1.45002	4.93006	2.61003	40.6005	28.4203	22.3303	1.74002	1.74002	2.03002	1.16001	4.06005
TCGA-39-5028	6361.78	6237.18	6270.51	14027.5	1256.85	557.797	660.663	1844.35	1944.32	657.041	591.12	3725.65	3843	3982.81	6867.42	6846.41	34.7717	293.387	60.1261	26736.6	20015.5	7.96853	15.9371	4.34647	0.724411	0.724411	5.07088	21.7323	2.89765	2.89765	603.435	174.583	190.52	4634.78	0.724411	2.89765	85.4805	853.357	0	7.96853	4.34647	54.3309	42.0159	48.5356	1.44882	0.724411	1.44882	0.724411	1.44882
TCGA-43-A56V	6297.8	6307.6	6376.52	12042.4	779.87	396.064	906.261	2137.49	2183.8	480.779	474.241	6082.33	2807.31	2838.37	16170.5	16241.9	26.9672	518.37	49.0313	20997.9	4068.78	10.8958	22.0641	9.80626	1.36198	1.90677	3.54115	20.4297	1.63438	0.544792	612.346	309.987	298.001	2975.38	0.272396	3.26875	0.817188	1084.41	1.08958	1.90677	1.63438	59.6547	41.949	13.075	0.272396	16.8886	20.1573	1.36198	5.99271
TCGA-63-5128	6683.71	6602.79	6632.76	18579.5	5474.85	701.34	397.626	2966.21	3051.13	515.515	405.618	1696.4	4425.84	4360.9	8568.94	8512.99	81.9229	1275.8	61.9417	15402.5	3136.05	0	33.968	1.99812	0	1.99812	0.99906	6.99342	7.99248	5.99436	345.675	356.664	435.59	2962.21	3.99624	5.99436	200.811	337.682	0.99906	1.99812	2.99718	129.878	121.885	18.9821	1.99812	179.831	183.827	0.99906	6.99342
TCGA-37-A5EL	8723.57	8726.43	8856.61	9220.93	605.605	695.253	624.202	4644.08	4853.42	500.697	371.469	585.1	2093.87	2072.88	7800.38	8034.51	28.1344	710.036	52.9308	30766.6	22481.3	2.38427	14.3056	0.953708	1.90742	1.43056	0	1.90742	59.6067	0	355.733	143.056	151.64	2634.14	1.90742	1.90742	245.103	269.423	4.29169	4.76854	2.86112	57.2225	49.5928	7.62966	3.33798	66.2827	73.9124	0.476854	3.81483
TCGA-85-8048	8451.49	8340.61	8457.71	16677.4	1407.35	479.87	953.049	2605.59	2636.89	414.629	682.763	11133.8	8294.25	8339.65	10118.4	10110.5	8.60325	613.937	117.578	23284.9	8667.29	6.45244	17.9234	5.7355	2.38979	2.38979	1.67285	27.2436	0.955916	2.15081	672.726	375.914	406.503	4133.62	0.955916	4.5406	2847.91	697.341	0.477958	2.15081	0.477958	96.5475	80.058	51.8585	0.477958	1.1949	2.38979	3.34571	2.15081
TCGA-52-7812	6283.65	6408.14	6329.6	9443.9	1024.63	627.278	698.341	1996.35	2035.18	326.819	753.553	31106.5	8138.94	8208.4	6887.59	6941.38	18.8789	1329.18	97.4222	23094.2	9330.63	0.712411	19.5913	0.534308	0	1.06862	1.42482	2.31534	2.49344	0.712411	456.656	721.138	735.208	2216.31	1.78103	23.5096	4.63067	386.127	0.712411	3.02775	1.06862	158.333	122.179	61.2674	1.60292	0.178103	0.712411	0.356206	8.01463
TCGA-34-8456	8583.01	8619.28	8512.46	11574.5	1261.16	951.454	1152.35	4341.53	4356.28	556.443	709.505	4620.95	5107.24	5043.06	16900.6	17022.1	33.0836	1708.79	145.887	42291.3	24570.8	2.39159	81.7126	0.797196	1.19579	1.19579	0.398598	7.97196	7.17476	0.797196	530.933	570.394	590.722	2884.26	2.79019	13.1537	1980.24	396.206	3.98598	9.16775	1.19579	270.648	263.872	44.2444	3.18878	62.1813	52.2163	3.18878	3.18878
TCGA-85-8666	6500.75	6579.9	6570.35	16068.2	524.507	438.27	538.059	1987.15	2018.57	300.29	1001.28	1520.55	3140.27	3157.52	13144.1	13043.4	11.7036	781.679	78.2295	12147.1	20344	0.92397	89.9331	0.92397	1.53995	1.84794	6.46779	6.46779	11.0876	3.0799	387.452	185.41	210.665	2266.19	0.61598	0.61598	1.53995	1347.76	0.92397	4.61985	0.30799	122.888	94.245	23.0993	1.23196	4.61985	5.54382	0.61598	8.31573
TCGA-NK-A5CT	10789.5	10875.6	10942	11245.6	441.084	377.368	3147.81	7926.16	8029.14	513.845	376.957	4204.9	2405.41	2423.09	16895.6	16848.4	3.69968	872.92	85.7093	15168.9	907.656	1.23323	28.5698	0.822152	2.26092	1.84984	1.84984	4.93291	7.19383	0.205538	626.891	99.4804	91.2589	1671.85	0.822152	14.1821	405.526	233.08	2.67199	0.822152	1.23323	112.635	87.3536	19.3206	0.205538	2.05538	1.84984	1.23323	11.0991
TCGA-77-A5G6	7461.78	7454.22	7634.89	9292.96	6662.12	803.228	1614.02	6035.55	6190.86	763.177	524.657	2098.63	3102.55	3137.7	50153.9	50057.8	64.9702	845.058	94.7853	10342.7	26972	0	38.2701	0.890003	5.34002	1.78001	1.335	1.78001	84.9953	2.67001	869.088	369.351	420.081	3348.19	2.22501	4.89501	539.787	4197.25	1.335	1.78001	0.445001	151.745	100.57	52.9552	2.67001	6.67502	5.78502	4.45001	20.9151
TCGA-43-7656	8337.67	8401.54	8407.32	22934.7	895.134	592.113	864.385	2368.71	2352.42	424.177	626.541	8473.28	9152.65	9090.63	8413.89	8322.69	9.724	1511.43	142.181	13805.2	5832.82	5.25622	26.2811	5.25622	1.05124	0.525622	1.83968	4.7306	1.83968	4.99341	568.197	341.128	361.891	2657.81	0.262811	24.967	2135.08	1481.2	16.8199	7.3587	1.05124	255.715	190.801	78.3176	1.05124	0.788433	3.15373	13.1405	32.8514
TCGA-39-5040	9244.49	9256.99	9411.33	10164.6	378.897	1407.47	2809.19	5159.75	5177.6	660.392	493.757	3319.42	12183.6	12277.7	11487.5	11459.6	22.2181	1104.36	115.653	11672.6	2558.45	2.38051	24.9953	1.78538	6.14964	1.587	0.396751	116.248	0.198375	1.78538	1613.59	135.094	142.434	3490.42	8.13339	3.17401	420.953	167.627	1.38863	3.37238	1.38863	145.012	110.892	15.87	0.198375	1.78538	1.78538	0	15.0765
TCGA-43-6770	17293.7	17099.7	17152.3	25275.1	5371.16	758.918	1634.28	13325	13652.9	582.723	643.497	4005	1909.55	1947.86	16662	16651.3	4.59641	1112.33	70.989	28089.7	13169.2	3.06427	196.624	0.510712	3.06427	1.53214	0.510712	21.4499	11.7464	3.57498	399.377	271.699	325.834	1270.14	4.59641	37.282	2.04285	440.745	10.725	5.10712	0	235.438	191.006	25.5356	0.510712	16.3428	9.70353	1.53214	13.7892
TCGA-77-6842	14565.4	14558.1	14714.8	24029.2	1251.76	1216.65	2231.97	4753.03	4826.38	575.377	696.082	21289	5429.24	5559.05	19127.9	19247.6	12.2526	1616.69	156.801	18616.4	13974.6	0.993457	93.8817	0.662305	3.97383	0.827881	1.49019	3.4771	3.14595	1.98691	1042.63	1348.45	1337.86	5575.61	2.15249	15.0674	1998.67	329.497	2.48364	5.79516	1.32461	304.495	236.774	33.9431	0.827881	2.64922	1.82134	3.97383	23.0151
TCGA-56-5898	6749.25	6684.87	6846.78	18818.9	585.659	690.876	667.815	2594.39	2640.03	734.596	542.9	3331.87	2751.97	2773.59	4922.13	4900.03	23.0612	680.306	32.1896	21395.1	4110.18	5.76531	13.9328	5.28486	1.44133	3.84354	1.92177	15.3741	4.80442	8.16752	1179.49	270.008	290.187	8075.27	3.36309	12.0111	709.133	528.006	3.84354	14.8937	6.24575	57.6531	38.9158	16.335	1.44133	5.76531	4.32398	3.36309	5.76531
TCGA-77-8154	7301.39	7191.53	7096.86	11903.4	1464.13	579.676	701.687	2866.99	2924.71	549.3	673.336	3870.92	2725.24	2740.43	17458.1	17372.1	7.59401	842.429	99.7347	28368.7	4681.96	0.506267	31.8948	1.01253	4.05014	1.01253	4.55641	13.6692	29.3635	3.54387	385.776	250.602	287.56	2675.12	2.53134	10.6316	24.3008	820.659	1.01253	5.06267	2.53134	220.733	150.868	29.3635	2.53134	5.56894	5.56894	6.07521	7.59401
TCGA-85-A5B5	6742.77	6714.61	6769.69	8795.43	1121.01	913.083	1159.38	3768.05	3807.66	567.776	566.848	2978.43	3333.94	3383.14	20436.9	20602.1	33.7262	855.841	64.3583	29814.6	15248.6	0.61883	53.8382	1.23766	1.23766	1.23766	4.33181	21.659	5.87888	0.928245	1003.74	442.463	441.844	1623.81	0.61883	2.1659	458.862	793.03	0.928245	4.64122	2.47532	211.64	135.524	28.7756	1.23766	0.309415	0.928245	2.47532	5.26005
TCGA-85-A510	4836.42	4879.49	4946.21	6045.07	846.509	251.739	538.357	1662.69	1664.51	395.199	416.43	1967.51	4783.04	4837.33	30175	30082.2	53.684	1716.98	153.166	63342.6	7560.96	2.4264	98.2691	1.2132	1.5165	0.909899	0.3033	3.033	10.9188	2.1231	394.593	124.353	132.239	4006.59	1.8198	102.819	91.8998	181.373	7.58249	1.5165	3.3363	174.397	131.632	47.0115	3.033	0.3033	0.606599	0.3033	9.09899
TCGA-58-8391	12275.6	12415.9	12423.6	16968.5	1345.52	1786.19	1539.59	5879.6	5926.88	544.511	442.84	3881.11	5090.96	5091.27	21638	21559.8	11.1251	2118.4	136.282	17303.2	2167.84	0	51.608	0.30903	2.47224	1.23612	1.85418	2.78127	8.65284	6.48963	654.216	229.3	260.821	4525.43	1.23612	4.63545	638.456	657.616	0.92709	3.0903	2.47224	475.597	340.242	55.9344	0.30903	5.87157	2.16321	1.23612	18.2328
TCGA-85-7697	5670.24	5748.08	5726.33	18754.1	1437.43	468.655	431.264	1294.87	1321.65	354.682	696.961	3874.54	11519.7	11549.7	6395.25	6474.71	6.65142	605.459	68.1321	24903.4	15582.5	0.89884	42.2455	1.61791	3.23583	1.79768	1.25838	13.4826	2.51675	5.0335	454.454	348.57	364.929	2862.27	1.25838	5.57281	656.872	1166.34	0.539304	5.39304	2.87629	154.601	123.68	54.2899	0.359536	4.13467	6.29188	1.25838	17.6173
TCGA-85-A511	8808.47	8811.66	8877.63	11594.2	713.138	328.534	1064	3515.66	3580.3	436.814	586.224	4124.55	3773.19	3806.26	8822.91	8846.91	40.9618	836.527	42.9763	27753.5	9201.97	1.00726	14.2695	0.839381	0.671505	0.839381	2.01451	6.88293	2.68602	1.84664	440.675	218.071	237.377	1215.76	0.503629	1.84664	51.538	631.551	0.335753	2.18239	0.335753	90.4853	66.3111	12.7586	0	5.37204	5.70779	0.839381	4.02903
TCGA-NC-A5HI	5105	5121.77	5153.81	7921.59	1547.67	460.199	345.823	2919.28	2940.84	627.272	842.55	1668.63	2422.86	2403.69	21182.6	21162.9	30.2408	915.308	54.7927	27932.9	22763.8	2.0959	26.3484	2.0959	1.49707	1.79648	2.0959	8.38358	4.19179	1.19765	273.664	200.308	204.2	2565.68	1.49707	3.29355	2.99414	369.177	2.99414	1.79648	1.79648	80.8417	56.2898	16.1683	0.898241	2.69472	1.79648	0.898241	3.59296
TCGA-98-A538	7196.29	7248.11	7294.24	9583.37	2685.51	455.605	535.906	2602.93	2645.93	455.321	548.15	3683.85	3532.08	3546.03	11672	11660.9	19.3632	650.946	39.5807	25217.5	9095.02	3.41704	32.1771	3.70179	1.99327	0	2.84753	1.70852	13.9529	3.13229	353.948	279.343	320.917	1601.17	0.85426	23.065	38.157	679.991	0.85426	7.40359	1.99327	127.285	91.9753	48.1233	0.569507	0.284753	0.284753	1.70852	6.54933
TCGA-63-A5MV	10529	10565.4	10593.3	12680.1	3247.21	348.247	1956.95	7159.76	7277.78	747.376	934.656	7123.39	4611.95	4728.8	20167.9	20170.1	16.8319	454.075	78.3555	35049.9	19557.7	2.70859	23.7969	3.67594	2.12818	3.09553	0.580411	14.3168	3.86941	3.09553	736.735	558.549	608.078	2189.5	0.773882	3.86941	2.90206	2111.34	0.386941	4.64329	3.289	84.74	65.0061	20.3144	0.967352	2.51512	2.32165	1.35429	5.61064
TCGA-NC-A5HR	5555.83	5629.08	5553.45	6106.03	830.922	941.644	415.972	3789.74	3816.31	479.339	564.509	1231.9	3246.35	3199.68	13579.9	13492.7	88.5772	1026.81	38.497	22903.7	38428.9	0.681363	19.7595	0.681363	2.38477	1.02204	2.04409	2.04409	15.3307	6.13227	538.277	301.844	303.547	3859.58	1.02204	2.04409	199.98	542.365	1.36273	0.681363	4.42886	85.5111	61.6634	16.6934	2.72545	8.51704	7.83567	3.40681	3.7475
TCGA-85-A512	9019.69	8970.41	9016.78	12525.7	811.329	811.037	452.909	4603.46	4636.12	600.768	753.002	1907.29	3938.82	3914.04	19613.6	19613	27.4137	1147.88	135.027	22161.9	9232.29	3.20799	29.4551	3.49962	1.74981	0.874905	2.04145	6.12434	7.29088	4.37453	246.432	199.478	200.937	2602.55	0.58327	5.8327	165.94	664.053	0.58327	4.08289	1.74981	141.151	88.3654	31.4966	0.291635	122.778	117.821	0.874905	14.2901
TCGA-34-5929	13117.5	13018	13109.6	17354.5	5747.07	690.348	1943.28	7415.94	7472.82	721.123	604.783	2200.44	2689.35	2728.75	12498.5	12642.6	3.9635	2332.63	111.444	40781.1	17460.1	2.79776	44.5311	4.42979	1.39888	3.4972	1.86518	11.6573	5.36238	3.03091	688.716	313.816	407.308	1954	3.03091	36.3709	465.128	631.129	0	4.19664	1.63203	398.448	300.993	29.1434	0.699441	2.56461	2.56461	0.932587	6.76126
TCGA-39-5021	6006.13	5952.19	6085.77	12749.5	739.849	847.744	493.233	2568.06	2719.63	691.039	798.078	4625.77	5067.62	5008.54	7556.05	7414.76	89.0559	570.3	60.7978	20719.2	13458.6	0.856307	14.5572	4.28153	1.71261	0.856307	3.42523	27.4018	11.132	4.28153	534.335	246.616	259.461	3321.61	2.56892	12.8446	11.9883	744.987	2.56892	16.2698	4.28153	88.1996	61.6541	17.1261	1.71261	10.2757	13.7009	1.71261	3.42523
TCGA-22-4605	8093.61	7935.15	8026.4	22817.2	1466.44	665.861	921.108	1807.69	1815.09	295.322	636.576	7105.6	4962.52	4903.33	10296.2	10228.7	3.69923	774.064	90.3228	22092.1	6383.64	6.78192	68.744	5.54884	1.23308	2.15788	3.08269	52.4057	1.23308	3.69923	762.349	424.487	442.366	4045.11	0.308269	7.70673	644.282	843.733	0.616538	4.62404	0.308269	184.961	142.112	35.7592	0.924807	8.015	7.70673	3.39096	6.78192
TCGA-33-A4WN	9060.01	9093.32	9140.99	8488.93	1409.6	438.519	1345.92	6622.53	6715.26	616.148	532.884	5351.05	4978.49	4962.49	10906.8	10796.8	23.5096	592.638	67.9166	24596.9	5513.98	1.63261	25.1422	3.59174	0.326522	0	1.30609	1.30609	7.51001	6.53045	519.823	316.4	341.216	1513.1	0.979567	4.24479	307.257	451.907	0.326522	3.91827	1.30609	134.527	95.3445	24.8157	1.63261	5.22436	6.85697	0.979567	10.7752
TCGA-77-7335	9938.33	9999.81	10010.5	18599.6	2410.41	664.956	790.248	3432.07	3451.54	392.855	891.828	5529.39	11856.9	11930.9	8778.65	8823	6.44025	605.969	104.654	17856	8466.3	0.585477	21.5163	1.9028	0.292739	2.04917	1.31732	41.2762	1.75643	2.04917	423.007	513.464	506.292	1325.23	0.731847	1.61006	288.787	1613.87	1.02459	3.65923	1.02459	135.684	97.7747	28.3957	0.146369	9.80675	9.66038	2.34191	6.58662
TCGA-94-A5I4	9797.91	9819.93	9782.63	10468.7	743.067	712.815	841.751	5358.3	5432.61	491.951	361.254	2508.8	3452.76	3495.94	18036.3	18045.1	93.1036	1304.33	68.4326	17776	1472.33	1.46851	21.4403	1.76221	0	0	2.05592	3.81813	38.7687	0.293702	642.914	184.151	185.326	2389.56	0.293702	5.87404	21.734	435.56	0	2.64332	2.64332	118.949	75.4815	20.5592	1.17481	60.7964	48.7546	1.17481	3.23073
TCGA-22-5478	4188.48	4126.24	4135.31	7610.7	1834.69	652.052	1492.05	1752.5	1857.65	664.743	652.657	5630.37	3966.7	4038.01	12934.7	12987.9	22.3595	1064.8	74.3303	27353	28364.6	6.64743	15.1078	7.25174	5.43881	1.20862	0.604312	13.8992	5.43881	2.41725	1296.25	571.679	603.707	5806.23	1.20862	20.5466	4538.38	1103.47	18.1294	7.85605	3.62587	105.15	82.1864	52.5751	0.604312	1.20862	0.604312	3.02156	12.6905
TCGA-43-A475	7522.44	7514.28	7474.9	8239.47	3782.04	591.286	790.163	4050.96	4161.79	732.778	595.224	3299.61	6860.83	6839.45	15980.2	16003.3	47.2579	872.02	86.6394	16192.9	4675.72	3.09427	19.4095	5.62594	1.40648	1.68778	0.281297	11.2519	3.65686	3.37556	515.055	705.493	843.047	2183.15	0.281297	5.34464	408.162	271.733	0.281297	5.62594	1.68778	149.931	106.049	46.6953	0.562594	2.53167	5.06334	0.562594	1.96908
TCGA-43-8118	6147.01	6026.02	6127.72	11722.7	544.632	807.303	681.052	2013.7	2018.96	377.7	627.747	5696.01	4607.45	4549.94	11533.7	11595.8	8.06602	647.386	58.5663	24166.1	6677.96	1.40279	41.0315	1.05209	0.350696	3.15627	1.75348	14.7293	7.01393	5.96184	579.351	272.842	285.116	6447.9	3.15627	14.0279	1108.2	499.392	0.350696	6.31254	1.05209	104.157	77.1532	36.4724	0.350696	8.41671	11.9237	2.10418	11.573
TCGA-56-6546	9204.48	9079.38	9166.69	15048.6	1555.89	302.706	1396.78	6481.32	6453.08	614.361	895.388	6875.71	5904.75	5984.3	6920.66	6969.59	11.5354	946.502	65.6326	34206.3	9366.17	27.6453	23.0709	30.6286	0.198887	1.19332	1.59109	77.9636	0.795547	1.98887	829.159	276.85	283.414	1894.59	2.18775	20.4853	1.39221	781.227	0.198887	3.38107	0.994434	116.349	93.079	14.7176	0.795547	37.5896	36.5952	0.198887	15.9109
TCGA-85-A4QR	6081.36	6012.58	6176.98	8438.95	660.273	676.378	627.058	3182.26	3190.31	741.801	866.944	2731.68	4317.27	4297.14	15382.6	15386.6	216.401	1690.27	98.6384	13474.5	3817.04	0.671009	76.4951	1.34202	5.36808	3.01954	1.00651	2.68404	3.69055	6.03909	375.765	145.945	156.345	3917.69	0.335505	18.7883	7.0456	365.029	0.335505	7.71661	2.01303	330.472	234.518	20.1303	2.01303	6.03909	3.01954	5.36808	9.72964
TCGA-85-8288	11558.7	11557.6	11547.1	16864.3	5062.27	297.374	1305.01	3420.46	3457.65	431.202	708.576	6454.01	7501.83	7553.79	7496.59	7515.84	5.4204	1202.21	114.015	20382	5418.34	2.80365	22.6161	2.05601	0.37382	0.934551	1.12146	27.8496	2.42983	1.49528	479.425	727.828	887.823	946.7	0.56073	2.05601	381.11	1583.69	0.934551	3.7382	0.747641	110.838	96.0718	55.8861	0.56073	1.12146	2.05601	3.17747	11.7753
TCGA-77-7139	5923.92	5957.81	6011.35	8835.99	777.037	775.77	535.342	2717.89	2729.93	592.677	631.323	4470.58	11341	11378.4	13041.4	13235.3	47.8323	1362.43	131.776	19987.6	11388.5	0.63354	75.7081	1.58385	2.85093	0.95031	1.26708	20.9068	16.1553	2.85093	412.118	323.422	325.323	2599.42	0	4.11801	101.05	689.292	0.31677	9.18633	2.53416	300.615	223.006	48.4658	0.95031	100.099	92.4969	4.11801	13.3043
TCGA-34-5241	9672.54	9733.24	9826.04	31466	1439.62	452.954	663.128	2810.52	2811.02	327.551	1018.27	8593.08	4878.16	4922.8	6847.48	6884.09	20.566	347.616	51.6658	39663.3	6715.05	7.52415	9.02898	8.52737	0	0.50161	2.50805	20.0644	2.50805	0	512.144	169.043	179.075	5416.89	1.50483	10.0322	172.052	779	1.00322	6.52093	2.50805	62.7012	54.6755	48.1546	0.50161	0	0.50161	3.51127	1.50483
TCGA-NC-A5HE	5065.03	5099.62	5087.67	7278.46	681.729	680.448	835.24	2787.12	2813.39	498.326	932.386	1828.48	2866.34	2903.91	13312.2	13250.9	33.9477	610.844	69.8169	8757.21	8155.34	0.213507	9.39432	0.640522	0.427015	2.13507	1.70806	5.12418	7.47276	1.49455	711.62	205.394	210.518	1740.51	0.213507	3.20261	1.28104	239.342	1.49455	1.92157	2.34858	75.5816	59.355	11.7429	0.427015	1.49455	1.70806	0.427015	3.20261
TCGA-94-A4VJ	6365.42	6366.04	6460.8	18292.6	2130.77	498.938	1106.14	1283.02	1289.09	357.977	444.684	971.74	2716.54	2766.95	12617	12647.4	21.8007	1103.91	60.6951	26723.8	11748	1.48641	20.562	1.61028	0.99094	1.23867	1.73414	79.1513	0.99094	4.9547	983.384	409.134	448.896	1451.11	0.49547	9.16619	0.49547	929.13	0.619337	3.22055	0.99094	63.544	46.8219	53.7585	0.247735	0.371602	0.371602	0.99094	5.07857
TCGA-94-8490	9337.44	9482.98	9346.03	14784	1046.85	925.951	525.431	5029.99	5143.44	427.737	492.771	1111.6	2521.44	2511.13	16747.3	16876.5	30.3684	1051.44	126.344	14802.6	16832.1	0	220.028	0.286495	2.57845	0	0.286495	2.29196	2.86495	6.58938	336.345	220.601	263.862	1513.27	0.859484	3.43794	364.708	638.024	0.286495	5.7299	0.859484	347.518	285.922	36.3848	0	4.29742	6.30288	2.00546	5.4434
TCGA-98-A53C	11865.5	11873.6	11936.9	13436.4	1685.71	493.07	1222.09	4938.98	5055.12	671.599	594.298	11000.1	11085.7	11323.7	10933.7	10971.2	13.9878	397.364	59.4482	31299.9	5550.77	21.5339	16.1964	23.7425	0.55215	2.76075	2.39265	19.5093	0.3681	0.3681	798.225	363.867	368.652	8439.25	0.7362	7.17795	2.5767	520.862	0.18405	1.1043	1.28835	49.8776	31.1045	20.9817	0.18405	2.9448	2.39265	0	2.76075
TCGA-85-A4CL	11880.8	11801.4	11826.9	8642.31	262.647	444.142	547.403	6896.6	7008.6	602.07	520.92	2665.1	3436.27	3460.08	11897.3	11910	23.8107	391.176	51.2659	15589.2	13682.2	0.971865	5.34526	1.94373	0.242966	0.485932	2.1867	9.47568	2.9156	1.94373	231.79	155.498	145.051	1720.44	0	0.971865	1374.46	485.204	0.485932	7.28899	1.21483	97.4295	69.2454	8.26085	0.242966	26.4833	24.2966	1.21483	4.37339
TCGA-34-A5IX	8020.36	7944.88	8047.26	15419.8	483.933	610.07	1037.05	5097.54	5147.51	554.164	879.115	2389.27	2307.15	2348.73	28618.4	28590.1	10.8317	646.408	53.1103	14183.6	2526.93	2.09646	16.7717	3.4941	2.09646	1.04823	4.19292	15.7234	17.8199	1.39764	483.583	197.417	199.513	2712.12	1.04823	3.84351	134.523	451.787	0.34941	1.74705	2.79528	86.3042	61.1467	8.03643	5.24115	0.34941	0	0	4.19292
TCGA-NK-A5CR	8113.5	8152.39	8299.8	7611.52	539.797	828.82	967.852	5632.41	5746.73	448.685	543.88	2832.86	2597.77	2595.84	21679.5	21767.4	7.73594	1381.72	85.3102	18011.4	2514.4	1.28932	40.3988	1.7191	1.7191	0	1.28932	3.22331	31.3735	7.95083	412.369	162.885	153.859	1579.85	1.50421	6.6615	1258.38	281.502	1.07444	0.859549	1.7191	172.34	121.841	24.712	1.28932	3.86797	2.79353	1.07444	8.59549
TCGA-22-5482	7480.53	7582.24	7566.7	22411.9	401.928	1296.91	577.109	2607.23	2691.29	567.927	855.422	1972.91	1751.81	1676.23	9359.49	9303.68	14.8339	560.156	49.4463	35892.4	18225.9	0.706376	6.35739	1.41275	2.11913	4.23826	3.53188	16.2467	9.88927	9.18289	976.918	334.116	334.822	3021.88	2.11913	1.41275	1056.74	1062.39	0.706376	13.4212	3.53188	50.8591	27.5487	64.2802	0	9.88927	5.65101	0.706376	19.7785
TCGA-22-5480	9159.64	9224.16	9020.28	21299.1	1626.68	1021.94	680.435	3772.07	3858.95	746.672	982.373	3507.12	4865.41	4756.17	7784.15	7856.4	21.5055	852.48	53.3337	17875.4	10126.5	2.58067	1.72044	3.44089	0.860222	0	0.860222	80.0006	12.0431	2.58067	1847.76	511.832	515.273	4100.68	3.44089	2.58067	2538.51	683.876	1.72044	4.30111	4.30111	84.3017	55.9144	32.6884	3.44089	5.16133	7.742	3.44089	2.58067
TCGA-98-A53H	11803.6	11818.8	11806.9	11562.5	2090.1	386.673	1322.52	6125.09	6278.33	778.414	647.717	8559.93	7572.37	7666.72	11469	11531.4	17.997	389.294	73.2111	15509.4	6087.53	23.763	35.6445	24.1125	0.524184	2.09674	1.57255	28.306	0.873641	1.92201	555.985	442.761	465.301	5025.36	1.04837	2.09674	0.698913	1212.61	1.04837	1.74728	1.04837	65.8725	47.3513	26.3839	0.349456	0.698913	0.524184	1.57255	4.71766
TCGA-63-7022	9426.53	9464.82	9498.15	22881.6	2184.08	673.405	936.635	2922.5	2953.67	577.859	1086.63	8842.56	6321.97	6399.19	7213.31	7240.92	7.88799	900.757	57.3787	51301.4	11857.6	4.4529	15.6487	3.94399	2.29006	2.03561	3.56232	28.6258	3.05341	2.67174	797.959	488.419	531.167	4427.45	0.890579	2.92619	1116.66	1485.1	0.254451	8.90579	1.78116	92.3658	69.9741	31.9336	0.763354	14.122	12.5953	1.52671	6.36128
TCGA-77-8143	8985.58	9114.12	9053.82	19730.2	436.386	1035.43	919.584	3598.2	3591.85	494.306	822.786	3975.08	3724.36	3637.08	16943.7	17011.9	12.6949	2201.77	201.531	13013.8	948.148	0.793429	181.695	0.793429	3.17372	3.17372	0.793429	14.2817	38.0846	7.14086	334.827	122.188	116.634	3097.55	5.554	2.38029	168.207	331.653	0	1.58686	0.793429	465.743	344.348	26.1832	6.34743	0.793429	0.793429	20.6292	7.14086
[truncated: 150 more rows]
[truncated: 358 more columns]

## Sheet: methylation
Supplememtary Table S13: Expression (beta values) of methylation in selected samples after preprocessing
[truncated: 567 more rows]
[truncated: 1,951 more columns]

## Sheet: protein expression
Supplememtary Table S14: Protein expression (level-4) in selected samples after preprocessing
[truncated: 567 more rows]
[truncated: 167 more columns]

## Sheet: clinical
Supplememtary Table S15: Clinical data in selected samples after preprocessing
[truncated: 454 more rows]
